# Supplementary material for: Rapid antithrombin assay from human blood plasma utilizing smartphone-based flow observation on paper chips
Source: PLOS Digit Health. 2026 Feb 10;5(2):e0001209. doi: 10.1371/journal.pdig.0001209 (PMC12890117; doi:10.1371/journal.pdig.0001209)
Supplement: S1 File — AT solutions in PBS with 0, 0.5, 1, 3, 6, and 12 ng/mL were used. Assays were repeated over eight different channels (n = 8). (XLSX) [file pdig.0001209.s001.xlsx]

## Sheet: PBS Time Frame
0 ng/mL	Channel 1	Channel 2	Channel 3	Channel 4	Channel 5	Channel 6	Channel 7	Channel 8	Average	Std Err
0-25 frames	0.126154	0.728547	0.246154	0.767179	0.0235897	0.652308	0.323077	0.753846	0.452607	0.108212
0-30 frames	0.234274	0.697581	0.287903	0.697177	0.0370968	0.602016	0.502823	0.697177	0.469506	0.089607
0-35 frames	0.3139	0.711326	0.407336	0.629987	0.0512227	0.589833	0.598198	0.62973	0.491441	0.0779346
0-40 frames	0.367944	0.710976	0.508537	0.583275	0.118815	0.556969	0.674216	0.576655	0.512173	0.0671547
0.5 ng/mL	Channel 1	Channel 2	Channel 3	Channel 4	Channel 5	Channel 6	Channel 7	Channel 8
0 to 25	0.624957	0.624957	0.717949	0.725812	0.115214	0.577778	0.611966	0.482393	0.560128	0.0691471
0 to 30	0.593145	0.593145	0.668952	0.731452	0.205645	0.608871	0.547581	0.424597	0.546673	0.0580158
0 to 35	0.55045	0.55045	0.611197	0.695495	0.265508	0.617246	0.508623	0.394852	0.524228	0.0483368
0 to 40	0.520732	0.520732	0.564111	0.634843	0.373868	0.59669	0.489547	0.388328	0.511106	0.0327338
1 ng/mL	Channel 1	Channel 2	Channel 3	Channel 4	Channel 5	Channel 6	Channel 7	Channel 8
0 to 25	0.691966	0.764103	0.764103	0.156971	0.693675	0.995214	0.467009	0.467009	0.625006	0.0900329
0 to 30	0.758468	0.666935	0.666935	0.268145	0.606048	0.893145	0.481855	0.481855	0.602923	0.0678785
0 to 35	0.744273	0.595238	0.595238	0.38906	0.525097	0.792535	0.524582	0.524582	0.586326	0.0458872
0 to 40	0.730314	0.539199	0.539199	0.448258	0.476829	0.712195	0.538676	0.538676	0.565418	0.0361331
3 ng/mL	Channel 1	Channel 2	Channel 3	Channel 4	Channel 5	Channel 6	Channel 7	Channel 8
0 to 25	0.0201709	0.843419	0.956581	0.997607	0.997607	0.54735	0.930598	0.552479	0.730726	0.120742
0 to 30	0.0927419	0.837097	0.885484	0.900403	0.900403	0.485081	0.859274	0.583871	0.693044	0.102377
0 to 35	0.172329	0.763449	0.810296	0.806178	0.806178	0.429472	0.78314	0.570399	0.64268	0.0832149
0 to 40	0.238502	0.687805	0.751394	0.746341	0.746341	0.387631	0.695122	0.558014	0.601394	0.0681436
6 ng/mL	Channel 1	Channel 2	Channel 3	Channel 4	Channel 5	Channel 6	Channel 7	Channel 8
0 to 25	0.631795	0.479658	0.676239	0.0198291	0.886838	0.239658	0.886154	0.744274	0.570556	0.109037
0 to 30	0.616935	0.56129	0.58871	0.0258065	0.804032	0.274194	0.81371	0.710887	0.549446	0.0960758
0 to 35	0.624839	0.562934	0.529215	0.0289575	0.747748	0.349936	0.749163	0.675032	0.533478	0.0855581
0 to 40	0.58885	0.910973	0.770625	0.0446834	0.796567	0.50492	1.50895	0.911876	0.75468	0.147239
12 ng/mL	Channel 1	Channel 2	Channel 3	Channel 4	Channel 5	Channel 6	Channel 7	Channel 8
0 to 25	0.708376	0.843761	0.632479	0.679658	0.843761	0.632479	0.843761	0.708376	0.736581	0.0329958
0 to 30	0.752016	0.795968	0.643952	0.6875	0.795968	0.643952	0.795968	0.752016	0.733417	0.0233552
0 to 35	0.766023	0.755212	0.63565	0.656757	0.755212	0.63565	0.755212	0.766023	0.715718	0.0215634
0 to 40	0.765505	0.741638	0.603833	0.626829	0.741638	0.603833	0.741638	0.765505	0.698802	0.0259194
