# Supplementary material for: Rapid antithrombin assay from human blood plasma utilizing smartphone-based flow observation on paper chips
Source: PLOS Digit Health. 2026 Feb 10;5(2):e0001209. doi: 10.1371/journal.pdig.0001209 (PMC12890117; doi:10.1371/journal.pdig.0001209)
Supplement: S2 File — Assays were repeated over seven to eight different channels (n = 7 or 8). (XLSX) [file pdig.0001209.s002.xlsx]

## Sheet: 0.01% plasma
0 ng/ml spiked									0.5 ng/ml spiked									1 ng/ml spiked										3 ng/ml spiked										12 ng/ml spiked
Frames	Ch1_Lane1	Ch3_Lane1	Ch4_Lane1	Ch1_Lane1	Ch2_Lane1	Ch3_Lane1	Ch4_Lane1		Frames	Ch1_Lane1	Ch2_Lane1	Ch3_Lane1	Ch1_Lane1	Ch2_Lane1	Ch3_Lane1	Ch4_Lane1		Frames	Ch1_Lane1	Ch2_Lane1	Ch3_Lane1	Ch4_Lane1	Ch1_Lane1	Ch2_Lane1	Ch3_Lane1	Ch4_Lane1		Frames	Ch1_Lane1	Ch2_Lane1	Ch3_Lane1	Ch4_Lane1	Ch1_Lane1	Ch2_Lane1	Ch3_Lane1	Ch4_Lane1		Frames	Ch1_Lane1	Ch2_Lane1	Ch3_Lane1	Ch4_Lane1	Ch1_Lane1	Ch2_Lane1	Ch3_Lane1	Ch4_Lane1
0	84	87	82	84	90	70	91		0	74	63	71	80	95	76	81		0	107	93	78	87	99	62	71	82		0	84	68	72	85	79	65	92	84		0	66	71	86	86	54	91	71	79
1	84	88	85	85	93	72	94		1	75	65	74	81	96	77	83		1	108	96	81	90	100	63	72	83		1	84	70	73	86	80	67	93	85		1	67	72	87	87	55	92	72	80
2	85	90	88	85	94	73	93		2	75	66	75	81	96	77	84		2	108	96	81	91	101	63	72	84		2	84	70	73	86	82	67	93	87		2	67	72	87	87	60	92	74	80
3	85	100	88	85	94	74	94		3	76	68	74	81	96	77	88		3	108	98	83	92	100	63	73	84		3	84	72	74	86	82	68	94	86		3	67	72	88	87	61	92	74	81
4	85	101	89	85	96	74	96		4	76	68	75	81	98	78	89		4	108	98	84	94	102	63	74	86		4	84	74	75	86	85	69	95	88		4	67	72	90	87	64	92	74	81
5	85	100	90	85	96	76	95		5	76	71	78	81	100	82	89		5	108	99	85	97	103	63	78	86		5	84	75	77	86	88	71	97	88		5	67	72	90	87	63	92	78	81
6	84	103	91	85	96	76	95		6	76	74	78	81	100	85	89		6	109	100	85	98	105	63	78	86		6	84	76	81	86	90	72	97	89		6	67	72	91	87	64	92	78	81
7	87	105	92	86	98	76	96		7	78	75	79	82	99	86	91		7	114	104	85	98	107	64	78	88		7	84	76	82	86	91	72	101	89		7	67	72	92	87	66	92	81	83
8	87	100	92	86	98	78	99		8	79	77	80	83	103	87	91		8	115	105	86	99	108	64	78	87		8	84	78	82	86	92	75	101	90		8	68	73	93	87	66	92	82	85
9	87	106	92	87	98	78	99		9	79	78	80	83	103	88	92		9	116	106	89	99	108	65	79	87		9	84	79	82	86	93	77	101	90		9	70	73	95	87	67	92	84	85
10	89	104	94	86	100	79	99		10	79	79	83	86	104	90	91		10	117	106	89	100	108	65	79	88		10	84	80	82	86	93	77	101	90		10	70	72	94	88	67	93	86	85
11	93	104	94	88	100	79	99		11	79	79	84	88	105	90	92		11	117	107	92	102	109	67	79	88		11	84	82	83	86	95	78	102	91		11	70	72	97	89	67	93	86	86
12	94	104	97	90	100	80	100		12	80	81	85	88	108	91	94		12	119	109	92	102	110	67	79	88		12	84	82	84	86	94	79	103	94		12	74	72	100	90	67	93	87	87
13	92	103	96	94	101	80	101		13	80	82	87	91	109	91	94		13	118	109	93	102	111	67	80	89		13	87	84	85	86	94	79	103	97		13	77	73	99	92	68	95	88	88
14	92	105	98	95	101	81	103		14	80	83	86	92	108	94	96		14	119	109	93	103	111	68	80	89		14	87	84	87	86	95	80	103	97		14	76	73	100	93	70	95	88	88
15	94	106	98	96	102	81	103		15	80	85	87	93	110	95	96		15	121	110	94	105	111	67	80	89		15	89	86	87	86	96	81	104	97		15	76	73	101	94	70	95	88	87
16	94	106	98	95	103	81	104		16	80	85	86	94	112	95	97		16	122	111	96	105	111	69	79	92		16	92	86	89	86	96	82	105	97		16	77	73	101	95	71	95	88	88
17	96	109	98	96	103	83	105		17	83	87	88	94	115	97	97		17	121	111	96	107	111	70	81	93		17	92	87	89	87	96	82	106	98		17	78	73	102	99	72	95	88	88
18	95	106	99	99	104	83	106		18	83	88	89	94	115	98	98		18	121	111	98	107	111	70	82	95		18	96	87	90	88	96	83	107	99		18	78	73	103	100	72	94	89	90
19	95	108	99	99	103	83	106		19	84	88	90	94	115	99	98		19	122	111	99	109	111	72	82	98		19	98	89	91	90	97	83	108	100		19	79	73	101	99	72	95	89	91
20	97	107	99	101	104	84	106		20	86	89	90	94	113	99	98		20	122	113	100	110	112	72	83	98		20	99	89	92	90	97	84	108	100		20	80	73	102	99	74	95	89	92
21	99	111	100	103	104	84	106		21	86	90	91	94	115	99	99		21	124	113	100	112	112	72	83	99		21	102	90	93	90	98	85	109	100		21	80	73	104	100	74	96	89	92
22	99	111	100	103	105	84	107		22	86	90	92	95	115	99	100		22	124	113	101	113	113	76	83	99		22	101	91	93	95	98	84	110	100		22	81	73	104	102	74	101	90	95
23	100	111	102	103	105	85	108		23	87	91	93	95	116	100	101		23	125	113	101	114	113	75	83	100		23	102	92	94	95	98	84	109	101		23	82	73	104	102	74	101	90	95
24	100	112	102	104	106	85	108		24	88	91	94	95	117	100	101		24	125	113	102	114	113	75	83	100		24	104	93	94	97	98	86	111	101		24	83	74	104	103	75	102	91	95
25	103	110	102	104	105	86	107		25	87	91	95	95	117	103	102		25	126	114	103	116	113	77	83	103		25	104	94	95	98	99	87	111	102		25	84	74	104	104	76	102	90	95
26	103	108	104	104	106	86	107		26	87	92	96	96	118	103	103		26	126	114	105	116	113	78	83	104		26	103	93	96	99	100	88	112	102		26	85	73	105	104	76	103	93	96
27	104	111	104	104	106	86	108		27	88	93	95	96	119	105	103		27	127	114	105	116	113	78	84	104		27	104	96	96	99	100	89	112	102		27	84	73	105	105	76	103	93	97
28	102	111	104	105	107	88	108		28	87	93	97	96	119	105	103		28	128	114	106	117	113	81	84	109		28	104	96	98	100	100	89	112	104		28	85	73	109	105	78	103	93	97
29	102	113	106	105	107	89	108		29	87	95	97	97	121	105	102		29	128	115	107	118	114	81	85	108		29	106	97	99	100	100	89	112	104		29	87	74	109	106	78	103	94	97
30	103	112	106	106	107	89	107		30	89	96	98	97	121	105	103		30	128	115	108	119	115	82	85	108		30	106	100	99	102	102	89	112	104		30	86	74	109	106	78	105	96	99
31	103	110	107	106	107	89	108		31	89	96	98	98	121	106	105		31	129	116	108	119	115	84	84	110		31	107	100	99	102	102	90	113	104		31	86	73	113	107	78	106	96	99
32	104	113	108	107	108	89	110		32	89	97	98	98	122	106	105		32	130	117	108	119	115	85	84	109		32	108	100	100	103	102	92	113	104		32	86	74	113	107	80	107	94	101
33	105	115	109	107	107	91	110		33	89	98	99	99	122	107	107		33	130	117	109	119	116	85	85	111		33	108	101	101	102	102	93	113	106		33	87	74	111	107	80	107	95	102
34	105	118	109	109	109	91	110		34	89	98	100	99	123	107	107		34	130	118	110	119	116	87	85	110		34	109	102	101	104	102	93	114	106		34	87	74	113	107	80	109	97	102
35	106	117	110	110	109	91	110		35	90	99	101	100	125	107	107		35	130	118	110	121	116	86	87	111		35	109	103	102	105	104	92	114	107		35	87	74	114	109	81	109	97	102
36	107	114	110	109	109	91	110		36	92	99	101	100	125	108	106		36	132	118	111	121	117	87	87	113		36	110	103	104	104	104	93	114	106		36	88	74	114	111	80	110	97	102
37	110	115	110	109	109	91	110		37	92	100	104	101	125	108	106		37	132	119	111	121	117	87	86	113		37	111	103	104	106	106	95	114	107		37	89	74	113	112	82	110	97	103
38	111	116	110	111	110	92	112		38	91	101	105	101	125	110	108		38	132	119	112	123	118	85	86	113		38	110	103	105	107	106	95	116	108		38	90	74	115	111	82	109	98	103
39	108	119	111	112	110	92	112		39	92	102	105	104	127	110	108		39	134	120	114	123	118	86	86	113		39	111	105	106	110	107	96	116	108		39	92	74	116	111	82	110	99	103
40	112	118	111	112	110	91	112		40	92	102	106	104	127	111	108		40	134	121	114	123	119	86	85	114		40	113	105	106	110	106	96	116	109		40	93	74	117	111	82	110	98	104

## Sheet: 0.001% plasma
0 ng/ml spiked									0.5 ng/ml spiked									1 ng/ml spiked										3 ng/ml spiked										12 ng/ml spiked
Frames	Ch1_Lane1	Ch2_Lane1	Ch1_Lane1	Ch1_Lane1	Ch2_Lane1	Ch3_Lane1	Ch4_Lane1		Frames	C1C1	C1C2	C2C1	C3C1	C3C2	C3C3	C3C4		Frames	C1C1_1	C1C2_2	C2C1_3	C2C2_4	C2C3_5	C2C4_6	C3C1_7	C3C2_8	C3C3_9
0	106	120	107	116	111	135	132		0	107	112	110	114	111	135	132		0	142	132	139	154	117	131	145	139	132
1	107	124	110	117	112	136	133		1	111	116	112	113	112	136	133		1	149	133	140	155	118	132	146	140	134
2	107	124	111	118	112	139	135		2	111	117	112	116	112	139	135		2	149	133	150	156	118	132	146	141	134
3	107	128	110	118	112	141	135		3	111	117	112	115	112	141	135		3	149	132	150	156	118	132	146	142	134
4	111	128	110	118	112	139	138		4	111	117	113	116	112	139	138		4	149	132	149	159	119	132	146	142	134
5	111	129	110	118	112	139	137		5	112	116	113	117	112	139	137		5	147	133	148	157	120	132	146	142	135
6	111	131	112	119	112	139	137		6	113	116	113	118	112	139	137		6	147	133	149	158	122	132	146	142	135
7	111	127	112	120	112	139	137		7	113	117	115	118	112	139	137		7	149	133	156	158	122	133	146	141	136
8	112	126	112	121	112	140	139		8	116	117	115	118	112	140	139		8	148	132	156	159	122	133	147	141	136
9	113	126	113	120	112	140	139		9	115	116	114	118	112	140	139		9	148	135	156	163	121	134	146	142	136
10	113	127	113	121	112	139	139		10	118	115	113	119	112	139	139		10	146	135	156	163	121	132	146	142	136
11	116	127	113	121	112	139	138		11	118	115	114	120	112	139	138		11	146	136	155	162	122	133	146	142	136
12	115	128	115	120	113	141	138		12	120	117	115	121	113	141	138		12	148	136	154	163	122	132	146	142	137
13	118	126	115	120	113	141	140		13	120	118	117	120	113	141	140		13	148	136	155	163	122	132	146	143	137
14	118	126	114	121	113	141	140		14	119	117	117	121	113	141	140		14	148	136	155	163	121	132	146	143	136
15	120	126	113	122	112	140	140		15	117	118	117	121	112	140	140		15	151	137	155	163	121	134	146	144	138
16	120	127	114	122	112	140	140		16	120	118	117	120	112	140	140		16	151	137	154	162	122	134	146	144	138
17	119	130	115	122	113	140	140		17	120	117	117	120	113	140	140		17	148	136	154	163	122	134	146	143	138
18	117	130	117	122	114	141	140		18	117	118	117	121	114	141	140		18	148	136	156	162	122	134	146	143	138
19	120	130	117	123	113	141	140		19	119	117	117	122	113	141	140		19	146	137	153	162	124	134	146	143	138
20	120	131	117	123	113	142	140		20	118	117	118	122	113	142	140		20	150	137	154	162	122	135	146	143	139
21	117	131	117	124	113	140	140		21	118	117	117	122	113	140	140		21	150	139	158	161	122	135	149	144	138
22	119	132	117	124	113	142	140		22	118	117	118	122	113	142	140		22	150	139	158	162	124	135	149	144	138
23	118	132	117	124	113	141	140		23	118	117	118	123	113	141	140		23	150	138	158	162	124	134	149	144	138
24	118	132	117	124	113	141	140		24	118	116	117	123	113	141	140		24	154	140	157	162	125	134	149	143	138
25	118	131	118	124	113	142	140		25	118	117	118	124	113	142	140		25	153	139	158	163	125	135	150	143	138
26	118	130	117	124	113	141	140		26	118	117	119	124	113	141	140		26	155	139	158	162	126	135	150	144	139
27	118	129	118	125	113	142	140		27	119	117	119	124	113	142	140		27	153	140	158	163	126	135	150	144	138
28	118	131	118	126	113	141	140		28	127	117	119	124	113	141	140		28	152	140	159	164	126	135	150	144	138
29	118	126	117	126	113	141	140		29	127	117	119	124	113	141	140		29	153	139	158	164	128	137	150	144	138
30	119	127	118	126	113	141	140		30	128	117	119	124	113	141	140		30	153	139	159	164	129	136	149	145	138
31	127	127	119	126	113	141	140		31	126	118	119	125	113	141	140		31	153	141	159	165	129	135	150	145	138
32	127	130	119	126	114	142	140		32	127	117	121	126	114	142	140		32	153	141	159	166	129	136	149	145	139
33	128	130	119	126	114	141	140		33	128	117	121	126	114	141	140		33	150	141	160	166	129	135	150	144	139
34	126	136	119	126	114	143	141		34	128	118	119	126	114	143	141		34	151	140	160	166	129	136	150	145	140
35	127	136	119	127	114	142	142		35	128	119	119	126	114	142	142		35	153	140	159	166	129	137	150	145	140
36	128	135	119	127	114	143	142		36	128	119	121	126	114	143	142		36	153	141	158	166	130	136	150	144	140
37	128	135	121	127	114	143	142		37	128	118	121	126	114	143	142		37	153	141	160	168	128	136	150	144	140
38	128	135	121	127	114	143	141		38	128	118	121	126	114	143	141		38	150	141	158	167	129	136	151	144	140
39	128	134	119	127	114	144	141		39	128	119	120	127	114	144	141		39	152	144	158	167	129	136	151	145	140
40	128	134	119	127	114	143	142		40	127	119	120	127	114	143	142		40	154	143	159	168	130	137	151	147	140
