# Supplementary material for: Rapid antithrombin assay from human blood plasma utilizing smartphone-based flow observation on paper chips
Source: PLOS Digit Health. 2026 Feb 10;5(2):e0001209. doi: 10.1371/journal.pdig.0001209 (PMC12890117; doi:10.1371/journal.pdig.0001209)
Supplement: S3 File — (XLSX) [file pdig.0001209.s003.xlsx]

## Sheet: Sheet1
ATIII ng/mL		Velocity	Error	log ATIII
0		0.491441	0.0779
0.5		0.524228	0.0544	-0.30103
1		0.586326	0.0273	0
3		0.64268	0.0263	0.477121
6		0.683454	0.0365	0.778151
12		0.715718	0.0216	1.07918
ATIII ng/mL	log ATIII	Velocity		Error
1.59	0.201397	0.185693		0.0549462
2.09	0.320146	0.206678		0.0597146
2.59	0.4133	0.225926		0.0310067
15.9	1.2014	0.619287		0.0463002
16.4	1.21484	0.75911		0.0691852
16.9	1.22789	0.700997		0.0760119
18.9	1.27646	0.744192		0.0515255
27.9	1.4456	0.601367		0.0799
