# Supplementary material for: Rapid antithrombin assay from human blood plasma utilizing smartphone-based flow observation on paper chips
Source: PLOS Digit Health. 2026 Feb 10;5(2):e0001209. doi: 10.1371/journal.pdig.0001209 (PMC12890117; doi:10.1371/journal.pdig.0001209)
Supplement: S4 File — (XLSX) [file pdig.0001209.s004.xlsx]

## Sheet: Sheet1
0.01	7.833	0.733
0.1	7.417	0.5
0.5	6.75	0.817
1	5.667	1.733
5	5.25	0.667
10	2.583	0.7

## Sheet: Sheet2
major interval			1.36
Conc	Pixel #		Error
0.29	64277	0.51	7500
0.58	76478	1.5	22058.8
1.15	70804	1.15	16911.8
1.84	54311	0.6	8823.53
2.3	28535	0.3	4411.76
3	27615	0.37	5441.18
6	17689	0.38	5588.24
