# Supplementary material for: Rapid antithrombin assay from human blood plasma utilizing smartphone-based flow observation on paper chips
Source: PLOS Digit Health. 2026 Feb 10;5(2):e0001209. doi: 10.1371/journal.pdig.0001209 (PMC12890117; doi:10.1371/journal.pdig.0001209)
Supplement: S5 File — (XLSX) [file pdig.0001209.s005.xlsx]

## Sheet: Sheet1
	ng/mL	1	2	Mean OD
Std 8	0	0.043	0.044	0.0435
Std 7	3.13	0.051	0.053	0.052
Std 6	6.25	0.063	0.065	0.064
Std 5	12.5	0.124	0.11	0.117
Std 4	25	0.191	0.099	0.145
Std 3	50	0.25	0.257	0.2535
Std 2	100	0.335	0.371	0.353
Std 1	200	0.709	0.576	0.6425
1.91181	1
0.951935	2
2.25257	3
3.57741	4
3.16461	5
3.19317	6
3.2545	7
2.63653	8
3.40502	9
3.13736	10
2.53847	11
2.01789	12
1.59	A
2.3	B
