# Supplementary material for: Rapid antithrombin assay from human blood plasma utilizing smartphone-based flow observation on paper chips
Source: PLOS Digit Health. 2026 Feb 10;5(2):e0001209. doi: 10.1371/journal.pdig.0001209 (PMC12890117; doi:10.1371/journal.pdig.0001209)
Supplement: S6 File — (XLSX) [file pdig.0001209.s006.xlsx]

## Sheet: Subject 1
Subject 1																															Channel Labeling	Orignal Channel with in Single Chip	Global Channel Number
frame	Ch1	Ch2	Ch3	Ch4		frame	Ch1	Ch2	Ch3	Ch4		frame	Ch1	Ch2	Ch3	Ch4															Rep 1	Ch1	Ch 1
1	9	21	49	134		1	130	136	136	140		1	116	111	107	127		Ch.1	Ch. 2	Ch. 3	Ch.4	Ch. 5	Ch. 6	Ch. 7	Ch. 8	Ch. 9	Ch. 10	Ch. 11	Ch. 12			Ch2	Ch 2
2	11	23	51	134		2	131	137	140	142		2	120	112	112	129																Ch3	Ch 3
3	12	24	53	135		3	131	139	140	142		3	120	112	112	129		1.5	1.5	2	0.5	0.5	1.5	2	1	2	0.5	2.5	1			Ch4	Ch 4
4	14	28	54	135		4	131	137	141	142		4	121	112	111	130		1.6	2.2	1.7	0.4	0.3	0.5	1.5	0.6	1.5	0.3	1.2	0.9		Rep 2	Ch1	Ch 5
5	15	31	55	135		5	131	139	141	145		5	121	115	112	131		1.5	2.5	1.5	0.3	0.2	0.6	1.1	1	1.1	0.8	0.9	0.9			Ch2	Ch 6
6	17	34	57	137		6	131	140	141	145		6	121	115	114	133		1.54286	2.65714	1.51429	0.514286	0.142857	0.685714	0.828571	0.971429	0.828571	0.828571	0.971429	1.05714			Ch3	Ch 7
7	18	37	58	136		7	131	140	141	145		7	122	115	114	133		1.5	2.75	1.46429	0.428571	0.107143	0.642857	0.642857	0.857143	0.75	0.75	0.892857	1			Ch4	Ch 8
8	19	39	59	137		8	131	141	143	145		8	122	117	115	134		1.44048	2.72619	1.40476	0.440476	0.0833333	0.654762	0.678571	0.738095	0.654762	0.821429	0.869048	0.97619		Rep 3	Ch1	Ch 9
9	20	41	60	137		9	131	141	142	145		9	124	117	115	134		1.38333	2.66667	1.35	0.416667	0.0666667	0.616667	0.583333	0.633333	0.7	0.8	0.8	0.9			Ch2	Ch 10
10	22	43	61	138		10	131	141	142	146		10	124	118	115	135		1.38788	2.6	1.30303	0.436364	0.0545455	0.563636	0.50303	0.6	0.684848	0.8	0.721212	0.866667			Ch3	Ch 11
11	23	45	61	138		11	132	141	143	146		11	125	118	117	136		1.37273	2.53636	1.21818	0.427273	0.0909091	0.509091	0.481818	0.554545	0.690909	0.763636	0.736364	0.854545			Ch4	Ch 12
12	24	47	62	140		12	132	141	143	146		12	128	119	117	136		1.34965	2.47902	1.16084	0.482517	0.108392	0.458042	0.451049	0.506993	0.783217	0.751748	0.716783	0.814685
13	25	49	63	140		13	132	141	144	148		13	128	119	118	139		1.32418	2.42857	1.12088	0.5	0.115385	0.412088	0.450549	0.527473	0.813187	0.71978	0.714286	0.862637
14	26	50	64	139		14	132	141	144	148		14	131	120	119	139		1.2989	2.35604	1.09231	0.468132	0.116484	0.371429	0.437363	0.525275	0.894505	0.707692	0.720879	0.868132
15	27	52	64	140		15	132	143	146	148		15	131	120	118	139		1.275	2.3	1.04643	0.460714	0.114286	0.385714	0.467857	0.510714	0.925	0.682143	0.682143	0.85
16	28	53	65	140		16	132	144	146	149		16	131	120	120	139		1.25294	2.23382	1.01471	0.445588	0.110294	0.408824	0.477941	0.511765	0.925	0.65	0.685294	0.819118
17	29	55	66	140		17	132	144	147	149		17	131	120	120	141		1.23284	2.18382	0.992647	0.426471	0.105392	0.416667	0.495098	0.502451	0.906863	0.615196	0.67402	0.821078
18	30	56	67	140		18	132	144	148	149		18	131	120	120	141		1.21465	2.12797	0.977296	0.405573	0.100103	0.414861	0.515996	0.4871	0.878225	0.579979	0.654283	0.80805
19	31	57	67	142		19	132	146	149	149		19	131	121	120	141		1.19825	2.07018	0.950877	0.415789	0.0947368	0.438596	0.538596	0.468421	0.84386	0.561404	0.629825	0.785965
20	32	59	68	142		20	133	148	150	149		20	132	122	121	144		1.18346	2.02707	0.932331	0.417293	0.103759	0.478195	0.561654	0.44812	0.821053	0.554135	0.617293	0.801504
21	32	60	69	142		21	132	148	149	150		21	132	122	122	145		1.15714	1.98182	0.919481	0.412987	0.0961039	0.501299	0.558442	0.44026	0.793506	0.541558	0.612987	0.815584
22	33	61	69	143		22	133	149	149	150		22	132	123	122	145		1.13552	1.93619	0.898927	0.416714	0.101073	0.524562	0.549407	0.429136	0.763411	0.537549	0.602484	0.816488
23	34	63	70	143		23	133	150	152	150		23	132	124	122	145		1.11759	1.90217	0.884387	0.41502	0.103755	0.547431	0.56917	0.416008	0.732213	0.539526	0.587945	0.8083
24	35	64	70	144		24	134	150	152	151		24	132	125	122	145		1.10261	1.86696	0.864348	0.419565	0.114783	0.559565	0.578696	0.411739	0.70087	0.545652	0.57087	0.793913
25	36	65	71	145		25	134	149	152	151		25	132	125	122	145		1.09	1.83154	0.85	0.428462	0.122308	0.554615	0.580769	0.404615	0.67	0.545385	0.552308	0.775385
26	37	65	71	145		26	134	149	152	151		26	133	125	123	145		1.07932	1.78803	0.831453	0.431795	0.127179	0.545983	0.577436	0.395556	0.648547	0.540513	0.541538	0.754188
27	37	67	71	145		27	135	149	152	152		27	133	125	123	145		1.06227	1.75519	0.810134	0.431013	0.137973	0.534799	0.570208	0.393162	0.626374	0.532357	0.528694	0.73138
28	38	67	72	146		28	135	149	152	152		28	133	125	124	145		1.04817	1.71593	0.794472	0.434592	0.145594	0.521894	0.560208	0.388342	0.603996	0.521894	0.521894	0.707718
29	39	68	72	146		29	135	150	153	152		29	133	125	124	145		1.03645	1.67931	0.776355	0.434483	0.150739	0.514778	0.555172	0.381773	0.581773	0.509852	0.512808	0.683744
30	41	69	73	146		30	135	154	155	152		30	133	125	124	145		1.03315	1.64516	0.76307	0.431591	0.153949	0.531479	0.5604	0.373971	0.559956	0.496774	0.502113	0.659844
31	43	70	74	146		31	137	153	155	153		31	133	126	124	146		1.03629	1.61331	0.753629	0.426613	0.167742	0.535887	0.56129	0.371371	0.53871	0.489113	0.490323	0.642339
32	45	71	74	146		32	137	154	155	153		32	133	126	125	146		1.04435	1.58358	0.741569	0.420088	0.178152	0.542155	0.558834	0.367119	0.518145	0.480022	0.483504	0.624267
33	47	71	75	146		33	139	154	157	153		33	133	126	125	146		1.05615	1.55047	0.732955	0.412433	0.196524	0.544452	0.564505	0.361631	0.498329	0.46992	0.475267	0.605949
34	49	72	75	147		34	140	154	157	153		34	134	126	125	146		1.07074	1.52009	0.722078	0.409015	0.21589	0.543621	0.566387	0.355233	0.484339	0.459129	0.466005	0.587624
35	51	72	75	146		35	140	155	157	154		35	134	126	126	147		1.08739	1.48739	0.709524	0.39944	0.231092	0.545098	0.565266	0.352941	0.470308	0.447899	0.460784	0.57423
36	52	73	76	147		36	140	156	158	155		36	134	126	127	148		1.10103	1.45766	0.700257	0.39408	0.242857	0.548391	0.566281	0.353925	0.456371	0.436422	0.458816	0.564865
37	54	74	76	147		37	140	156	158	155		37	134	126	126	148		1.11641	1.43054	0.689426	0.387862	0.251778	0.548838	0.564723	0.353248	0.442627	0.424846	0.450925	0.554528
38	55	75	76	147		38	140	156	158	156		38	134	126	128	148		1.12901	1.40573	0.677426	0.381004	0.258343	0.546996	0.561112	0.355291	0.42915	0.413284	0.450487	0.543495
39	57	75	77	147		39	140	156	158	156		39	134	126	128	148		1.14312	1.37915	0.668421	0.373684	0.262955	0.54332	0.55587	0.355668	0.415992	0.401822	0.448381	0.531984
40	58	76	77	147		40	140	156	158	156		40	134	127	129	148		1.15469	1.35497	0.658255	0.366041	0.265947	0.53818	0.549343	0.35469	0.403189	0.394184	0.448593	0.520169
41	59	76	78	147		41	141	158	159	157		41	134	127	129	148		1.16411	1.32944	0.650697	0.358188	0.27108	0.53885	0.545296	0.356098	0.390767	0.386237	0.447213	0.508188
42	60	77	78	147		42	141	158	159	157		42	135	129	129	149		1.1717	1.3063	0.642006	0.350215	0.274613	0.537639	0.539989	0.35613	0.38206	0.384734	0.444534	0.499473
43	61	78	79	148		43	141	158	159	157		43	135	128	130	149		1.17774	1.28526	0.635609	0.345364	0.276805	0.534884	0.533676	0.355029	0.373301	0.37904	0.443975	0.490335
44	62	79	79	148		44	141	158	159	157		44	135	130	130	149		1.18245	1.2661	0.628118	0.340099	0.277872	0.530867	0.526568	0.352995	0.364553	0.378999	0.442142	0.480902
45	63	79	79	148		45	142	159	159	157		45	135	130	131	150		1.18603	1.24572	0.619763	0.334519	0.280896	0.528722	0.518841	0.350198	0.355863	0.377866	0.442161	0.474177
46	64	80	80	149		46	143	159	159	157		46	135	130	130	150		1.18865	1.2272	0.613506	0.331483	0.285538	0.525378	0.510638	0.346778	0.347271	0.375825	0.438175	0.466975
47	65	81	80	149		47	143	159	160	158		47	135	130	130	150		1.19045	1.21034	0.606383	0.327937	0.288853	0.521045	0.504741	0.345513	0.338807	0.373034	0.433511	0.459413
48	66	82	81	150		48	143	159	160	158		48	135	131	131	150		1.19154	1.19496	0.601118	0.326531	0.291033	0.515903	0.498263	0.343519	0.330493	0.372178	0.430851	0.451585
49	67	82	81	150		49	143	159	160	158		49	135	132	131	151		1.19204	1.17847	0.595	0.32449	0.292245	0.510102	0.491327	0.340918	0.322347	0.372959	0.427449	0.44602
50	68	83	82	151		50	144	159	160	158		50	136	132	131	151		1.19203	1.16346	0.59054	0.324274	0.294982	0.50377	0.484034	0.337815	0.316735	0.372773	0.423433	0.440048
51	69	83	82	151		51	144	159	160	158		51	136	131	132	151		1.19158	1.14751	0.585249	0.323348	0.296742	0.497014	0.476471	0.334299	0.311041	0.369502	0.421176	0.433756
52	70	84	82	152		52	144	159	160	158		52	136	133	132	152		1.19077	1.13301	0.579271	0.323999	0.297661	0.489926	0.46871	0.330445	0.305302	0.370144	0.418253	0.429395
53	70	85	83	153		53	144	160	160	159		53	136	133	132	152		1.18755	1.11982	0.574827	0.325996	0.297855	0.48468	0.460813	0.328415	0.299548	0.36994	0.414772	0.424609
54	71	85	84	154		54	144	160	160	160		54	136	133	134	152		1.1843	1.10577	0.571717	0.32914	0.297427	0.479017	0.45283	0.327959	0.293806	0.369011	0.414866	0.419478
55	72	86	84	154		55	143	160	160	160		55	137	133	134	152		1.18102	1.093	0.567821	0.331313	0.294517	0.473016	0.444805	0.326912	0.290043	0.36746	0.414141	0.414069
56	73	86	85	154		56	143	160	161	160		56	137	134	134	152		1.17775	1.07949	0.56514	0.332638	0.291353	0.466746	0.438653	0.325359	0.286124	0.367259	0.412714	0.408442
57	73	87	85	154		57	144	160	161	161		57	137	134	134	152		1.17267	1.06722	0.561706	0.333225	0.289798	0.460267	0.432331	0.325188	0.282085	0.366412	0.410682	0.402645
58	74	88	85	154		58	145	160	161	161		58	137	134	134	152		1.1678	1.05605	0.55763	0.333169	0.289643	0.453628	0.425882	0.324464	0.277954	0.365007	0.408133	0.396721
59	75	88	86	154		59	145	160	161	162		59	137	134	135	153		1.16312	1.04418	0.554705	0.332554	0.289012	0.446873	0.419345	0.324956	0.273758	0.363121	0.406838	0.392402
60	75	88	86	154		60	145	161	161	163		60	137	135	136	153		1.15699	1.03176	0.551153	0.331453	0.287969	0.441678	0.412754	0.326507	0.269519	0.362462	0.406641	0.387858
61	76	89	87	155		61	145	161	161	163		61	137	135	136	156		1.15119	1.02047	0.548652	0.331518	0.286568	0.436277	0.406134	0.327393	0.265256	0.36129	0.405817	0.38789
62	77	89	87	155		62	145	161	161	164		62	137	135	136	156		1.1457	1.00866	0.545542	0.331067	0.284858	0.430712	0.399511	0.329229	0.260986	0.359674	0.404447	0.387323
63	78	90	87	155		63	146	161	162	164		63	137	135	136	155		1.1405	0.997936	0.541907	0.330165	0.28437	0.425019	0.394393	0.330405	0.25672	0.357671	0.402602	0.384745
64	79	90	88	155		64	146	161	162	165		64	137	134	136	155		1.13558	0.986745	0.539263	0.328869	0.283516	0.419231	0.389171	0.33244	0.252473	0.353892	0.400343	0.381845
65	79	91	89	155		65	146	161	162	164		65	138	137	136	155		1.1295	0.976573	0.5375	0.327229	0.282343	0.413374	0.383872	0.33243	0.24965	0.354152	0.397727	0.378671
66	80	91	89	155		66	146	162	162	165		66	138	137	136	156		1.12379	0.965974	0.535163	0.32529	0.280889	0.40883	0.37852	0.333326	0.246738	0.353909	0.394802	0.37662
67	81	92	90	155		67	146	162	162	165		67	138	138	136	156		1.11841	0.956341	0.533642	0.32309	0.279192	0.404142	0.373134	0.333706	0.243754	0.354537	0.391611	0.374252
68	81	92	90	155		68	147	162	162	166		68	138	138	136	156		1.11205	0.946311	0.531569	0.320666	0.278562	0.39934	0.367733	0.334905	0.240715	0.354659	0.388193	0.371607
69	82	93	90	155		69	147	162	163	166		69	138	138	136	157		1.1061	0.937194	0.52901	0.318049	0.27764	0.394446	0.363573	0.335586	0.237632	0.35433	0.384582	0.369967
70	83	93	91	155		70	147	162	163	167		70	138	138	137	157		1.10052	0.927705	0.527233	0.315266	0.276459	0.389485	0.359321	0.337013	0.23452	0.3536	0.382014	0.368017
71	83	94	91	156		71	147	162	164	166		71	139	138	137	157		1.0941	0.919081	0.524983	0.313514	0.27505	0.384474	0.35617	0.336754	0.232562	0.352515	0.379209	0.365795
72	84	94	91	156		72	147	162	164	166		72	139	138	138	157
73	85	95	92	156		73	147	162	164	166		73	139	139	138	157
74	86	96	92	155		74	148	162	163	167		74	139	140	139	158
75	87	96	93	155		75	148	162	163	170		75	139	141	139	158
76	87	96	93	155		76	148	162	164	170		76	139	141	139	158
77	88	97	93	156		77	148	162	164	170		77	139	141	139	158
78	89	97	94	156		78	148	163	164	170		78	139	141	140	159
79	89	98	94	156		79	149	163	164	170		79	139	142	140	159
80	89	98	95	157		80	148	163	164	170		80	139	142	140	159
81	89	99	95	157		81	149	163	165	170		81	140	142	140	161
82	90	99	95	157		82	148	163	165	170		82	140	142	140	161
83	91	99	96	157		83	148	163	165	170		83	140	142	140	161
84	91	100	96	157		84	148	163	165	170		84	140	142	140	161
85	91	100	97	158		85	150	163	165	171		85	140	142	141	161
86	92	100	97	158		86	150	163	165	172		86	140	142	141	161
87	92	101	97	158		87	149	164	165	172		87	140	144	142	163
88	93	101	98	158		88	149	164	165	172		88	140	145	142	163
89	94	101	98	158		89	149	164	166	172		89	141	145	143	163
90	95	102	99	157		90	150	164	166	172		90	141	145	143	163
91	95	102	99	157		91	150	164	166	172		91	141	145	143	163
92	95	103	99	157		92	150	164	166	172		92	141	146	143	164
93	96	104	100	158		93	150	165	166	179		93	141	146	143	164
94	96	104	100	158		94	150	165	166	179		94	141	149	143	164
95	97	104	100	158		95	150	165	166	180		95	141	149	143	164
96	97	104	101	158		96	150	165	166	180		96	141	149	143	164
97	98	105	101	158		97	151	165	167	180		97	141	149	143	164
98	98	105	101	158		98	151	165	167	180		98	141	150	143	164
99	99	106	102	158		99	151	165	167	180		99	141	150	143	165
100	99	106	102	158		100	151	165	167	180		100	142	150	144	165
101	100	107	102	158		101	151	165	167	181		101	142	150	144	165
102	100	108	103	158		102	153	165	167	181		102	142	150	144	168
103	100	108	103	158		103	153	166	167	181		103	142	150	144	168
104	101	108	103	159		104	150	166	167	181		104	142	151	145	168
105	101	109	104	159		105	151	166	167	181		105	142	151	146	168
106	102	109	104	159		106	152	166	168	181		106	143	151	146	168
107	102	109	104	159		107	152	166	168	181		107	143	151	146	170
108	102	109	105	159		108	152	166	168	182		108	143	151	146	170
109	103	110	105	159		109	152	166	168	182		109	143	151	146	170
110	103	110	105	159		110	153	166	168	182		110	143	151	147	170
111	104	110	106	159		111	153	166	168	182		111	143	151	147	170
112	104	111	106	159		112	154	166	168	182		112	143	151	147	172
113	105	111	106	159		113	154	167	168	182		113	143	152	148	172
114	106	111	106	159		114	154	167	169	182		114	143	152	148	173
115	106	112	107	159		115	154	167	169	183		115	143	152	148	173
116	107	112	107	159		116	154	167	169	183		116	144	152	148	175
117	107	112	107	159		117	154	167	169	183		117	144	152	148	175
118	107	112	108	160		118	154	167	169	183		118	144	152	148	176
119	108	112	108	160		119	154	167	169	183		119	144	152	148	176
120	108	112	108	160		120	154	167	169	183		120	144	153	148	177
121	108	113	109	160		121	154	167	169	184		121	144	153	149	177
122	109	113	109	160		122	154	167	169	184		122	144	153	149	177
123	109	114	110	160		123	154	167	169	183		123	145	153	150	182
124	109	115	111	160		124	154	167	170	184		124	145	153	150	182
125	110	115	110	160		125	154	167	170	183		125	145	153	150	183
126	110	115	110	161		126	154	167	170	184		126	145	153	150	183
127	110	115	112	161		127	156	168	170	184		127	145	154	150	183
128	111	115	112	161		128	156	168	170	184		128	145	154	150	183
129	111	115	112	161		129	156	168	170	184		129	145	154	150	183
130	112	116	112	161		130	157	168	170	184		130	145	154	150	183
131	112	116	113	161		131	157	168	170	184		131	145	154	150	184
132	112	116	113	161		132	156	168	171	184		132	145	154	152	184
133	113	117	112	161		133	156	168	171	184		133	146	154	152	184
134	114	117	112	161		134	157	169	171	184		134	146	154	153	184
135	114	118	113	161		135	157	169	171	184		135	146	154	153	184
136	114	118	114	161		136	158	169	171	184		136	146	154	153	184
137	115	118	114	162		137	158	169	171	184		137	146	154	153	184
138	115	118	114	162		138	158	169	171	185		138	146	154	153	184
139	115	119	115	162		139	158	169	171	185		139	146	154	153	184
140	116	119	114	162		140	159	169	171	185		140	146	154	153	185
141	116	119	114	162		141	159	169	171	185		141	146	154	153	185
142	116	119	115	162		142	159	169	172	185		142	146	155	154	185
143	116	121	115	162		143	159	169	172	185		143	147	155	154	185
144	117	121	116	162		144	159	170	172	185		144	147	155	154	185
145	117	122	116	162		145	159	170	172	185		145	147	155	154	185
146	118	121	116	162		146	159	170	172	185		146	147	155	154	185
147	118	121	116	163		147	159	170	172	186		147	147	155	155	185
148	118	122	117	163		148	159	170	172	186		148	147	155	155	185
149	118	122	117	163		149	160	170	172	185		149	147	155	155	185
150	119	122	117	163		150	160	170	172	185		150	147	155	158	186
151	119	122	118	163		151	160	170	172	186		151	147	156	158	186
152	119	122	118	164		152	160	170	173	186		152	147	156	158	186
153	120	123	118	164		153	160	170	173	186		153	148	156	158	186
154	120	123	118	164		154	160	170	173	186		154	148	156	158	186
155	120	123	119	164		155	160	170	173	186		155	148	156	158	186
156	121	124	119	164		156	160	170	173	186		156	148	156	160	186
157	121	124	119	164		157	161	171	173	186		157	148	157	160	186
158	121	124	119	164		158	161	171	173	186		158	148	157	160	186
159	122	125	120	164		159	161	171	173	186		159	148	157	160	187
160	123	125	120	164		160	160	171	173	187		160	148	157	161	187
161	123	125	120	164		161	160	171	173	187		161	148	157	161	187
162	123	126	120	164		162	160	171	174	187		162	148	157	161	187
163	123	126	121	164		163	160	171	174	187		163	149	157	161	187
164	124	126	121	164		164	161	171	174	187		164	149	157	161	187
165	124	126	121	166		165	161	171	174	187		165	149	157	161	187
166	124	127	121	166		166	161	171	174	187		166	149	157	161	187
167	124	127	121	166		167	161	171	174	187		167	149	157	161	187
168	125	127	122	166		168	161	172	174	188		168	149	158	161	188
169	125	127	122	166		169	161	172	175	188		169	149	158	161	188
170	126	128	122	167		170	162	172	175	188		170	149	158	161	188
171	126	128	122	167		171	162	172	175	188		171	149	158	162	188
172	127	129	123	168		172	162	172	175	188		172	150	158	162	188
173	127	129	123	169		173	162	172	175	188		173	150	158	162	188
174	127	129	123	169		174	162	172	175	188		174	150	158	162	188
175	127	129	123	171		175	162	172	175	189		175	150	158	162	189
176	127	130	124	171		176	162	172	175	189		176	150	158	162	189
177	127	130	124	171		177	161	172	175	189		177	150	158	162	189
178	128	130	124	172		178	162	173	175	189		178	150	159	162	189
179	128	130	124	172		179	163	173	175	189		179	150	159	162	189
180	129	131	125	173		180	163	173	175	189		180	150	159	162	189
181	129	131	125	173		181	163	173	175	189		181	150	159	162	189
182	129	131	125	173		182	163	173	175	189		182	150	159	163	189
183	129	131	125	173		183	163	173	175	189		183	151	159	163	189
184	129	132	125	173		184	162	173	176	189		184	151	159	163	189
185	130	132	126	173		185	162	173	176	189		185	151	159	163	189
186	130	132	126	173		186	162	174	176	190		186	151	159	163	189
187	131	132	126	174		187	162	174	176	190		187	151	159	163	189
188	131	132	126	174		188	163	174	176	190		188	151	159	163	189
189	131	133	126	174		189	165	174	176	190		189	151	159	163	190
190	132	134	127	174		190	165	174	176	190		190	151	160	163	190
191	132	134	127	174		191	165	174	176	190		191	151	160	163	190
192	132	134	127	175		192	165	174	176	190		192	151	160	163	190
193	133	134	127	175		193	165	174	177	191		193	152	160	163	191
194	133	135	128	174		194	165	174	177	191		194	152	160	163	191
195	133	135	128	174		195	165	174	177	191		195	152	160	163	191
196	133	136	128	174		196	166	175	177	191		196	152	160	163	191
197	133	136	128	175		197	165	175	177	191		197	152	160	163	191
198	134	136	128	175		198	166	175	177	192		198	152	160	163	191
199	134	136	129	176		199	166	175	177	192		199	152	160	163	191
200	134	137	129	176		200	166	175	177	192		200	152	161	164	192
201	135	137	129	176		201	166	175	178	192		201	153	161	164	192
202	135	137	129	176		202	166	175	178	192		202	153	161	164	192
203	135	137	129	176		203	166	175	178	192		203	153	161	164	192
204	136	137	130	176		204	166	175	178	192		204	153	161	164	192
205	136	137	130	176		205	167	175	178	192		205	153	161	164	192
206	136	137	130	176		206	166	175	178	193		206	153	161	164	193
207	136	137	131	177		207	166	175	178	193		207	153	161	164	193
208	137	137	131	177		208	167	175	178	193		208	153	161	164	193
209	137	138	131	177		209	167	176	178	193		209	153	162	164	193
210	137	138	131	177		210	167	176	178	193		210	153	162	164	193
211	137	138	131	177		211	167	176	178	194		211	153	162	164	194
212	138	139	132	177		212	167	176	179	194		212	153	162	164	194
213	138	139	132	178		213	167	176	179	194		213	154	162	164	194
214	139	139	132	177		214	167	176	179	194		214	154	162	164	194
215	139	139	133	177		215	168	176	179	194		215	154	162	164	194
216	139	139	133	177		216	168	176	179	194		216	154	162	165	194
217	139	139	133	177		217	168	176	179	194		217	154	163	165	194
218	139	140	133	177		218	168	176	179	194		218	154	163	165	194
219	140	140	133	178		219	168	176	179	194		219	154	163	165	194
220	140	142	133	178		220	168	177	179	195		220	154	163	165	195
221	140	142	134	178		221	168	177	180	195		221	154	163	165	195
222	140	142	134	178		222	168	177	180	195		222	155	163	165	195
223	141	142	134	178		223	168	177	180	195		223	155	163	165	195
224	142	142	134	179		224	168	177	180	195		224	155	163	165	195
225	142	142	135	179		225	168	178	180	195		225	155	163	166	195
226	142	142	135	179		226	168	178	180	195		226	155	163	166	195
227	142	143	135	179		227	168	178	180	195		227	155	163	166	195
228	143	143	135	179		228	168	178	180	195		228	155	163	166	195
229	143	144	135	179		229	168	178	180	196		229	155	164	166	196
230	143	144	135	179		230	168	178	180	195		230	155	163	166	196
231	143	145	135	179		231	169	178	180	195		231	155	164	166	196
232	143	145	136	180		232	169	178	181	195		232	155	164	166	196
233	144	145	136	180		233	169	178	181	195		233	155	164	166	196
234	144	145	136	180		234	169	178	181	195		234	156	164	166	196
235	145	145	136	180		235	167	178	181	196		235	156	164	167	196
236	146	146	136	180		236	167	179	181	196		236	156	164	167	196
237	146	146	137	180		237	168	179	181	196		237	156	164	167	197
238	146	146	137	180		238	169	179	181	196		238	156	164	167	197
239	146	146	137	181		239	169	179	181	196		239	156	164	167	197
240	146	146	137	181		240	169	179	181	196		240	156	165	167	197
241	146	146	138	181		241	169	179	181	196		241	156	165	167	197
242	146	147	138	181		242	171	179	181	196		242	156	165	167	197
243	147	147	138	181		243	171	179	182	196		243	156	165	167	197
244	147	147	138	181		244	171	180	182	197		244	156	165	167	198
245	147	147	138	181		245	170	179	182	197		245	156	165	167	198
246	147	148	139	181		246	170	180	182	197		246	157	165	167	198
247	147	148	139	182		247	171	180	182	197		247	157	166	167	198
248	147	148	139	182		248	171	180	182	197		248	157	166	167	198
249	149	148	139	182		249	172	180	183	198		249	157	166	167	199
250	150	148	140	182		250	172	180	183	198		250	157	166	167	199
251	150	148	139	182		251	172	180	183	198		251	157	166	168	199
252	150	148	140	182		252	172	181	183	198		252	157	166	168	199
253	150	148	140	183		253	172	181	183	198		253	157	166	168	199
254	150	149	140	183		254	172	181	183	198		254	157	166	168	199
255	150	149	140	183		255	172	181	183	198		255	157	166	168	199
256	150	149	140	183		256	172	181	183	198		256	158	166	168	199
257	150	149	140	183		257	171	181	184	198		257	158	166	168	199
258	150	151	141	183		258	171	181	184	199		258	158	167	168	200
259	150	151	141	184		259	171	182	184	199		259	158	167	168	200
260	151	151	141	184		260	172	182	184	199		260	158	167	168	200
261	151	151	141	184		261	172	182	184	199		261	158	167	168	200
262	151	151	141	184		262	172	182	184	199		262	158	167	168	200
263	151	151	141	184		263	172	182	184	199		263	158	167	168	200
264	151	152	142	184		264	173	182	184	199		264	158	167	168	200
265	152	152	142	183		265	173	182	184	199		265	158	167	168	201
266	152	152	142	183		266	173	182	184	199		266	158	167	169	201
267	153	152	142	183		267	174	183	184	199		267	159	167	168	201
268	153	152	142	184		268	174	183	184	199		268	159	168	169	201
269	153	152	142	184		269	173	183	184	199		269	159	168	169	201
270	154	153	143	184		270	174	183	184	199		270	159	168	169	201
271	154	153	143	184		271	174	183	185	199		271	159	168	169	201
272	154	153	143	184		272	174	183	185	200		272	159	168	169	201
273	154	154	143	184		273	174	183	185	200		273	159	168	169	201
274	155	154	143	184		274	174	183	185	200		274	159	168	169	201
275	155	154	143	185		275	175	184	185	200		275	159	169	169	202
276	156	154	143	185		276	174	184	185	200		276	159	169	169	202
277	156	154	144	185		277	174	184	185	200		277	159	169	169	202
278	156	154	144	185		278	174	184	185	201		278	159	169	169	202
279	156	155	144	185		279	174	184	185	201		279	159	169	170	202
280	156	155	144	186		280	174	184	185	201		280	159	169	170	202
281	156	155	144	186		281	174	184	185	201		281	160	169	170	202
282	156	155	145	186		282	174	185	185	201		282	160	169	170	202
283	157	155	145	186		283	174	185	185	201		283	160	169	171	202
284	157	156	145	186		284	172	185	185	201		284	160	169	171	203
285	157	156	145	186		285	173	185	185	201		285	160	169	171	203
286	157	156	145	187		286	173	185	186	201		286	160	170	171	203
287	159	156	146	186		287	174	185	186	201		287	160	170	171	203
288	159	156	146	187		288	174	185	186	201		288	160	170	171	203
289	159	156	146	187		289	174	185	186	201		289	160	170	171	203
290	159	156	146	187		290	174	186	186	201		290	160	170	171	203
291	159	157	146	187		291	174	186	186	201		291	160	170	171	203
292	159	157	146	187		292	174	186	186	201		292	160	170	171	203
293	159	157	146	187		293	174	186	186	202		293	161	170	172	203
294	160	158	147	187		294	174	186	186	202		294	161	170	172	203
295	160	157	147	188		295	174	186	186	202		295	161	170	172	204
296	160	158	147	188		296	175	186	187	202		296	161	171	172	204
297	161	158	147	188		297	175	186	187	202		297	161	171	172	204
298	161	158	147	188		298	175	187	187	202		298	161	171	172	204
299	161	158	147	188		299	175	187	187	202		299	161	171	172	204
300	161	159	147	188		300	175	187	187	202		300	161	171	172	204
301	161	159	147	189		301	175	187	187	203		301	161	171	172	204
302	161	159	148	189		302	176	187	188	203		302	161	171	172	205
303	162	159	148	189		303	176	187	188	203		303	162	171	172	205
304	162	160	148	189		304	176	187	188	203		304	162	171	173	205
305	162	160	148	189		305	176	187	188	203		305	162	171	173	205
306	163	160	148	189		306	177	187	188	203		306	162	171	173	205
307	163	160	148	189		307	177	188	188	203		307	162	172	172	205
308	164	160	148	189		308	177	188	188	203		308	162	172	172	205
309	164	161	149	189		309	177	188	188	203		309	162	172	173	205
310	164	161	149	189		310	177	188	188	203		310	162	172	173	205
311	164	161	149	190		311	178	188	188	203		311	162	172	173	205
312	164	161	149	190		312	178	188	188	203		312	162	172	173	206
313	164	161	149	190		313	178	188	188	204		313	162	172	173	206
314	165	162	150	190		314	176	188	189	204		314	163	172	173	206
315	165	162	150	190		315	176	188	189	204		315	163	173	174	206
316	165	162	150	190		316	176	188	189	204		316	163	173	174	206
317	166	162	150	191		317	176	189	189	204		317	163	173	174	206
318	166	162	150	191		318	176	189	189	204		318	163	173	174	207
319	166	162	150	191		319	177	189	189	204		319	163	173	174	207
320	166	163	150	191		320	177	189	189	204		320	163	173	174	207
321	166	163	151	191		321	177	189	189	204		321	163	173	174	207
322	166	163	151	191		322	177	189	189	205		322	163	173	174	207
323	166	163	151	191		323	177	189	190	205		323	163	173	174	207
324	166	163	151	192		324	178	189	190	205		324	163	173	174	207
325	166	163	151	192		325	178	190	190	205		325	164	173	174	207
326	166	164	151	192		326	178	190	190	205		326	164	174	175	207
327	167	164	151	192		327	178	190	190	205		327	164	174	175	207
328	167	164	152	192		328	178	190	190	205		328	164	174	175	207
329	167	164	152	192		329	178	190	190	205		329	164	174	175	208
330	167	164	152	192		330	178	191	190	205		330	164	175	175	208
331	168	164	152	192		331	179	191	190	205		331	164	175	175	208
332	169	165	152	193		332	179	191	190	205		332	164	175	175	208
333	169	165	152	193		333	179	191	191	205		333	164	175	175	208
334	169	165	152	193		334	179	191	191	205		334	164	175	175	208
335	169	165	153	193		335	179	191	191	206		335	164	175	175	208
336	169	165	153	193		336	178	191	191	206		336	164	175	175	208
337	169	166	153	194		337	180	191	191	206		337	164	175	175	209
338	170	166	153	193		338	180	191	191	206		338	165	175	175	209
339	170	166	153	194		339	181	192	191	206		339	165	175	175	209
340	170	166	153	194		340	181	192	191	207		340	165	176	175	209
341	170	166	154	194		341	181	192	191	207		341	165	176	176	209
342	170	166	154	194		342	181	192	191	207		342	165	176	176	209
343	171	167	154	194		343	181	192	191	207		343	165	176	176	209
344	171	167	154	194		344	178	192	191	207		344	165	176	176	209
345	171	167	154	195		345	178	192	191	207		345	165	176	176	210
346	171	167	154	195		346	178	193	191	207		346	166	176	176	210
347	171	167	154	195		347	178	193	191	207		347	166	177	176	210
348	172	167	155	195		348	179	193	192	207		348	166	177	176	210
349	172	167	155	195		349	179	193	192	207		349	166	177	176	210
350	172	168	155	195		350	179	193	192	207		350	166	177	176	210
351	172	168	155	195		351	179	193	192	207		351	166	177	176	210
352	172	168	155	196		352	179	194	192	207		352	166	177	176	210
353	173	168	155	196		353	179	194	192	207		353	166	177	176	211
354	173	168	155	196		354	180	194	193	207		354	166	177	177	211
355	173	168	155	196		355	180	194	193	208		355	166	178	177	211
356	173	169	156	196		356	179	194	193	208		356	166	178	177	211
357	173	169	156	196		357	179	195	193	208		357	166	178	177	211
358	173	169	156	197		358	179	195	193	208		358	166	178	177	211
359	174	169	156	197		359	179	195	193	208		359	166	178	177	211
360	174	169	156	197		360	179	195	193	208		360	167	178	177	212
361	174	170	156	197		361	179	195	193	208		361	167	178	177	212
362	174	170	157	197		362	179	195	193	209		362	167	178	177	212
363	174	170	157	197		363	178	195	193	209		363	167	178	178	212
364	175	170	157	197		364	178	195	194	209		364	167	178	178	212
365	175	170	157	197		365	179	196	194	209		365	167	179	178	212
366	175	170	157	197		366	179	196	194	209		366	167	179	178	212
367	175	171	157	197		367	179	196	194	209		367	167	179	178	212
368	175	171	157	197		368	179	196	194	209		368	167	179	178	212
369	176	170	158	197		369	179	196	194	209		369	167	179	178	212
370	176	171	158	197		370	179	197	194	210		370	167	179	178	213
371	176	171	158	197		371	180	197	194	210		371	168	179	178	213
372	176	171	158	197		372	180	197	194	210		372	168	179	178	213
373	176	171	158	197		373	180	197	194	210		373	168	180	178	213
374	176	171	158	197		374	180	197	194	210		374	168	180	178	213
375	177	172	158	197		375	181	197	194	210		375	168	180	179	213
376	177	172	158	197		376	182	197	194	210		376	168	180	179	213
377	177	172	159	197		377	182	198	194	210		377	168	180	179	213
378	177	172	159	198		378	182	198	194	210		378	168	180	179	213
379	177	172	159	198		379	182	198	195	210		379	168	180	179	213
380	177	172	159	198		380	182	198	195	211		380	168	181	179	213
381	178	173	159	198		381	182	198	195	211		381	169	181	179	213
382	178	173	159	198		382	182	198	195	211		382	169	181	179	214
383	178	173	160	199		383	182	198	195	211		383	169	181	179	214
384	178	173	160	199		384	182	199	196	211		384	169	181	179	214
385	179	173	160	199		385	183	199	196	211		385	169	181	179	214
386	179	173	160	200		386	184	199	196	211		386	169	181	179	214
387	179	174	160	200		387	183	199	196	211		387	169	181	180	214
388	179	174	160	199		388	183	199	196	211		388	169	181	180	214
389	179	174	160	200		389	183	199	196	211		389	169	181	180	214
390	179	174	161	200		390	183	199	196	211		390	169	182	180	214
391	179	174	161	199		391	183	199	196	211		391	169	182	180	215
392	179	174	161	200		392	183	199	196	212		392	170	182	180	215
393	180	174	161	200		393	183	199	196	212		393	170	182	181	215
394	180	174	161	200		394	183	200	197	212		394	170	182	181	215
395	180	174	161	200		395	184	200	197	212		395	170	182	181	215
396	180	175	161	200		396	183	200	197	212		396	170	182	181	215
397	180	175	162	201		397	183	200	197	212		397	170	182	181	216
398	180	175	162	201		398	183	200	197	212		398	170	183	181	216
399	181	175	162	201		399	183	200	197	212		399	170	183	181	216
400	181	175	162	201		400	183	201	197	212		400	170	183	181	216
401	181	175	162	201		401	183	201	197	212		401	171	183	181	216
402	181	175	162	201		402	183	201	198	212		402	171	183	181	216
403	181	176	162	201		403	183	201	198	213		403	171	183	182	216
404	181	176	163	201		404	183	201	198	213		404	171	183	182	217
405	182	176	163	202		405	183	201	198	213		405	171	183	182	217
406	182	176	163	202		406	183	202	198	213		406	171	184	182	217
407	182	176	163	202		407	183	202	198	213		407	171	184	182	217
408	182	176	163	202		408	184	202	198	213		408	171	184	182	217
409	183	176	163	202		409	183	202	198	213		409	171	184	182	217
410	183	176	163	202		410	183	202	198	214		410	171	184	182	217
411	183	177	163	203		411	183	202	199	214		411	171	184	182	217
412	183	177	164	203		412	183	202	199	214		412	171	184	182	217
413	183	177	164	203		413	183	202	199	214		413	172	185	183	217
414	183	177	164	203		414	183	203	199	214		414	171	185	183	217
415	183	177	164	203		415	183	203	199	214		415	172	185	183	218
416	183	177	164	203		416	183	203	199	214		416	172	185	183	218
417	184	177	164	203		417	185	203	199	214		417	172	185	183	218
418	184	178	164	204		418	184	203	199	214		418	172	185	183	218
419	184	178	165	204		419	184	203	199	215		419	172	185	183	218
420	184	178	165	204		420	184	203	199	214		420	172	185	184	218
421	184	178	165	204		421	184	203	199	215		421	172	186	184	218
422	184	178	165	204		422	184	204	199	215		422	172	186	184	218
423	185	178	165	204		423	184	204	199	215		423	172	186	184	218
424	185	179	165	204		424	183	204	200	215		424	172	186	184	218
425	185	179	165	204		425	183	204	200	215		425	173	186	184	219
426	185	179	166	205		426	183	204	200	215		426	173	186	184	219
427	186	179	166	205		427	183	204	200	215		427	173	186	185	219
428	186	179	166	204		428	183	204	200	215		428	173	186	185	219
429	186	179	166	204		429	184	204	200	215		429	173	187	185	219
430	186	179	166	204		430	185	204	200	215		430	173	187	185	219
431	186	180	166	204		431	185	205	200	215		431	173	187	185	219
432	186	180	167	205		432	185	205	200	216		432	173	187	185	219
433	187	180	167	205		433	185	205	201	216		433	174	187	185	219
434	187	180	167	205		434	185	205	201	216		434	174	187	185	220
435	187	180	167	205		435	185	205	201	216		435	174	187	185	220
436	187	180	167	205		436	185	205	201	216		436	174	187	185	220
437	187	180	167	205		437	185	205	201	216		437	174	188	185	220
438	188	180	168	206		438	185	205	201	216		438	174	188	186	220
439	188	181	168	207		439	185	206	201	216		439	174	188	186	220
440	188	181	168	206		440	185	206	201	216		440	174	188	186	220
441	188	181	168	206		441	186	206	201	216		441	174	188	186	220
442	188	181	168	206		442	186	206	202	216		442	175	188	186	220
443	188	181	168	206		443	186	206	202	217		443	175	188	186	220
444	188	181	168	206		444	186	207	202	217		444	175	188	186	220
445	189	182	169	206		445	186	207	202	217		445	175	189	187	220
446	189	182	169	206		446	186	207	202	217		446	175	189	187	221
447	189	182	169	207		447	187	207	202	217		447	175	189	187	221
448	189	182	169	207		448	187	207	202	217		448	175	189	187	221
449	189	182	169	207		449	189	207	202	217		449	175	189	187	221
450	190	182	169	207		450	188	207	202	217		450	175	189	187	221
451	190	182	169	207		451	188	207	202	217		451	175	189	187	221
452	190	183	170	207		452	188	208	202	218		452	176	190	187	222
453	190	183	170	207		453	188	207	202	218		453	176	190	187	222
454	191	183	170	207		454	188	207	202	218		454	176	190	187	222
455	191	183	170	207		455	189	207	203	218		455	176	190	187	222
456	191	183	170	208		456	189	207	203	218		456	176	190	188	222
457	191	183	170	208		457	189	208	203	218		457	176	190	188	222
458	191	183	170	208		458	189	208	203	218		458	176	190	188	222
459	191	183	170	208		459	187	208	203	218		459	176	190	188	222
460	192	184	171	208		460	187	208	203	218		460	177	191	188	222
461	192	184	171	208		461	187	208	203	219		461	177	191	188	222
462	192	184	171	209		462	186	209	203	219		462	177	191	188	222
463	192	184	171	210		463	187	209	203	219		463	177	191	189	222
464	192	184	171	210		464	187	209	203	219		464	177	191	188	223
465	192	184	171	210		465	187	209	203	219		465	177	191	189	223
466	193	184	172	209		466	187	209	203	219		466	177	191	189	223
467	193	184	172	210		467	187	209	203	219		467	177	191	189	223
468	193	185	172	210		468	187	209	204	219		468	177	192	189	223
469	193	185	172	211		469	187	210	204	219		469	178	192	189	223
470	193	185	172	211		470	187	210	204	219		470	178	192	189	223
471	194	185	172	211		471	188	210	204	220		471	178	192	189	223
472	194	185	173	210		472	188	210	204	220		472	178	192	189	223
473	194	185	173	210		473	188	210	204	220		473	178	193	189	223
474	194	185	173	210		474	188	210	204	220		474	178	193	190	224
475	194	185	173	211		475	188	210	204	220		475	178	193	190	225
476	194	185	173	211		476	187	210	204	220		476	178	193	190	225
477	195	186	173	211		477	187	210	204	220		477	178	193	190	225
478	195	186	174	211		478	187	210	204	220		478	178	193	190	225
479	195	186	174	211		479	187	210	205	220		479	179	194	190	225
480	195	186	174	211		480	187	211	205	220		480	179	194	190	225
481	195	186	174	211		481	187	211	205	220		481	179	194	190	226
482	195	186	174	211		482	187	211	205	220		482	179	194	190	226
483	196	187	174	211		483	187	211	205	220		483	179	194	191	226
484	196	187	175	211		484	187	211	205	220		484	179	194	191	226
485	196	187	175	211		485	190	211	205	220		485	179	195	191	226
486	196	187	175	212		486	188	211	205	221		486	179	195	191	226
487	196	187	175	212		487	188	211	205	221		487	179	195	191	226
488	196	187	175	212		488	188	212	206	221		488	179	195	191	226
489	197	187	175	213		489	188	212	206	221		489	179	195	191	227
490	197	187	175	213		490	188	212	206	221		490	179	195	191	227
491	197	188	176	213		491	188	212	206	221		491	180	195	192	227
492	197	188	176	213		492	188	212	206	221		492	180	195	192	227
493	197	188	176	213		493	189	212	206	221		493	180	196	192	227
494	197	188	176	214		494	189	212	206	221		494	180	196	192	227
495	197	188	176	214		495	189	213	206	222		495	180	196	192	227
496	198	188	176	214		496	189	213	207	222		496	180	196	192	227
497	198	189	177	214		497	189	213	207	222		497	180	196	192	227
498	198	189	177	214		498	189	213	207	222		498	180	196	193	227
499	198	189	177	214		499	189	213	207	222		499	180	197	193	227
500	198	189	177	214		500	189	213	207	222		500	181	197	193	228
501	199	189	177	215		501	189	214	207	223		501	181	197	193	228
502	199	189	177	215		502	189	214	207	223		502	181	197	193	228
503	199	189	177	215		503	191	214	207	222		503	181	197	193	228
504	199	190	178	215		504	191	214	207	223		504	181	197	193	228
505	199	190	178	215		505	191	214	207	223		505	181	198	194	228
506	199	190	178	215		506	192	214	207	223		506	181	198	194	228
507	199	190	179	215		507	193	214	207	223		507	181	198	194	228
508	199	190	179	216		508	193	214	207	223		508	181	198	194	228
509	199	190	180	216		509	193	214	207	223		509	182	198	194	228
510	199	191	180	217		510	193	214	208	223		510	182	198	194	228
511	199	191	179	217		511	193	214	208	223		511	182	198	194	228
512	200	191	179	217		512	193	215	208	223		512	182	198	194	229
513	200	191	179	216		513	194	215	208	224		513	182	199	194	229
514	200	191	179	216		514	192	215	208	224		514	182	199	194	229
515	200	191	179	216		515	192	215	208	224		515	182	199	195	229
516	200	191	180	216		516	191	215	208	224		516	182	199	195	229
517	201	191	180	216		517	192	215	208	224		517	182	199	195	229
518	201	191	180	216		518	192	215	208	224		518	183	199	195	229
519	201	192	180	216		519	192	215	209	224		519	183	199	195	229
520	201	192	180	216		520	192	216	209	224		520	183	200	195	229
521	201	192	180	217		521	192	216	209	225		521	183	200	195	230
522	201	192	181	217		522	192	216	209	225		522	183	200	195	230
523	202	192	181	217		523	192	216	209	225		523	183	200	195	230
524	202	192	181	217		524	195	216	209	225		524	183	200	196	230
525	202	193	181	217		525	195	216	209	225		525	183	200	196	230
526	202	193	181	217		526	195	216	209	225		526	183	201	196	230
527	203	193	181	218		527	195	217	209	225		527	183	201	196	230
528	203	193	181	218		528	195	217	209	225		528	183	201	196	231
529	203	193	181	218		529	195	217	210	225		529	183	201	196	231
530	203	193	182	218		530	196	217	210	225		530	184	201	196	231
531	203	193	182	218		531	194	217	210	226		531	184	201	197	231
532	203	194	182	218		532	194	217	210	226		532	184	201	197	231
533	203	194	182	218		533	194	218	210	226		533	184	201	197	231
534	203	194	183	218		534	194	218	210	226		534	184	202	197	231
535	203	194	182	219		535	194	218	210	226		535	184	202	197	231
536	204	194	184	219		536	195	218	210	226		536	184	202	197	231
537	204	194	184	219		537	193	218	210	226		537	184	202	197	231
538	204	194	183	219		538	194	218	210	226		538	184	202	197	231
539	204	194	183	219		539	194	218	210	226		539	184	202	197	231
540	204	194	183	219		540	194	218	210	227		540	185	202	198	231
541	204	194	183	219		541	194	218	210	227		541	185	202	198	231
542	204	194	184	219		542	194	218	211	227		542	185	203	198	232
543	205	195	184	220		543	194	218	211	227		543	185	203	198	232
544	205	195	184	220		544	194	218	211	227		544	185	203	198	232
545	205	195	184	220		545	194	218	211	227		545	185	203	199	232
546	205	195	184	220		546	194	218	211	227		546	185	203	199	232
547	205	195	184	220		547	194	219	211	227		547	186	203	199	232
548	205	195	185	220		548	195	219	212	227		548	186	203	199	232
549	205	196	185	220		549	195	219	212	228		549	186	203	199	232
550	206	196	185	221		550	196	219	212	228		550	186	203	199	232
551	206	196	185	221		551	196	219	213	228		551	186	203	199	233
552	206	196	185	221		552	195	219	212	228		552	186	203	199	233
553	206	196	185	221		553	195	219	212	228		553	186	204	199	233
554	206	196	186	220		554	195	219	212	228		554	186	204	199	233
555	206	196	186	220		555	195	220	212	228		555	186	204	199	234
556	206	196	186	220		556	196	220	212	228		556	186	204	199	233
557	207	196	186	220		557	196	220	212	228		557	187	204	199	234
558	207	197	186	220		558	196	220	212	229		558	187	204	200	234
559	207	197	186	220		559	196	220	212	229		559	187	205	200	234
560	207	197	186	220		560	196	220	212	229		560	187	205	200	234
561	207	197	186	220		561	197	220	212	229		561	187	205	200	234
562	207	197	187	220		562	195	220	212	229		562	187	205	200	234
563	207	197	187	220		563	195	220	213	229		563	187	205	200	234
564	207	197	188	220		564	195	220	213	229		564	187	205	201	234
565	207	198	188	221		565	195	221	213	229		565	187	206	201	234
566	208	198	188	221		566	195	221	213	229		566	187	206	201	234
567	208	198	188	221		567	196	221	213	230		567	188	206	201	234
568	208	198	188	221		568	196	221	213	230		568	188	206	201	235
569	208	198	188	222		569	196	221	213	230		569	188	206	201	235
570	208	198	188	222		570	196	221	213	230		570	188	206	201	235
571	208	198	188	222		571	196	221	213	230		571	188	206	201	235
572	208	199	188	222		572	196	222	213	230		572	188	206	202	235
573	208	199	188	222		573	197	223	214	230		573	188	206	202	235
574	209	199	188	222		574	197	223	214	231		574	188	207	202	235
575	209	199	189	222		575	197	223	214	231		575	188	207	202	235
576	209	199	189	222		576	197	223	214	231		576	188	207	202	235
577	209	199	190	222		577	198	223	214	231		577	189	207	202	235
578	209	199	190	222		578	198	223	214	231		578	189	207	202	235
579	209	199	190	223		579	198	223	214	231		579	189	207	202	235
580	210	199	190	223		580	198	223	214	231		580	189	208	203	235
581	210	199	190	223		581	198	223	214	231		581	189	208	203	236
582	210	200	190	223		582	198	223	215	232		582	189	208	203	236
583	210	200	191	223		583	198	223	215	232		583	189	208	203	236
584	210	200	191	224		584	199	224	215	232		584	189	208	203	236
585	211	200	191	224		585	199	224	215	232		585	189	208	203	236
586	211	200	191	224		586	199	224	215	232		586	189	208	203	236
587	211	201	191	224		587	198	224	215	232		587	190	208	203	236
588	211	201	191	224		588	198	224	215	232		588	190	208	203	236
589	211	201	191	223		589	198	224	215	232		589	190	209	204	237
590	211	201	192	224		590	198	225	215	232		590	190	209	204	237
591	211	201	192	224		591	198	225	215	232		591	190	209	204	237
592	211	201	192	224		592	198	225	215	232		592	190	209	204	237
593	211	201	192	224		593	198	225	215	233		593	190	209	205	237
594	212	201	192	224		594	199	225	216	233		594	191	209	205	237
595	212	201	192	224		595	199	225	216	233		595	191	210	205	237
596	212	202	192	224		596	199	225	216	233		596	191	210	206	237
597	212	202	193	224		597	199	225	216	233		597	191	210	206	237
598	212	202	193	224		598	199	225	216	233		598	191	210	206	237
599	212	202	193	225		599	199	225	216	233		599	191	210	206	238
600	212	202	193	225		600	199	225	216	233		600	191	210	206	238
601	212	202	193	225		601	199	225	216	234		601	191	210	206	238
602	213	203	193	225		602	199	226	217	234		602	191	210	207	238
603	213	203	194	225		603	199	226	217	234		603	191	210	207	238
604	213	203	194	225		604	200	226	217	234		604	191	210	207	238
605	213	203	194	225		605	200	226	217	234		605	191	211	207	238
606	213	203	194	225		606	200	226	217	234		606	191	211	208	238
607	214	203	194	225		607	200	226	217	234		607	192	211	208	238
608	214	203	195	225		608	200	226	217	234		608	192	211	208	238
609	214	203	195	225		609	200	226	217	234		609	192	211	208	239
610	214	203	195	225		610	200	227	217	235		610	192	211	208	239
611	214	204	195	226		611	201	227	217	235		611	192	211	208	239
612	214	204	195	226		612	202	227	217	235		612	192	212	208	239
613	214	204	195	226		613	202	227	218	235		613	192	212	209	239
614	214	204	195	227		614	202	227	218	235		614	193	212	209	239
615	214	204	196	227		615	202	227	218	235		615	193	212	209	239
616	215	204	196	227		616	202	227	218	235		616	193	212	209	239
617	215	204	196	227		617	202	227	218	235		617	193	212	209	239
618	215	205	196	227		618	202	227	218	235		618	193	212	210	239
619	215	205	196	227		619	203	227	218	235		619	193	213	210	239
620	215	205	196	227		620	203	228	218	236		620	193	213	211	239
621	215	205	197	227		621	203	228	218	236		621	193	213	211	240
622	215	205	197	227		622	203	228	218	236		622	194	213	211	240
623	216	205	197	227		623	203	228	218	236		623	194	213	211	240
624	216	206	197	227		624	202	228	218	236		624	194	213	211	240
625	215	206	197	228		625	202	228	219	236		625	194	213	211	240
626	216	206	196	228		626	203	228	219	236		626	194	213	211	240
627	216	206	196	228		627	203	230	219	236		627	194	214	211	240
628	216	206	198	228		628	203	229	219	236		628	194	214	211	240
629	216	206	198	228		629	202	229	219	237		629	194	214	211	240
630	216	207	198	228		630	202	229	219	237		630	194	214	211	241
631	216	207	198	228		631	202	230	219	237		631	195	214	212	241
632	217	207	198	228		632	202	229	219	237		632	195	214	212	241
633	217	207	197	228		633	202	230	219	237		633	195	215	212	241
634	217	207	197	228		634	202	231	219	237		634	195	215	212	241
635	217	207	198	228		635	202	231	219	237		635	195	215	212	241
636	217	207	198	228		636	202	231	219	237		636	195	215	212	241
637	217	207	198	229		637	202	231	219	237		637	195	215	212	241
638	218	208	198	229		638	203	231	220	237		638	195	215	212	241
639	218	208	198	229		639	203	231	220	237		639	195	215	212	241
640	218	208	198	229		640	203	231	220	237		640	195	215	212	241
641	218	208	198	229		641	203	231	220	237		641	195	215	212	241
642	218	208	198	229		642	203	231	220	238		642	196	215	213	241
643	218	208	199	229		643	203	232	220	238		643	196	215	213	241
644	219	208	199	229		644	206	232	220	238		644	196	215	213	242
645	218	209	199	229		645	206	232	221	238		645	196	216	213	242
646	219	209	199	229		646	206	232	221	238		646	196	216	213	242
647	219	209	199	229		647	207	232	221	238		647	196	216	213	242
648	219	209	199	229		648	207	232	221	238		648	196	216	213	242
649	219	209	199	229		649	207	232	221	239		649	196	216	213	242
650	219	209	199	229		650	207	232	221	238		650	196	216	213	242
651	219	209	200	229		651	207	233	221	239		651	197	216	213	243
652	219	209	200	229		652	206	233	221	239		652	197	216	214	243
653	220	209	200	229		653	207	233	221	239		653	197	217	214	243
654	220	210	200	229		654	207	233	221	239		654	197	217	214	243
655	220	210	200	229		655	207	233	222	239		655	197	217	214	243
656	220	210	201	230		656	208	233	222	239		656	197	217	214	243
657	220	210	201	230		657	207	233	222	239		657	197	217	214	243
658	221	210	201	230		658	207	233	222	239		658	197	217	214	243
659	221	210	201	230		659	207	233	222	239		659	198	217	214	243
660	221	210	202	230		660	206	233	222	239		660	198	217	214	243
661	221	211	202	230		661	206	233	222	239		661	198	218	214	243
662	221	211	202	230		662	207	234	222	240		662	198	218	214	243
663	221	211	202	230		663	208	234	222	240		663	198	218	214	243
664	221	211	202	231		664	208	234	222	240		664	198	218	214	243
665	221	211	202	231		665	208	234	222	240		665	198	218	214	243
666	222	211	202	231		666	208	234	223	240		666	198	218	215	244
667	222	211	202	231		667	207	234	223	240		667	198	218	215	244
668	222	211	203	231		668	207	233	223	240		668	199	218	215	244
669	222	212	203	231		669	207	233	223	241		669	199	218	215	244
670	222	212	203	231		670	208	233	223	241		670	199	219	215	244
671	223	212	203	231		671	208	233	223	241		671	199	219	215	244
672	223	212	203	231		672	209	233	223	241		672	199	219	215	244
673	223	212	203	231		673	209	234	223	241		673	199	219	216	244
674	223	212	204	232		674	209	234	223	241		674	199	219	216	244
675	223	212	204	232		675	209	234	224	241		675	199	219	216	244
676	223	213	204	232		676	209	234	224	241		676	199	219	216	245
677	223	212	204	232		677	209	234	224	242		677	199	219	216	245
678	223	213	204	232		678	209	235	224	242		678	200	219	216	245
679	223	213	204	232		679	208	235	224	242		679	200	219	216	245
680	223	213	204	232		680	208	235	224	242		680	200	220	216	245
681	224	213	205	232		681	209	235	224	242		681	200	220	216	245
682	224	213	205	232		682	209	235	224	242		682	200	220	216	245
683	224	213	205	232		683	209	235	224	243		683	200	220	216	245
684	224	213	205	232		684	209	235	224	243		684	200	220	216	245
685	224	213	205	233		685	210	235	224	243		685	200	220	216	245
686	224	214	205	233		686	210	235	225	243		686	200	220	217	245
687	225	214	205	233		687	210	235	225	243		687	200	220	217	245
688	225	214	206	233		688	210	235	225	243		688	201	220	217	246
689	225	214	206	233		689	209	236	225	243		689	201	220	217	246
690	225	214	206	233		690	209	236	225	243		690	201	220	218	246
691	225	214	207	233		691	210	236	225	243		691	201	221	218	246
692	225	214	207	233		692	210	236	225	243		692	201	221	218	246
693	226	215	207	233		693	210	236	225	244		693	201	221	218	246
694	226	215	207	233		694	210	236	225	244		694	201	221	218	246
695	226	215	207	233		695	210	236	226	243		695	201	221	218	246
696	226	215	207	233		696	210	236	226	244		696	201	221	218	246
697	226	215	208	233		697	211	236	226	244		697	202	221	219	247
698	226	215	208	233		698	211	237	226	244		698	202	222	219	247
699	226	216	208	233		699	211	237	226	244		699	202	222	219	247
700	227	216	208	233		700	210	237	226	244		700	202	222	219	247
701	227	216	208	234		701	211	236	226	244		701	202	222	219	247
702	227	216	208	234		702	211	236	226	244		702	202	222	219	247
703	227	216	209	234		703	211	236	226	244		703	202	222	219	247
704	227	216	209	234		704	209	237	227	244		704	202	222	220	247
705	227	216	209	234		705	209	237	227	245		705	202	222	220	247
706	227	216	209	234		706	209	237	227	245		706	203	223	220	247
707	227	217	209	234		707	209	237	227	245		707	203	223	220	247
708	227	217	209	234		708	209	237	227	245		708	203	223	220	247
709	228	217	209	235		709	209	237	227	245		709	203	223	220	247
710	228	217	209	235		710	209	237	227	245		710	203	223	220	247
711	228	217	210	235		711	210	237	227	245		711	203	223	220	247
712	228	217	210	235		712	210	238	227	245		712	203	223	220	248
713	228	217	210	235		713	210	238	227	245		713	203	223	220	248
714	228	218	210	235		714	210	238	227	245		714	203	223	220	248
715	228	218	210	236		715	211	238	227	245		715	203	223	220	248
716	228	218	211	236		716	211	238	227	246		716	204	223	221	248
717	229	218	211	236		717	211	238	227	246		717	204	223	221	248
718	229	218	211	236		718	212	238	227	246		718	204	224	221	248
719	229	218	211	236		719	212	238	227	246		719	204	224	221	248
720	229	218	211	236		720	212	239	228	246		720	204	224	221	248
721	229	218	211	236		721	212	238	228	246		721	205	224	221	248
722	229	218	211	236		722	212	239	228	246		722	205	224	221	248
723	230	219	211	236		723	212	239	228	246		723	205	224	221	248
724	230	219	211	236		724	212	239	228	247		724	205	224	221	249
725	230	219	212	235		725	212	239	228	247		725	205	224	222	249
726	230	219	212	235		726	212	239	228	247		726	205	224	222	249
727	230	219	212	238		727	213	239	229	247		727	205	224	222	249
728	230	219	212	238		728	213	239	229	247		728	205	225	222	249
729	230	219	212	238		729	213	239	229	247		729	206	225	222	249
730	230	220	213	238		730	213	239	229	247		730	206	225	222	249
731	231	220	213	239		731	213	239	229	248		731	206	225	222	249
732	231	220	213	239		732	213	239	229	248		732	206	225	223	249
733	231	220	213	239		733	213	239	229	248		733	206	225	223	249
734	231	220	213	236		734	213	239	229	248		734	206	225	223	249
735	231	220	213	236		735	213	239	229	248		735	206	226	223	250
736	231	220	213	236		736	213	239	229	248		736	206	226	223	250
737	231	220	214	236		737	213	240	230	248		737	207	226	222	250
738	232	220	214	236		738	214	240	230	248		738	207	226	222	250
739	232	220	214	236		739	214	240	230	248		739	207	226	223	250
740	232	221	214	236		740	214	240	230	248		740	207	226	223	250
741	232	221	214	237		741	214	240	230	248		741	207	226	223	250
742	232	221	214	237		742	214	240	230	248		742	207	226	223	250
743	232	221	215	237		743	214	240	230	249		743	207	226	223	250
744	232	221	215	238		744	214	240	230	249		744	207	226	224	250
745	232	221	215	238		745	214	240	230	249		745	207	227	224	250
746	232	222	215	238		746	214	240	230	249		746	208	227	224	250
747	232	222	215	238		747	214	240	230	249		747	208	227	224	250
748	233	222	215	238		748	214	241	231	249		748	208	227	224	250
749	233	222	215	239		749	215	241	231	249		749	208	227	224	250
750	233	222	216	242		750	215	241	231	249		750	208	227	224	250
751	233	222	215	243		751	215	241	231	249		751	208	227	224	251
752	233	223	216	242		752	215	241	231	249		752	208	227	224	251
753	233	223	216	242		753	215	241	231	250		753	209	227	224	251
754	233	223	216	247		754	215	241	231	250		754	209	227	225	251
755	234	223	216	246		755	216	241	231	250		755	209	227	225	251
756	234	223	216	246		756	216	241	231	250		756	209	227	225	252
757	234	223	216	245		757	216	241	231	250		757	209	227	225	252
758	234	223	216	244		758	216	241	231	250		758	209	228	225	252
759	234	224	217	244		759	216	242	231	250		759	209	228	225	252
760	234	224	217	244		760	216	242	231	250		760	209	228	227	252
761	235	224	217	248		761	216	242	232	250		761	210	228	227	252
762	235	224	217	248		762	216	242	232	250		762	210	228	227	252
763	235	224	217	248		763	216	242	232	250		763	210	228	227	252
764	235	224	217	250		764	216	242	232	250		764	210	228	227	252
765	235	224	218	252		765	217	242	232	251		765	210	229	227	252
766	235	225	218	254		766	217	242	232	251		766	210	229	227	252
767	235	225	218	254		767	217	242	232	251		767	210	229	228	252
768	235	225	218	258		768	217	242	232	251		768	210	229	228	253
769	235	225	218	258		769	217	243	232	251		769	211	229	228	253
770	235	225	218	258		770	216	243	233	251		770	211	229	228	253
771	236	225	219	256		771	216	243	233	251		771	211	229	228	253
772	236	226	219	256		772	216	243	233	251		772	211	229	228	253
773	236	226	219	256		773	216	243	233	251		773	211	230	228	253
774	236	226	219	257		774	217	243	233	251		774	211	230	229	253
775	236	226	219	258		775	218	243	233	251		775	211	230	229	253
776	236	226	219	257		776	218	243	233	252		776	212	230	229	254
777	236	226	219	257		777	218	243	233	252		777	212	230	229	254
778	237	226	220	257		778	218	244	233	252		778	212	230	229	254
779	237	226	220	257		779	218	244	233	252		779	212	230	229	254
780	237	226	220	257		780	218	244	234	252		780	212	230	229	254
781	237	226	220	257		781	218	244	234	252		781	212	230	229	254
782	237	226	220	258		782	218	244	234	252		782	212	231	230	254
783	237	226	220	258		783	218	244	234	252		783	212	230	230	254
784	237	226	220	260		784	218	244	234	252		784	212	231	230	255
785	238	227	221	260		785	218	244	234	252		785	212	231	230	255
786	238	227	221	260		786	219	244	234	252		786	213	231	230	255
787	238	227	221	260		787	220	244	234	253		787	213	231	230	255
788	238	227	221	260		788	220	244	234	252		788	213	231	230	255
789	238	227	222	260		789	220	245	235	253		789	213	231	230	255
790	238	227	222	261		790	220	245	235	253		790	213	232	230	255
791	239	228	222	261		791	220	246	235	253		791	213	232	231	255
792	239	228	222	261		792	220	246	235	253		792	213	232	231	255
793	239	228	222	261		793	220	246	235	253		793	214	232	231	255
794	239	228	222	261		794	220	246	235	253		794	214	232	231	256
795	239	228	222	261		795	220	246	235	253		795	214	233	231	256
796	239	228	223	261		796	220	246	236	253		796	214	233	232	256
797	239	228	223	262		797	220	246	236	253		797	214	233	232	256
798	239	229	223	262		798	220	246	236	253		798	214	233	232	256
799	240	229	223	262		799	220	246	236	253		799	214	233	232	256
800	240	229	223	262		800	220	247	236	254		800	214	233	232	256
801	240	229	223	263		801	220	247	236	254		801	214	233	232	256
802	240	229	223	263		802	220	247	236	254		802	215	234	233	256
803	240	229	223	263		803	221	247	236	254		803	215	234	233	257
804	240	229	223	263		804	221	247	236	254		804	215	234	233	257
805	241	229	224	263		805	221	247	236	254		805	215	234	233	257
806	241	229	224	263		806	221	247	237	254		806	215	234	233	257
807	241	230	224	263		807	221	247	237	254		807	215	235	233	257
808	241	230	224	262		808	221	247	237	254		808	215	235	233	257
809	241	230	224	263		809	221	248	237	254		809	216	235	234	257
810	241	230	224	262		810	221	248	237	254		810	216	235	234	257
811	241	230	224	262		811	221	248	237	254		811	216	235	234	257
812	242	230	225	262		812	220	248	237	254		812	216	235	234	257
813	242	230	225	262		813	221	247	237	255		813	216	235	234	258
814	242	231	225	261		814	221	247	238	254		814	216	236	234	258
815	242	231	225	261		815	221	247	238	255		815	216	236	234	258
816	242	231	225	263		816	222	247	238	255		816	216	236	234	258
817	242	231	225	263		817	222	247	238	255		817	216	236	235	258
818	242	231	225	263		818	222	247	238	255		818	217	236	235	258
819	242	231	225	262		819	222	247	238	255		819	217	237	235	258
820	243	231	226	262		820	222	247	238	255		820	217	237	235	258
821	243	231	226	264		821	222	247	238	255		821	217	237	235	258
822	243	231	226	263		822	222	247	239	255		822	217	237	235	258
823	243	231	226	264		823	222	247	239	256		823	217	237	235	259
824	243	231	226	264		824	222	247	239	256		824	217	237	235	259
825	243	232	226	264		825	221	247	239	256		825	217	237	235	259
826	243	232	226	264		826	221	247	239	256		826	217	238	235	259
827	244	232	226	267		827	222	248	239	256		827	217	238	236	259
828	244	232	227	267		828	222	248	239	256		828	218	238	236	259
829	244	232	227	267		829	222	248	239	256		829	218	238	236	259
830	244	232	227	267		830	222	248	239	256		830	218	238	236	259
831	244	232	227	267		831	222	248	239	256		831	218	238	236	259
832	244	232	227	268		832	222	248	240	256		832	218	239	236	259
833	244	232	227	267		833	222	248	240	256		833	218	239	236	259
834	244	233	228	265		834	222	248	240	256		834	219	239	236	259
835	245	233	228	268		835	222	248	240	256		835	219	239	236	259
836	245	233	228	268		836	223	248	240	257		836	219	239	236	259
837	245	233	228	268		837	223	248	240	257		837	219	239	236	259
838	245	233	228	269		838	224	249	240	257		838	219	239	237	260
839	245	233	228	269		839	224	249	240	257		839	219	239	237	260
840	245	233	228	269		840	224	249	240	257		840	219	239	237	260
841	245	233	228	269		841	224	249	240	257		841	219	239	237	260
842	245	234	228	269		842	224	249	240	257		842	219	240	237	260
843	245	234	228	269		843	224	249	240	257		843	220	240	237	260
844	246	234	229	269		844	224	249	240	257		844	220	240	237	260
845	246	234	229	269		845	224	249	241	257		845	220	240	237	260
846	246	234	229	269		846	225	249	241	258		846	220	240	237	260
847	246	234	229	269		847	226	249	241	258		847	220	240	237	260
848	246	234	230	270		848	225	249	241	258		848	220	241	237	261
849	246	234	230	270		849	225	249	241	258		849	220	241	237	261
850	246	235	230	271		850	225	249	241	258		850	220	241	237	261
851	246	235	230	271		851	225	250	241	258		851	221	241	238	261
852	246	235	230	271		852	225	249	241	258		852	220	241	238	261
853	247	235	230	271		853	225	249	241	258		853	221	241	238	261
854	247	235	230	271		854	225	249	241	258		854	221	241	238	261
855	247	235	230	271		855	225	249	242	258		855	221	241	238	262
856	247	235	230	271		856	225	250	242	258		856	221	241	238	262
857	247	235	230	271		857	226	250	242	258		857	221	241	238	262
858	247	236	230	271		858	226	250	242	259		858	221	242	238	262
859	247	236	231	272		859	224	250	242	259		859	221	242	238	262
860	247	236	231	272		860	225	250	242	259		860	222	242	238	262
861	248	236	231	272		861	225	250	242	259		861	222	242	239	262
862	248	236	231	272		862	226	251	242	259		862	222	242	239	262
863	248	236	231	272		863	225	251	242	259		863	222	242	239	263
864	248	236	231	272		864	225	251	242	259		864	222	242	239	263
865	248	236	231	272		865	225	251	243	259		865	222	242	239	263
866	248	236	231	273		866	225	251	243	259		866	222	242	239	263
867	248	236	231	273		867	225	251	243	259		867	222	243	239	263
868	249	237	232	273		868	225	251	243	259		868	222	243	240	263
869	249	237	232	273		869	225	251	243	260		869	222	243	240	263
870	249	237	232	273		870	225	252	243	260		870	223	243	240	263
871	249	237	232	273		871	226	252	243	260		871	223	243	240	263
872	249	237	232	273		872	227	252	243	260		872	223	243	240	263
873	249	237	232	274		873	227	252	243	260		873	223	243	240	263
874	249	237	233	274		874	227	252	243	260		874	223	243	240	263
875	249	237	233	275		875	227	252	243	260		875	223	243	240	263
876	250	237	233	274		876	226	252	244	260		876	223	243	241	263
877	250	237	233	274		877	226	252	244	260		877	223	244	241	263
878	250	237	233	274		878	226	252	244	260		878	223	244	241	263
879	250	237	233	274		879	226	252	244	260		879	224	244	241	263
880	250	238	233	274		880	226	253	244	261		880	224	244	241	263
881	250	238	233	274		881	226	253	244	261		881	224	244	241	264
882	250	238	234	274		882	225	253	244	261		882	224	244	241	264
883	251	238	234	274		883	226	253	244	261		883	224	245	241	264
884	251	238	234	275		884	229	253	245	261		884	224	245	241	264
885	251	238	234	275		885	228	253	245	261		885	225	245	241	264
886	251	238	234	276		886	228	253	245	261		886	225	245	241	264
887	251	239	234	276		887	228	253	245	261		887	225	245	241	264
888	251	239	234	276		888	228	253	245	261		888	225	245	241	264
889	251	239	234	276		889	228	253	245	261		889	225	245	241	264
890	251	239	235	277		890	228	253	245	262		890	225	246	241	264
891	251	239	235	277		891	229	253	245	262		891	225	246	241	264
892	251	239	235	277		892	229	253	245	262		892	225	246	241	264
893	251	239	235	277		893	229	253	246	262		893	225	246	242	265
894	251	239	235	277		894	229	254	246	262		894	226	246	242	265
895	252	239	235	277		895	229	254	246	262		895	226	246	242	264
896	252	240	235	277		896	229	254	246	262		896	226	246	242	264
897	252	240	235	277		897	229	254	246	262		897	226	246	242	265
898	252	240	236	277		898	229	254	246	262		898	226	247	242	265
899	252	240	236	278		899	229	254	246	263		899	227	247	242	265
900	252	240	236	278		900	229	254	246	263		900	227	247	242	265
901	252	240	236	278		901	229	254	246	263		901	227	247	242	265
902	253	240	236	277		902	229	254	246	263		902	227	247	243	265
903	253	240	236	278		903	229	254	246	263		903	227	247	243	265
904	253	240	237	277		904	229	254	246	263		904	227	247	243	265
905	253	240	237	278		905	228	254	246	263		905	227	247	243	265
906	253	241	237	278		906	229	254	247	263		906	228	247	243	265
907	253	241	237	278		907	229	255	247	263		907	228	247	243	265
908	253	241	237	278		908	229	255	247	263		908	228	247	243	265
909	253	241	237	278		909	229	255	247	263		909	228	247	243	266
910	253	241	237	278		910	229	255	247	263		910	228	248	243	266
911	253	241	237	278		911	228	255	247	263		911	228	248	243	266
912	253	242	237	278		912	228	255	247	263		912	228	248	243	266
913	254	242	237	278		913	229	255	247	264		913	228	248	243	267
914	254	242	238	279		914	230	255	247	264		914	229	248	243	267
915	254	242	238	279		915	230	256	248	264		915	229	248	243	267
916	254	242	238	279		916	230	256	248	264		916	229	248	244	267
917	255	242	238	279		917	230	256	247	264		917	229	248	244	267
918	255	242	238	279		918	229	256	247	264		918	229	248	244	267
919	255	242	238	279		919	230	256	248	264		919	229	248	244	267
920	255	242	239	279		920	230	256	248	264		920	229	249	244	267
921	255	242	239	279		921	231	256	248	264		921	229	249	244	267
922	255	242	239	279		922	231	256	248	264		922	230	249	244	267
923	255	242	239	279		923	231	256	248	264		923	230	249	244	268
924	255	243	239	280		924	231	256	248	264		924	230	249	244	268
925	255	243	239	280		925	231	256	248	264		925	230	249	244	268
926	255	243	239	280		926	231	256	248	264		926	230	249	244	268
927	256	243	239	280		927	231	256	249	265		927	230	249	244	268
928	256	243	239	280		928	231	256	249	265		928	230	249	244	268
929	256	243	239	280		929	232	257	249	265		929	230	249	244	268
930	256	244	239	281		930	232	257	249	265		930	231	250	245	268
931	256	244	239	281		931	232	257	249	265		931	231	250	245	268
932	256	244	239	281		932	232	257	249	265		932	231	250	245	268
933	256	244	240	281		933	232	258	249	265		933	231	250	245	268
934	256	244	240	281		934	232	258	249	265		934	231	250	245	268
935	256	244	240	282		935	232	258	249	265		935	231	250	245	268
936	256	244	240	282		936	232	258	250	265		936	231	250	245	268
937	257	244	240	282		937	232	258	249	265		937	231	250	245	268
938	257	245	240	282		938	232	258	249	266		938	231	250	245	268
939	257	245	240	282		939	231	258	250	266		939	232	250	245	268
940	257	245	240	282		940	231	258	250	266		940	232	250	245	268
941	257	245	241	282		941	232	259	250	266		941	231	250	246	271
942	257	245	241	282		942	232	259	250	266		942	231	251	246	274
943	257	245	241	282		943	232	261	250	266		943	232	251	246	274
944	257	245	241	282		944	233	259	250	266		944	232	251	246	274
945	258	245	241	283		945	233	260	250	266		945	232	251	246	271
946	258	245	241	283		946	233	261	250	266		946	232	251	246	273
947	258	245	241	283		947	233	261	250	266		947	232	251	246	272
948	258	245	242	283		948	233	261	250	266		948	232	251	246	274
949	258	245	242	283		949	234	261	251	267		949	232	251	246	273
950	258	246	242	283		950	234	262	251	267		950	232	251	246	273
951	258	246	242	283		951	234	262	251	267		951	233	252	247	273
952	258	246	242	284		952	234	262	251	267		952	233	252	247	273
953	258	246	242	284		953	234	263	251	267		953	233	252	247	278
954	259	246	242	284		954	234	264	251	267		954	233	252	247	275
955	259	246	242	284		955	234	265	251	267		955	233	252	247	279
956	259	246	242	285		956	234	266	251	267		956	233	252	247	279
957	259	247	242	285		957	234	266	251	267		957	233	252	247	278
958	259	247	242	285		958	234	266	251	267		958	233	252	247	278
959	259	247	243	285		959	234	267	251	267		959	234	252	247	279
960	259	247	243	285		960	234	266	251	268		960	234	252	247	279
961	259	247	243	285		961	234	267	251	268		961	234	252	247	279
962	260	247	243	284		962	234	268	252	268		962	234	252	247	279
963	260	247	243	285		963	235	268	252	268		963	234	252	248	279
964	260	247	243	285		964	235	269	252	268		964	234	252	248	282
965	260	247	243	285		965	235	269	252	268		965	235	253	248	282
966	260	247	243	285		966	235	269	252	268		966	235	253	248	282
967	260	247	243	285		967	235	269	252	268		967	235	253	248	282
968	260	247	243	285		968	235	269	252	268		968	235	253	248	282
969	260	247	243	285		969	235	268	252	268		969	235	253	248	282
970	260	248	244	285		970	235	268	252	269		970	235	253	248	282
971	260	248	244	285		971	235	269	252	269		971	235	253	248	282
972	260	248	244	285		972	236	269	252	269		972	235	253	248	282
973	261	248	244	285		973	236	269	252	269		973	235	253	249	282
974	261	248	244	285		974	236	268	252	269		974	235	253	249	283
975	261	248	244	285		975	236	270	252	269		975	235	253	249	283
976	261	248	244	285		976	236	270	253	270		976	235	254	249	284
977	261	249	244	285		977	236	271	253	270		977	235	253	249	284
978	261	249	244	286		978	236	271	253	270		978	236	254	249	283
979	261	249	245	286		979	236	271	253	270		979	236	254	249	283
980	261	249	245	286		980	236	271	253	270		980	236	254	249	283
981	262	249	245	286		981	235	271	254	270		981	236	254	249	283
982	262	249	245	286		982	236	271	254	270		982	236	254	249	284
983	262	249	245	286		983	236	271	254	270		983	236	254	249	284
984	262	249	245	286		984	236	271	254	270		984	236	254	250	284
985	263	249	245	286		985	236	271	254	271		985	236	254	250	284
986	263	249	245	286		986	237	272	254	271		986	237	254	250	284
987	263	249	245	286		987	237	272	254	271		987	237	254	250	284
988	263	249	246	286		988	236	273	254	271		988	237	254	250	284
989	263	249	246	287		989	236	273	255	271		989	237	255	250	284
990	263	250	246	286		990	237	273	255	271		990	237	255	250	284
991	263	250	246	286		991	237	272	255	271		991	237	255	250	284
992	263	250	247	286		992	237	272	255	271		992	237	255	250	285
993	263	250	247	287		993	237	273	255	271		993	237	255	250	285
994	263	250	247	287		994	237	273	256	271		994	237	255	251	285
995	264	250	247	288		995	237	273	256	271		995	238	255	251	286
996	264	250	247	289		996	237	274	256	271		996	238	255	251	286
997	264	250	247	288		997	237	274	256	271		997	238	255	251	287
998	264	250	247	288		998	237	274	256	271		998	238	255	251	287
999	264	251	247	288		999	237	274	256	271		999	238	255	251	287
1000	264	251	247	289		1000	237	274	256	271		1000	238	255	251	287
1001	264	251	247	289		1001	238	273	256	271		1001	238	256	251	287
1002	264	251	247	289		1002	238	273	257	271		1002	238	256	251	287
1003	264	251	247	289		1003	238	273	257	272		1003	238	256	251	287
1004	264	251	247	289		1004	239	273	257	272		1004	239	256	251	287
1005	265	251	247	289		1005	239	273	257	272		1005	239	256	251	288
1006	265	251	247	289		1006	239	273	257	272		1006	239	256	251	288
1007	265	251	247	290		1007	239	273	257	272		1007	239	257	252	288
1008	265	251	247	290		1008	239	274	257	272		1008	239	257	252	288
1009	265	251	247	290		1009	239	274	257	272		1009	239	257	252	290
1010	265	251	247	290		1010	240	274	257	272		1010	239	257	252	290
1011	265	251	248	290		1011	240	274	258	273		1011	239	257	252	290
1012	265	251	248	290		1012	239	274	257	273		1012	239	257	252	290
1013	266	252	248	290		1013	239	274	258	273		1013	239	257	253	290
1014	266	252	248	290		1014	240	274	258	273		1014	240	257	253	290
1015	266	252	248	290		1015	240	275	258	273		1015	240	257	253	290
1016	266	252	248	290		1016	240	275	258	273		1016	240	257	253	291
1017	266	252	248	290		1017	239	275	258	273		1017	240	257	253	291
1018	266	252	248	290		1018	239	275	258	273		1018	240	258	253	291
1019	267	252	248	290		1019	239	275	259	273		1019	240	258	253	291
1020	267	252	248	290		1020	239	275	259	273		1020	240	258	253	291
1021	267	252	249	291		1021	240	275	259	274		1021	240	258	253	291
1022	267	253	249	291		1022	240	275	259	274		1022	240	258	253	291
1023	267	253	250	291		1023	240	275	259	274		1023	240	258	253	291
1024	267	253	250	291		1024	240	275	259	274		1024	240	258	253	291
1025	268	253	250	292		1025	240	275	259	274		1025	240	259	253	291
1026	268	253	250	292		1026	240	275	259	274		1026	240	259	255	292
1027	268	253	249	292		1027	241	275	259	274		1027	241	259	255	292
1028	268	253	249	292		1028	240	277	259	274		1028	241	259	256	292
1029	268	253	249	292		1029	241	277	260	274		1029	241	259	256	292
1030	268	253	250	291		1030	241	277	260	275		1030	241	259	256	292
1031	268	253	251	292		1031	241	277	260	275		1031	241	259	256	292
1032	270	253	251	292		1032	241	277	260	275		1032	241	259	258	292
1033	270	253	251	292		1033	240	278	260	275		1033	241	259	259	292
1034	270	253	251	293		1034	241	278	260	276		1034	241	259	259	293
1035	270	253	250	294		1035	241	277	260	276		1035	241	259	259	293
1036	269	255	250	294		1036	241	277	260	276		1036	241	259	259	293
1037	271	255	250	294		1037	241	278	260	277		1037	241	259	259	293
1038	271	255	250	294		1038	241	278	261	277		1038	242	259	260	293
1039	271	255	251	294		1039	242	278	261	278		1039	242	259	261	293
1040	271	256	251	293		1040	242	278	261	278		1040	242	259	264	293
1041	272	256	251	293		1041	242	278	261	278		1041	242	259	264	293
1042	272	256	251	293		1042	243	278	261	278		1042	242	260	264	293
1043	272	256	251	293		1043	243	278	261	278		1043	242	260	265	294
1044	272	256	251	293		1044	242	278	261	281		1044	242	260	265	294
1045	273	256	251	294		1045	242	278	261	281		1045	242	260	265	294
1046	273	257	252	294		1046	242	279	262	281		1046	242	260	266	294
1047	273	257	252	294		1047	242	279	262	281		1047	242	260	266	294
1048	273	257	252	294		1048	242	279	262	282		1048	242	260	266	295
1049	273	257	253	294		1049	240	279	262	282		1049	242	260	266	295
1050	273	257	253	294		1050	240	279	262	282		1050	242	261	266	295
1051	273	257	253	294		1051	240	279	262	282		1051	243	261	266	295
1052	274	257	253	294		1052	240	279	262	282		1052	243	261	267	295
1053	274	258	253	294		1053	241	278	262	282		1053	243	261	267	295
1054	274	258	253	294		1054	241	278	263	282		1054	243	261	267	295
1055	274	258	253	294		1055	241	278	263	283		1055	243	263	267	295
1056	275	258	253	294		1056	241	278	263	283		1056	243	263	267	295
1057	275	259	253	294		1057	241	278	263	283		1057	243	263	267	295
1058	275	259	253	294		1058	241	280	263	283		1058	243	263	267	295
1059	275	259	253	294		1059	241	280	263	283		1059	243	263	267	295
1060	276	259	253	294		1060	242	280	263	283		1060	243	264	268	295
1061	276	260	254	296		1061	242	280	263	284		1061	244	265	268	295
1062	276	259	254	296		1062	242	280	263	284		1062	244	265	268	296
1063	276	259	254	295		1063	242	280	263	284		1063	244	265	268	296
1064	276	259	254	296		1064	243	280	264	284		1064	244	266	268	296
1065	276	259	254	296		1065	243	280	264	284		1065	245	266	268	296
1066	277	260	254	296		1066	244	280	264	284		1066	245	267	269	296
1067	277	261	254	296		1067	244	280	264	284		1067	245	269	269	296
1068	277	261	254	296		1068	247	281	264	284		1068	245	269	269	296
1069	277	261	254	296		1069	247	281	264	284		1069	245	269	269	296
1070	277	262	254	296		1070	247	281	264	284		1070	245	269	269	297
1071	277	262	254	296		1071	247	281	264	284		1071	245	269	269	297
1072	277	261	256	296		1072	248	281	265	285		1072	245	270	269	297
1073	278	261	256	296		1073	248	282	265	285		1073	245	270	269	297
1074	278	263	256	296		1074	248	282	265	285		1074	245	270	270	297
1075	278	263	257	297		1075	248	282	265	285		1075	245	270	270	297
1076	278	263	257	296		1076	249	282	265	285		1076	245	270	270	297
1077	279	263	258	297		1077	250	282	265	286		1077	245	271	270	298
1078	279	263	258	296		1078	250	282	265	286		1078	246	271	270	298
1079	279	263	258	298		1079	250	282	265	286		1079	246	271	271	298
1080	279	263	258	298		1080	250	281	265	286		1080	246	271	270	298
1081	279	264	259	298		1081	250	281	265	286		1081	246	271	270	298
1082	279	264	259	298		1082	250	282	265	286		1082	246	271	270	298
1083	280	264	259	298		1083	250	282	265	286		1083	246	271	270	298
1084	280	264	260	297		1084	250	282	265	287		1084	247	271	270	298
1085	280	264	260	297		1085	251	282	265	287		1085	247	273	271	298
1086	280	265	260	298		1086	251	282	265	287		1086	247	273	271	298
1087	280	265	260	299		1087	251	282	265	287		1087	247	273	271	298
1088	280	265	260	298		1088	251	282	266	287		1088	247	273	271	298
1089	281	266	261	298		1089	251	282	266	287		1089	247	273	271	299
1090	281	266	261	297		1090	251	282	266	287		1090	247	273	271	299
1091	281	266	262	299		1091	252	282	266	287		1091	247	274	271	299
1092	281	266	262	299		1092	252	282	267	287		1092	247	273	272	299
1093	281	266	262	298		1093	252	282	267	288		1093	247	274	272	299
1094	281	266	262	299		1094	253	283	267	288		1094	247	274	273	299
1095	282	267	262	299		1095	253	283	267	288		1095	247	274	273	300
1096	282	267	264	299		1096	253	283	267	288		1096	247	274	273	300
1097	282	267	264	299		1097	253	283	267	288		1097	247	274	273	300
1098	282	267	264	299		1098	253	283	268	288		1098	247	274	273	300
1099	282	267	265	299		1099	252	283	268	288		1099	248	274	273	300
1100	282	267	264	299		1100	252	283	268	289		1100	248	274	273	300
1101	283	268	265	298		1101	252	283	268	289		1101	248	274	273	300
1102	283	268	265	298		1102	252	284	269	289		1102	248	275	273	300
1103	283	268	266	300		1103	252	284	269	289		1103	248	275	273	300
1104	283	269	266	300		1104	253	284	270	289		1104	248	275	273	301
1105	283	269	266	301		1105	253	284	270	289		1105	248	275	273	301
1106	284	269	266	301		1106	253	284	270	289		1106	248	276	274	301
1107	284	269	266	301		1107	253	284	270	289		1107	248	276	276	301
1108	284	269	268	299		1108	254	284	271	290		1108	248	276	276	301
1109	284	270	269	300		1109	254	284	271	290		1109	248	276	276	301
1110	284	270	269	300		1110	254	284	271	290		1110	248	276	276	301
1111	284	270	268	300		1111	254	284	271	290		1111	249	276	276	301
1112	284	270	268	300		1112	254	284	271	290		1112	249	277	276	301
1113	285	270	269	300		1113	254	284	272	290		1113	249	276	277	301
1114	285	270	269	300		1114	254	285	273	290		1114	249	277	277	302
1115	285	270	269	300		1115	255	285	273	291		1115	249	277	277	302
1116	285	270	269	300		1116	255	285	273	291		1116	249	277	277	302
1117	285	271	269	302		1117	255	285	273	291		1117	249	277	277	302
1118	286	272	269	303		1118	255	285	273	291		1118	249	277	277	302
1119	286	271	270	302		1119	255	285	273	291		1119	249	277	277	302
1120	286	271	270	302		1120	255	285	273	291		1120	249	278	277	302
1121	286	272	271	302		1121	255	286	273	291		1121	249	278	277	302
1122	286	272	271	302		1122	255	286	274	291		1122	250	278	277	302
1123	286	272	271	302		1123	256	286	274	292		1123	250	278	277	302
1124	286	272	270	302		1124	255	286	274	292		1124	250	278	277	303
1125	286	273	271	302		1125	256	286	274	292		1125	250	278	278	303
1126	287	273	271	302		1126	256	286	274	292		1126	250	278	276	303
1127	287	273	271	302		1127	256	286	274	292		1127	250	278	276	303
1128	287	273	271	302		1128	256	286	274	292		1128	251	278	277	303
1129	287	273	272	302		1129	257	287	274	293		1129	250	278	278	303
1130	287	274	272	302		1130	257	287	274	293		1130	251	278	278	304
1131	287	274	272	303		1131	257	287	275	293		1131	251	278	278	304
1132	288	274	274	303		1132	257	287	275	293		1132	251	278	279	304
1133	288	275	274	303		1133	257	287	275	293		1133	251	278	279	304
1134	288	275	274	303		1134	257	287	275	293		1134	251	279	279	304
1135	288	275	274	303		1135	258	287	276	293		1135	251	279	279	304
1136	288	275	275	303		1136	258	287	276	294		1136	251	280	279	304
1137	288	275	275	304		1137	258	287	277	294		1137	251	280	279	304
1138	288	275	275	304		1138	258	287	276	294		1138	251	280	279	304
1139	289	276	275	304		1139	257	287	276	294		1139	251	280	279	304
1140	289	276	275	304		1140	257	287	276	294		1140	251	280	279	304
1141	289	276	276	304		1141	257	287	276	294		1141	252	280	279	304
1142	289	276	277	304		1142	258	288	277	295		1142	252	280	279	304
1143	289	276	277	304		1143	258	288	277	295		1143	252	280	279	305
1144	289	277	277	306		1144	258	288	277	295		1144	252	280	279	305
1145	289	278	277	306		1145	258	288	277	295		1145	252	280	279	305
1146	290	278	278	305		1146	258	288	277	295		1146	252	280	280	305
1147	290	278	278	305		1147	258	288	277	295		1147	252	280	280	305
1148	290	278	277	305		1148	258	288	277	295		1148	252	281	280	305
1149	290	279	277	305		1149	258	288	277	295		1149	252	281	281	305
1150	290	278	278	305		1150	258	288	277	295		1150	253	281	281	305
1151	290	278	278	305		1151	258	288	277	295		1151	253	281	281	305
1152	290	278	278	305		1152	258	289	277	296		1152	253	281	281	306
1153	290	279	278	304		1153	259	289	277	296		1153	253	281	281	306
1154	290	279	278	305		1154	259	289	278	296		1154	254	281	281	306
1155	291	280	278	305		1155	259	289	278	296		1155	254	282	281	306
1156	291	280	278	305		1156	259	289	278	296		1156	254	282	280	306
1157	291	281	279	305		1157	259	289	278	296		1157	254	282	280	306
1158	291	281	279	305		1158	259	289	279	296		1158	254	282	279	306
1159	291	281	279	305		1159	259	289	279	296		1159	254	282	278	306
1160	291	281	279	305		1160	259	289	279	296		1160	254	282	278	306
1161	291	281	279	305		1161	259	289	279	297		1161	254	282	278	306
1162	291	281	279	306		1162	260	290	279	297		1162	254	282	278	307
1163	292	281	280	306		1163	260	290	279	297		1163	255	282	278	307
1164	292	282	280	305		1164	260	290	280	297		1164	255	282	278	307
1165	292	282	280	307		1165	260	290	279	297		1165	255	283	276	307
1166	292	282	280	308		1166	260	290	279	297		1166	255	283	280	307
1167	292	282	280	308		1167	260	290	279	297		1167	255	283	278	307
1168	292	282	280	307		1168	260	290	280	298		1168	255	283	278	307
1169	292	282	280	307		1169	260	290	280	298		1169	255	283	278	307
1170	293	282	280	307		1170	260	290	280	298		1170	255	283	278	307
1171	293	282	281	308		1171	260	290	280	298		1171	255	283	277	307
1172	293	282	281	308		1172	261	291	280	298		1172	255	283	280	308
1173	293	283	281	307		1173	260	291	280	298		1173	255	284	280	308
1174	293	283	281	307		1174	260	292	280	298		1174	255	284	279	308
1175	293	283	282	308		1175	261	292	280	298		1175	256	284	279	308
1176	294	283	282	308		1176	261	292	280	298		1176	256	284	279	308
1177	294	283	282	308		1177	261	292	280	299		1177	256	284	279	308
1178	294	283	282	307		1178	261	292	280	299		1178	256	284	279	308
1179	294	283	282	307		1179	261	292	281	299		1179	257	284	279	308
1180	294	284	282	307		1180	260	292	281	299		1180	257	285	281	308
1181	294	284	282	307		1181	260	292	281	299		1181	257	285	281	308
1182	295	284	282	307		1182	260	292	281	299		1182	257	285	284	308
1183	295	284	283	308		1183	261	292	281	299		1183	257	285	284	309
1184	295	284	283	308		1184	261	293	281	299		1184	257	285	284	309
1185	295	284	283	309		1185	262	293	281	299		1185	257	285	283	309
1186	295	285	283	309		1186	262	293	281	299		1186	258	285	283	309
1187	295	285	283	309		1187	262	292	282	299		1187	258	286	283	309
1188	295	285	283	308		1188	261	292	282	299		1188	258	286	284	309
1189	295	285	284	309		1189	261	292	282	299		1189	258	286	284	309
1190	295	285	284	309		1190	262	292	282	299		1190	258	286	284	309
1191	295	285	284	309		1191	262	292	282	300		1191	258	286	285	309
1192	296	285	284	308		1192	262	292	284	300		1192	259	286	285	309
1193	296	285	284	308		1193	262	293	284	300		1193	259	286	285	309
1194	296	285	284	308		1194	262	293	284	300		1194	259	286	285	309
1195	296	286	284	308		1195	263	293	284	300		1195	259	286	285	309
1196	296	286	285	309		1196	263	293	284	300		1196	259	286	286	310
1197	296	286	285	309		1197	263	293	284	300		1197	259	287	287	310
1198	296	286	285	309		1198	263	293	283	300		1198	260	287	287	310
1199	296	286	285	309		1199	263	293	283	300		1199	260	287	287	310
1200	296	286	286	309		1200	264	293	283	300		1200	260	287	286	310
1201	297	286	286	309		1201	264	293	283	301		1201	260	287	287	310
1202	297	287	286	309		1202	264	294	283	301		1202	260	287	286	310
1203	297	287	286	310		1203	263	294	283	301		1203	260	287	286	310
1204	297	287	286	310		1204	263	294	284	301		1204	260	287	287	310
1205	297	287	286	309		1205	263	294	284	301		1205	260	287	287	310
1206	297	287	286	309		1206	263	294	284	301		1206	260	287	288	310
1207	297	287	287	309		1207	264	294	284	301		1207	261	287	289	311
1208	297	287	287	309		1208	263	294	284	301		1208	261	287	289	311
1209	298	287	287	309		1209	263	294	284	301		1209	261	288	289	311
1210	298	288	287	309		1210	264	294	284	302		1210	261	288	289	311
1211	298	288	287	309		1211	264	294	285	302		1211	261	288	289	311
1212	298	288	287	309		1212	264	295	285	302		1212	261	288	289	311
1213	298	288	287	309		1213	264	295	285	302		1213	262	288	289	311
1214	298	288	287	309		1214	264	295	285	302		1214	262	288	289	311
1215	298	289	287	309		1215	264	295	285	302		1215	262	289	289	311
1216	298	289	287	310		1216	265	295	286	302		1216	262	289	289	311
1217	298	289	287	310		1217	265	295	286	303		1217	262	289	289	311
1218	298	289	287	311		1218	265	295	286	303		1218	263	289	289	311
1219	298	289	287	311		1219	265	295	286	303		1219	263	289	289	311
1220	299	289	287	310		1220	265	295	286	303		1220	263	289	289	311
1221	299	289	287	310		1221	265	295	286	303		1221	263	289	289	312
1222	300	289	288	310		1222	265	295	286	303		1222	263	289	289	312
1223	300	289	288	310		1223	267	295	286	303		1223	263	289	289	311
1224	299	290	288	310		1224	267	295	286	303		1224	263	290	290	311
1225	299	290	288	310		1225	267	295	286	303		1225	263	290	290	312
1226	299	290	288	310		1226	268	296	286	303		1226	263	290	290	312
1227	299	290	288	310		1227	268	296	286	303		1227	263	290	290	312
1228	299	290	288	310		1228	268	296	286	303		1228	263	290	290	312
1229	300	290	290	311		1229	266	296	286	303		1229	263	290	291	312
1230	300	291	290	311		1230	266	296	287	303		1230	263	290	291	312
1231	300	291	290	311		1231	267	296	287	303		1231	264	290	291	312
1232	300	291	290	311		1232	267	296	287	303		1232	264	290	291	312
1233	300	291	290	311		1233	267	296	287	303		1233	264	291	291	312
1234	300	291	290	311		1234	267	296	287	304		1234	264	291	291	312
1235	300	291	289	311		1235	268	296	287	304		1235	264	291	291	312
1236	300	291	289	311		1236	268	296	288	304		1236	264	291	291	312
1237	301	291	290	311		1237	268	296	287	304		1237	265	291	291	312
1238	301	291	291	311		1238	268	296	287	304		1238	265	291	291	312
1239	301	291	291	311		1239	267	296	288	304		1239	265	291	291	312
1240	301	291	291	311		1240	268	296	288	304		1240	265	291	291	313
1241	301	291	291	312		1241	268	297	288	304		1241	265	291	291	313
1242	301	293	291	312		1242	268	297	288	305		1242	265	291	291	313
1243	301	293	291	312		1243	268	297	288	305		1243	266	292	291	313
1244	301	293	291	312		1244	268	297	288	305		1244	266	292	292	313
1245	301	293	291	312		1245	268	297	289	305		1245	266	292	292	313
1246	301	293	291	311		1246	268	297	289	305		1246	266	292	292	313
1247	302	293	291	311		1247	268	297	289	305		1247	266	292	292	313
1248	302	293	290	311		1248	268	297	289	305		1248	266	292	292	313
1249	302	293	290	311		1249	268	298	289	305		1249	266	292	292	313
1250	302	293	290	311		1250	268	298	289	305		1250	266	292	292	313
1251	302	293	290	311		1251	269	298	290	305		1251	266	292	292	314
1252	302	293	291	311		1252	269	298	289	306		1252	267	292	292	314
1253	303	294	291	311		1253	269	298	289	306		1253	267	292	292	314
1254	303	294	291	311		1254	269	298	289	306		1254	267	292	293	314
1255	303	294	291	312		1255	269	298	289	306		1255	267	292	293	314
1256	303	294	291	312		1256	269	299	290	306		1256	267	293	293	314
1257	303	294	291	312		1257	269	299	290	306		1257	267	293	293	314
1258	303	295	291	312		1258	269	299	290	306		1258	267	293	293	314
1259	303	295	292	312		1259	269	299	290	306		1259	267	293	293	314
1260	303	295	292	312		1260	270	299	291	306		1260	267	293	293	314
1261	304	295	292	312		1261	270	299	291	306		1261	267	293	293	314
1262	304	295	292	312		1262	270	299	291	306		1262	267	293	294	315
1263	304	295	293	312		1263	270	299	291	307		1263	267	293	294	315
1264	304	295	293	313		1264	270	299	291	307		1264	268	293	294	315
1265	304	295	293	313		1265	270	299	291	307		1265	268	294	294	315
1266	304	295	294	313		1266	270	299	291	307		1266	268	294	294	315
1267	304	295	294	313		1267	270	299	291	307		1267	268	294	294	315
1268	305	296	294	312		1268	270	299	292	307		1268	268	294	294	315
1269	305	296	294	313		1269	270	299	292	307		1269	268	294	294	315
1270	305	296	294	313		1270	270	300	292	307		1270	268	294	294	315
1271	305	296	294	313		1271	271	300	292	307		1271	269	294	294	315
1272	305	296	295	313		1272	271	300	292	307		1272	270	295	294	315
1273	305	296	295	313		1273	271	300	292	307		1273	270	295	294	315
1274	305	296	295	313		1274	271	300	292	307		1274	270	295	295	315
1275	306	297	295	312		1275	271	300	293	307		1275	270	295	295	315
1276	306	297	295	312		1276	271	300	293	307		1276	270	295	295	316
1277	306	297	295	313		1277	271	300	293	308		1277	270	295	295	316
1278	306	297	296	313		1278	271	300	293	308		1278	271	295	295	316
1279	306	297	296	314		1279	272	300	293	308		1279	271	295	295	316
1280	306	297	296	314		1280	272	300	293	308		1280	271	295	295	316
1281	306	297	296	313		1281	272	300	293	308		1281	271	295	295	316
1282	306	297	296	314		1282	272	300	293	308		1282	271	295	295	316
1283	306	298	296	314		1283	272	300	294	308		1283	271	295	295	317
1284	307	298	296	314		1284	272	300	294	308		1284	271	296	295	317
1285	306	298	296	314		1285	272	302	294	308		1285	272	296	295	317
1286	306	298	297	314		1286	272	302	294	308		1286	272	296	295	317
1287	306	298	297	314		1287	273	302	294	309		1287	272	296	295	317
1288	307	298	297	314		1288	273	302	294	309		1288	272	296	295	317
1289	307	298	298	314		1289	273	302	294	308		1289	272	296	295	317
1290	307	298	298	314		1290	273	302	294	308		1290	272	296	295	317
1291	307	299	298	313		1291	273	302	294	309		1291	272	296	295	317
1292	307	299	298	314		1292	273	302	294	309		1292	272	296	295	318
1293	307	299	297	314		1293	273	303	294	309		1293	272	296	295	318
1294	307	299	298	314		1294	273	302	294	309		1294	272	296	295	318
1295	307	299	298	314		1295	273	302	295	309		1295	272	297	295	318
1296	307	299	298	314		1296	273	302	295	309		1296	273	297	295	318
1297	308	299	298	314		1297	273	302	295	309		1297	273	297	295	318
1298	308	299	299	313		1298	274	302	296	309		1298	273	297	295	318
1299	308	300	299	313		1299	274	302	296	309		1299	273	297	295	318
1300	308	300	299	313		1300	274	302	296	309		1300	274	297	295	318
1301	308	300	299	313		1301	274	302	296	309		1301	274	297	295	318
1302	308	300	299	313		1302	274	302	296	310		1302	274	297	295	318
1303	308	300	299	313		1303	275	304	296	310		1303	274	297	295	318
1304	309	300	299	314		1304	273	304	296	310		1304	274	298	295	318
1305	309	300	300	314		1305	273	304	296	310		1305	274	298	295	318
1306	309	300	300	314		1306	273	304	296	310		1306	274	298	295	318
1307	309	300	300	314		1307	273	304	296	310		1307	274	298	295	318
1308	309	300	300	315		1308	273	304	297	310		1308	274	298	296	318
1309	309	300	300	315		1309	273	304	297	310		1309	274	299	296	318
1310	309	300	300	315		1310	274	305	297	310		1310	274	299	296	318
1311	309	301	300	315		1311	274	305	297	310		1311	274	299	296	318
1312	309	301	300	315		1312	274	305	297	310		1312	274	299	296	318
1313	309	301	301	315		1313	274	304	299	310		1313	275	299	296	318
1314	310	301	301	315		1314	274	305	299	310		1314	275	299	296	318
1315	310	301	301	315		1315	274	305	299	310		1315	275	299	296	318
1316	310	301	301	312		1316	274	305	299	311		1316	275	299	296	318
1317	310	301	301	312		1317	276	305	299	311		1317	275	299	296	318
1318	310	301	301	312		1318	276	305	299	311		1318	275	299	296	319
1319	310	301	301	312		1319	277	305	299	311		1319	275	299	296	319
1320	310	301	301	315		1320	276	305	299	311		1320	275	299	296	320
1321	310	302	301	316		1321	276	306	299	311		1321	275	300	296	320
1322	311	302	302	316		1322	276	306	299	311		1322	276	300	296	320
1323	311	302	302	316		1323	276	306	299	311		1323	276	300	296	320
1324	311	302	302	316		1324	276	306	299	311		1324	276	300	296	320
1325	311	302	302	318		1325	276	307	299	312		1325	276	301	297	320
1326	311	303	303	318		1326	278	307	300	312		1326	276	301	300	319
1327	311	303	303	318		1327	278	307	300	312		1327	276	301	300	319
1328	311	303	304	318		1328	279	307	300	312		1328	276	301	300	318
1329	312	303	304	317		1329	278	307	301	312		1329	276	301	300	318
1330	312	303	304	317		1330	279	307	300	312		1330	277	301	300	320
1331	312	303	303	317		1331	279	307	300	312		1331	277	301	300	320
1332	312	303	303	317		1332	279	308	300	312		1332	277	301	300	320
1333	312	303	303	317		1333	279	308	300	312		1333	278	301	300	320
1334	312	304	303	319		1334	279	308	300	312		1334	277	301	299	320
1335	312	304	303	319		1335	279	308	300	312		1335	277	301	299	320
1336	312	304	303	320		1336	279	308	300	312		1336	277	301	299	320
1337	312	304	303	319		1337	279	308	300	313		1337	277	301	300	320
1338	313	304	303	319		1338	279	308	301	313		1338	278	302	300	320
1339	313	304	303	319		1339	279	308	301	313		1339	278	302	300	321
1340	313	304	303	319		1340	279	308	301	313		1340	278	302	299	321
1341	313	304	303	319		1341	279	308	302	313		1341	278	302	299	321
1342	313	304	303	320		1342	280	308	302	313		1342	278	302	299	321
1343	313	305	304	319		1343	280	308	302	313		1343	278	302	299	320
1344	313	305	304	320		1344	280	308	302	313		1344	278	302	299	320
1345	313	305	304	319		1345	280	308	302	314		1345	279	302	299	319
1346	314	305	304	319		1346	280	309	302	314		1346	279	302	299	320
1347	314	305	304	320		1347	280	309	302	314		1347	279	302	299	320
1348	314	305	304	320		1348	280	309	303	314		1348	279	302	299	320
1349	314	306	305	320		1349	280	309	304	314		1349	279	302	299	319
1350	314	306	305	320		1350	280	309	303	314		1350	279	302	299	320
1351	314	305	305	320		1351	280	309	303	314		1351	279	302	299	320
1352	314	305	305	320		1352	280	309	304	314		1352	279	302	299	320
1353	314	306	305	320		1353	281	308	304	314		1353	279	302	299	320
1354	314	306	305	319		1354	281	308	304	314		1354	279	302	299	320
1355	314	306	305	319		1355	281	308	304	314		1355	280	302	299	320
1356	314	306	305	319		1356	281	308	304	314		1356	280	302	300	320
1357	314	306	305	319		1357	281	309	304	314		1357	280	302	299	320
1358	315	306	306	320		1358	280	309	304	315		1358	280	302	299	320
1359	315	306	306	320		1359	279	309	304	315		1359	280	303	299	320
1360	315	306	306	320		1360	279	309	304	315		1360	281	303	299	320
1361	315	307	306	320		1361	279	309	304	315		1361	281	303	300	321
1362	315	307	306	320		1362	280	309	304	315		1362	280	304	300	321
1363	315	307	306	320		1363	280	309	305	315		1363	281	304	300	321
1364	315	307	306	320		1364	281	309	305	315		1364	281	304	300	321
1365	315	307	306	320		1365	280	309	305	315		1365	281	304	302	321
1366	315	307	307	320		1366	280	309	305	316		1366	281	304	303	321
1367	315	307	307	321		1367	279	309	305	316		1367	281	304	303	321
1368	315	307	307	321		1368	279	309	305	316		1368	281	304	303	321
1369	315	307	307	321		1369	279	309	305	316		1369	281	303	303	321
1370	316	307	307	322		1370	280	309	305	316		1370	281	303	304	321
1371	316	308	307	322		1371	279	309	305	316		1371	282	303	304	321
1372	316	308	307	322		1372	279	309	305	316		1372	282	304	304	321
1373	316	308	307	322		1373	279	310	305	316		1373	282	304	304	321
1374	316	308	308	322		1374	280	310	305	316		1374	282	304	304	321
1375	316	308	308	323		1375	280	310	305	316		1375	282	303	304	321
1376	316	308	308	323		1376	280	310	306	316		1376	282	303	304	321
1377	316	309	308	324		1377	281	310	306	316		1377	282	304	304	321
1378	316	309	308	323		1378	281	310	306	316		1378	283	304	304	321
1379	316	309	308	323		1379	281	310	306	316		1379	283	305	304	321
1380	317	309	308	324		1380	281	310	306	317		1380	283	305	304	322
1381	317	309	308	324		1381	281	310	306	317		1381	283	305	304	322
1382	317	309	308	324		1382	281	310	306	317		1382	283	305	304	322
1383	317	309	308	324		1383	282	311	306	317		1383	283	305	305	322
1384	317	309	308	325		1384	282	311	306	317		1384	283	304	305	322
1385	318	310	309	325		1385	282	311	306	317		1385	283	306	305	322
1386	318	310	309	325		1386	282	311	306	317		1386	283	306	303	322
1387	318	310	309	325		1387	282	311	306	317		1387	283	306	303	322
1388	318	310	309	325		1388	282	311	306	318		1388	283	306	303	322
1389	318	310	310	324		1389	282	311	306	318		1389	283	306	303	322
1390	319	310	310	323		1390	283	311	306	318		1390	284	306	303	322
1391	319	311	310	323		1391	284	311	306	318		1391	284	306	303	322
1392	319	311	310	323		1392	284	311	306	318		1392	284	306	303	322
1393	319	311	310	323		1393	285	311	307	318		1393	284	306	303	322
1394	319	311	310	323		1394	285	312	307	318		1394	285	306	304	322
1395	319	311	311	323		1395	285	312	307	318		1395	285	306	304	322
1396	319	311	311	322		1396	285	312	307	318		1396	285	306	304	322
1397	319	311	311	322		1397	284	312	307	318		1397	285	306	304	322
1398	319	311	311	321		1398	284	312	307	319		1398	285	306	304	322
1399	319	311	311	321		1399	284	312	307	319		1399	285	306	307	322
1400	320	312	311	322		1400	284	312	307	319		1400	285	307	307	322
1401	320	312	311	322		1401	284	312	308	319		1401	285	307	307	322
1402	320	312	311	322		1402	284	313	308	319		1402	285	307	307	322
1403	320	312	311	322		1403	285	313	308	319		1403	285	307	307	324
1404	320	312	311	322		1404	285	313	308	319		1404	285	307	307	324
1405	320	312	311	322		1405	285	313	308	319		1405	285	307	307	324
1406	320	312	311	322		1406	285	313	308	319		1406	285	307	307	324
1407	320	312	311	322		1407	285	313	308	319		1407	285	307	307	324
1408	320	313	312	322		1408	285	313	308	319		1408	285	307	307	324
1409	320	313	312	324		1409	285	313	309	320		1409	285	307	307	324
1410	320	313	312	324		1410	285	313	309	320		1410	286	307	307	324
1411	320	313	312	324		1411	285	313	309	320		1411	286	307	308	324
1412	321	313	312	324		1412	285	313	309	320		1412	286	307	308	324
1413	321	313	312	324		1413	285	313	309	320		1413	286	307	308	324
1414	321	313	312	324		1414	286	314	309	320		1414	286	307	308	324
1415	321	314	312	323		1415	286	314	309	320		1415	286	307	308	324
1416	321	314	312	323		1416	286	314	309	320		1416	286	307	308	324
1417	321	314	312	323		1417	286	314	310	320		1417	286	307	308	324
1418	321	314	313	323		1418	286	314	310	320		1418	286	307	308	324
1419	321	314	313	324		1419	286	314	310	320		1419	286	307	308	324
1420	321	314	313	324		1420	286	314	310	321		1420	286	307	308	325
1421	321	314	313	324		1421	286	314	310	321		1421	287	307	308	325
1422	322	315	313	324		1422	286	314	310	321		1422	287	307	308	325
1423	322	315	313	324		1423	286	315	310	321		1423	287	307	308	325
1424	322	315	314	324		1424	285	315	310	321		1424	287	308	308	325
1425	322	315	314	324		1425	285	315	310	321		1425	287	308	308	325
1426	322	315	314	324		1426	286	315	310	321		1426	287	308	309	325
1427	322	315	314	324		1427	286	315	311	321		1427	287	308	309	325
1428	322	316	314	325		1428	286	315	311	321		1428	288	308	309	325
1429	322	316	314	325		1429	286	315	311	321		1429	288	308	309	325
1430	322	316	314	325		1430	286	315	311	321		1430	288	308	309	325
1431	323	316	314	326		1431	286	315	311	321		1431	288	308	309	325
1432	323	316	314	326		1432	286	315	312	321		1432	288	308	309	327
1433	323	316	314	326		1433	286	315	312	321		1433	288	308	309	326
1434	323	316	314	326		1434	286	315	312	322		1434	288	308	309	326
1435	323	316	315	327		1435	286	315	312	322		1435	288	308	309	326
1436	323	316	315	327		1436	286	315	312	322		1436	288	308	309	327
1437	323	316	315	327		1437	287	315	312	322		1437	288	308	309	327
1438	323	316	315	327		1438	287	315	312	322		1438	289	308	309	327
1439	323	317	315	326		1439	287	316	312	323		1439	289	308	309	327
1440	323	317	315	326		1440	287	316	312	323		1440	289	308	310	327
1441	324	317	316	327		1441	287	316	312	323		1441	289	308	310	327
1442	324	317	316	327		1442	287	316	312	323		1442	289	309	310	327
1443	324	317	316	328		1443	287	316	312	323		1443	289	309	310	327
1444	324	317	316	328		1444	287	316	312	323		1444	289	309	310	327
1445	324	317	316	328		1445	287	316	312	323		1445	289	310	310	327
1446	324	318	316	328		1446	287	316	312	323		1446	289	310	310	327
1447	324	318	316	328		1447	287	317	313	323		1447	289	310	310	327
1448	324	318	316	328		1448	288	317	313	323		1448	289	310	310	327
1449	324	318	317	328		1449	288	317	313	323		1449	289	310	310	327
1450	325	318	317	328		1450	288	317	313	323		1450	289	310	310	327
1451	325	318	316	328		1451	288	317	313	323		1451	289	310	310	327
1452	325	318	316	328		1452	288	317	313	323		1452	290	310	310	327
1453	325	318	316	329		1453	288	317	313	324		1453	290	310	309	327
1454	325	318	317	328		1454	288	317	313	324		1454	290	310	309	327
1455	325	318	317	328		1455	288	317	314	324		1455	290	310	309	327
1456	325	318	317	327		1456	288	317	314	324		1456	290	310	310	327
1457	326	318	317	327		1457	288	317	314	324		1457	290	310	310	327
1458	326	319	317	327		1458	288	317	315	324		1458	290	310	310	327
1459	326	319	317	328		1459	289	317	315	324		1459	290	310	310	327
1460	326	319	317	328		1460	289	318	314	324		1460	290	310	310	327
1461	326	319	318	328		1461	289	318	314	324		1461	290	310	310	327
1462	326	319	318	328		1462	289	319	314	325		1462	290	310	310	327
1463	326	319	318	329		1463	289	319	315	325		1463	290	310	310	328
1464	326	319	318	329		1464	290	319	316	325		1464	291	310	310	328
1465	327	319	318	329		1465	289	319	316	325		1465	291	310	311	328
1466	327	319	318	329		1466	289	319	316	325		1466	291	310	311	328
1467	327	319	318	326		1467	290	319	316	325		1467	291	310	311	328
1468	327	319	318	326		1468	290	319	316	325		1468	291	310	311	328
1469	327	320	319	326		1469	291	319	316	326		1469	291	310	311	328
1470	327	320	319	325		1470	291	319	316	326		1470	291	310	311	328
1471	327	320	319	326		1471	291	319	316	326		1471	291	310	311	328
1472	327	319	319	326		1472	291	319	316	326		1472	291	310	311	328
1473	327	320	319	326		1473	291	319	316	326		1473	291	310	312	328
1474	327	320	319	326		1474	291	319	317	326		1474	292	312	312	328
1475	328	320	319	325		1475	291	319	317	326		1475	292	312	312	328
1476	328	320	319	326		1476	291	319	317	326		1476	292	312	312	328
1477	328	320	319	328		1477	291	319	317	326		1477	292	312	312	328
1478	328	321	319	328		1478	292	319	317	327		1478	292	313	312	328
1479	328	321	319	328		1479	292	319	317	327		1479	292	313	312	328
1480	328	321	320	327		1480	292	319	317	327		1480	292	313	312	328
1481	328	321	320	327		1481	292	319	317	327		1481	292	313	313	328
1482	328	320	320	327		1482	292	319	317	327		1482	292	313	313	328
1483	328	320	320	327		1483	292	319	318	327		1483	292	313	313	328
1484	329	320	320	327		1484	291	319	318	327		1484	292	313	313	328
1485	329	320	320	327		1485	291	319	318	327		1485	292	313	314	329
1486	329	320	320	327		1486	291	319	318	327		1486	293	313	314	330
1487	329	320	320	327		1487	291	319	318	327		1487	293	313	314	330
1488	329	320	320	327		1488	291	319	318	327		1488	293	313	314	330
1489	329	320	320	327		1489	291	319	318	327		1489	293	313	314	330
1490	329	320	321	328		1490	291	319	318	328		1490	293	313	314	330
1491	329	320	321	328		1491	291	320	319	328		1491	293	314	314	330
1492	329	320	321	328		1492	291	320	318	328		1492	293	314	315	330
1493	330	320	321	329		1493	291	320	318	328		1493	293	314	315	330
1494	330	320	321	329		1494	292	320	318	328		1494	293	314	315	330
1495	330	321	321	328		1495	292	320	318	328		1495	294	313	315	330
1496	330	321	321	328		1496	292	320	318	328		1496	293	313	315	330
1497	330	321	321	328		1497	292	320	318	328		1497	294	313	315	330
1498	330	321	322	328		1498	292	320	318	328		1498	294	313	315	330
1499	330	321	322	329		1499	292	320	318	328		1499	294	314	315	330
1500	330	321	322	329		1500	294	320	318	328		1500	294	314	315	330
1501	330	321	322	329		1501	294	320	318	328		1501	294	315	315	330
1502	330	321	322	329		1502	293	320	318	328		1502	294	315	315	330
1503	330	321	322	330		1503	293	321	318	329		1503	294	315	316	330
1504	331	321	323	330		1504	293	321	318	329		1504	294	315	316	330
1505	331	322	323	330		1505	293	321	318	329		1505	294	317	316	330
1506	331	321	323	330		1506	293	321	318	329		1506	295	317	315	330
1507	331	321	323	330		1507	293	321	319	329		1507	295	317	315	330
1508	331	322	323	330		1508	293	321	319	330		1508	295	317	315	330
1509	331	322	323	330		1509	292	321	319	330		1509	295	317	315	331
1510	332	322	323	330		1510	292	321	319	330		1510	295	317	315	331
1511	332	322	323	330		1511	292	322	319	330		1511	295	317	315	331
1512	332	322	323	330		1512	292	322	319	330		1512	295	317	315	331
1513	332	323	323	330		1513	292	322	319	330		1513	295	319	315	331
1514	332	323	323	331		1514	293	322	319	330		1514	295	319	315	331
1515	332	323	323	332		1515	293	322	320	330		1515	295	319	315	331
1516	332	323	324	332		1516	293	322	320	330		1516	295	319	315	331
1517	332	324	324	332		1517	294	322	320	330		1517	295	319	315	331
1518	332	324	324	333		1518	294	322	320	331		1518	296	319	315	331
1519	332	324	324	332		1519	294	322	320	331		1519	296	319	315	331
1520	333	324	324	332		1520	294	323	320	331		1520	296	319	315	331
1521	332	324	324	331		1521	294	323	321	331		1521	296	317	315	330
1522	333	324	324	331		1522	295	323	321	331		1522	296	317	315	330
1523	333	324	324	331		1523	295	323	321	331		1523	296	317	316	329
1524	333	324	324	331		1524	295	323	321	331		1524	296	318	316	329
1525	334	324	324	332		1525	295	323	321	331		1525	296	318	316	329
1526	334	324	324	331		1526	296	323	321	331		1526	297	318	316	329
1527	334	324	324	332		1527	296	323	321	331		1527	297	318	316	329
1528	334	325	324	331		1528	296	323	321	331		1528	297	318	316	329
1529	334	325	324	332		1529	296	323	321	331		1529	297	318	317	329
1530	334	326	324	331		1530	296	323	321	331		1530	297	317	316	329
1531	334	326	325	332		1531	296	324	322	331		1531	297	317	316	329
1532	334	326	325	332		1532	296	324	323	331		1532	297	318	316	329
1533	334	326	325	332		1533	296	324	323	331		1533	297	318	316	329
1534	334	326	325	332		1534	296	324	322	331		1534	297	318	316	329
1535	334	326	326	332		1535	296	324	322	331		1535	297	318	316	329
1536	334	326	326	332		1536	296	324	322	331		1536	297	318	316	329
1537	335	326	326	332		1537	296	324	322	332		1537	298	318	316	329
1538	335	326	326	332		1538	297	324	322	332		1538	298	318	317	329
1539	335	327	326	333		1539	296	324	322	332		1539	298	318	317	329
1540	335	327	326	333		1540	296	324	323	332		1540	298	318	317	329
1541	335	327	326	333		1541	296	324	323	332		1541	298	318	317	329
1542	335	328	326	333		1542	297	325	323	332		1542	298	318	317	329
1543	335	328	326	333		1543	297	325	325	332		1543	298	317	317	329
1544	335	328	326	333		1544	297	325	325	333		1544	298	317	318	329
1545	335	328	326	334		1545	297	325	325	333		1545	298	317	318	329
1546	335	329	326	334		1546	297	325	325	333		1546	299	317	318	329
1547	335	329	327	333		1547	297	325	324	333		1547	299	317	319	329
1548	336	329	327	333		1548	297	325	324	333		1548	299	317	319	329
1549	336	329	327	334		1549	298	325	324	333		1549	299	317	319	329
1550	336	329	327	335		1550	298	325	324	333		1550	299	317	319	329
1551	336	329	326	335		1551	298	325	324	333		1551	299	317	319	329
1552	336	329	326	334		1552	299	325	326	333		1552	299	317	319	329
1553	337	329	326	335		1553	299	325	326	333		1553	299	318	319	331
1554	337	330	326	334		1554	299	325	326	333		1554	299	318	319	331
1555	337	330	326	335		1555	299	325	325	333		1555	299	318	319	331
1556	337	330	326	335		1556	299	325	325	333		1556	299	318	319	331
1557	337	330	326	335		1557	299	325	325	334		1557	299	318	319	331
1558	337	330	327	335		1558	299	326	325	334		1558	299	318	319	331
1559	337	330	327	334		1559	299	326	325	335		1559	299	318	319	331
1560	337	330	328	334		1560	299	326	325	335		1560	299	318	319	331
1561	337	330	328	334		1561	299	326	325	335		1561	299	318	319	331
1562	337	330	328	336		1562	299	326	325	335		1562	299	318	319	331
1563	337	330	328	336		1563	299	327	325	335		1563	300	318	319	331
1564	337	330	328	336		1564	299	327	325	335		1564	300	318	319	331
1565	337	330	328	336		1565	300	327	325	335		1565	300	322	319	331
1566	337	331	328	335		1566	300	327	325	335		1566	300	322	319	333
1567	338	331	328	335		1567	300	327	325	335		1567	300	322	319	332
1568	338	331	328	335		1568	300	327	325	335		1568	300	322	319	332
1569	338	331	329	335		1569	300	327	326	335		1569	300	322	319	333
1570	338	331	329	335		1570	300	327	326	335		1570	300	322	319	333
1571	338	331	329	335		1571	300	327	326	336		1571	300	322	319	332
1572	338	332	329	335		1572	300	327	326	336		1572	300	322	319	332
1573	339	332	329	335		1573	300	327	326	336		1573	301	322	319	331
1574	339	332	329	335		1574	300	327	326	336		1574	301	322	319	334
1575	339	332	329	334		1575	300	327	326	336		1575	301	322	319	334
1576	339	332	329	335		1576	300	327	326	336		1576	301	321	319	334
1577	339	332	329	335		1577	300	327	326	336		1577	301	321	319	334
1578	339	332	329	335		1578	301	327	326	336		1578	301	321	319	334
1579	339	332	329	335		1579	301	327	326	336		1579	301	321	319	334
1580	339	332	329	335		1580	301	327	326	336		1580	301	321	319	334
1581	340	332	329	334		1581	301	327	326	336		1581	301	321	319	334
1582	340	332	330	335		1582	301	327	326	336		1582	301	321	319	334
1583	340	332	330	335		1583	301	327	326	336		1583	302	321	319	336
1584	340	332	330	336		1584	302	327	326	336		1584	302	321	319	338
1585	340	332	330	335		1585	302	327	326	336		1585	302	321	319	338
1586	340	332	330	335		1586	302	329	326	336		1586	302	321	319	338
1587	340	332	330	335		1587	302	329	326	336		1587	302	321	319	338
1588	340	333	331	335		1588	302	329	326	337		1588	302	321	319	338
1589	340	333	331	336		1589	302	330	326	337		1589	302	321	319	338
1590	340	333	331	336		1590	302	330	326	338		1590	302	321	320	338
1591	340	333	331	336		1591	302	330	327	338		1591	302	321	320	338
1592	340	333	331	338		1592	302	329	327	338		1592	302	322	320	338
1593	341	333	332	338		1593	302	329	327	338		1593	302	322	320	338
1594	341	333	332	338		1594	302	329	327	337		1594	302	322	320	338
1595	341	333	332	338		1595	302	329	327	337		1595	303	322	319	338
1596	341	333	332	338		1596	302	329	328	337		1596	303	322	319	338
1597	341	333	332	338		1597	303	329	328	338		1597	302	322	319	338
1598	341	333	332	338		1598	303	329	329	338		1598	303	322	320	338
1599	341	333	332	338		1599	303	329	329	338		1599	303	322	320	338
1600	341	333	332	338		1600	303	329	329	338		1600	303	322	320	338
1601	342	333	332	338		1601	303	329	329	338		1601	303	322	320	338
1602	342	334	332	338		1602	303	329	329	338		1602	303	322	320	339
1603	342	335	332	339		1603	303	329	329	338		1603	303	322	320	339
1604	342	335	332	339		1604	304	329	329	338		1604	303	322	320	339
1605	342	335	333	339		1605	304	329	329	338		1605	303	322	320	339
1606	342	335	333	340		1606	304	330	329	338		1606	303	322	320	340
1607	342	335	333	339		1607	304	330	329	338		1607	303	322	320	340
1608	342	335	333	338		1608	304	330	329	338		1608	303	322	320	340
1609	342	335	333	338		1609	304	330	329	339		1609	303	322	321	340
1610	343	335	334	339		1610	305	330	329	339		1610	303	322	321	340
1611	343	335	334	339		1611	305	330	329	339		1611	303	322	321	340
1612	343	335	334	339		1612	305	330	331	339		1612	303	322	321	340
1613	343	335	334	339		1613	305	330	330	339		1613	303	322	321	340
1614	343	335	335	339		1614	305	330	330	339		1614	303	322	321	340
1615	343	336	335	339		1615	305	331	330	339		1615	303	322	321	340
1616	344	336	335	340		1616	305	331	330	339		1616	303	322	321	339
1617	344	336	335	341		1617	305	331	330	339		1617	304	322	321	339
1618	344	336	335	341		1618	306	331	330	339		1618	304	322	321	339
1619	344	336	335	341		1619	305	331	330	340		1619	304	322	321	339
1620	344	336	335	341		1620	305	331	330	340		1620	304	322	321	339
1621	344	336	335	341		1621	305	331	330	340		1621	304	322	321	339
1622	344	336	335	340		1622	306	331	330	340		1622	304	322	321	339
1623	344	336	335	340		1623	306	331	331	340		1623	304	322	321	339
1624	344	336	335	340		1624	306	332	331	340		1624	304	322	321	339
1625	344	336	335	341		1625	306	332	331	340		1625	304	323	321	341
1626	345	337	336	341		1626	305	332	331	340		1626	304	323	322	341
1627	345	337	336	340		1627	306	332	331	341		1627	305	323	322	341
1628	345	337	336	340		1628	306	332	331	341		1628	305	323	322	341
1629	345	337	336	340		1629	306	332	331	341		1629	305	323	322	341
1630	345	337	336	341		1630	305	332	331	341		1630	305	323	323	341
1631	345	337	336	341		1631	305	332	331	341		1631	305	323	323	341
1632	345	338	336	341		1632	305	332	331	341		1632	305	323	323	341
1633	345	338	336	341		1633	305	332	331	341		1633	305	323	323	340
1634	345	338	336	341		1634	305	332	331	341		1634	306	323	323	340
1635	345	338	336	342		1635	305	332	331	341		1635	307	323	323	342
1636	345	338	336	342		1636	305	332	331	341		1636	307	323	323	342
1637	346	338	336	342		1637	305	332	331	341		1637	307	323	323	342
1638	346	338	336	341		1638	305	332	331	342		1638	307	323	323	342
1639	346	338	336	341		1639	305	332	332	342		1639	307	323	323	342
1640	346	338	336	341		1640	305	333	332	342		1640	307	323	323	342
1641	346	338	336	340		1641	305	333	332	342		1641	307	323	323	342
1642	346	338	336	340		1642	305	333	332	342		1642	307	323	323	342
1643	346	338	336	340		1643	305	333	332	342		1643	307	323	323	340
1644	346	338	336	340		1644	305	333	332	342		1644	307	323	323	340
1645	346	338	336	340		1645	306	333	333	343		1645	307	323	323	340
1646	346	338	336	341		1646	306	333	334	343		1646	307	325	323	340
1647	346	339	336	340		1647	306	333	334	343		1647	307	325	324	340
1648	347	339	337	340		1648	306	333	333	343		1648	307	325	324	339
1649	347	339	336	340		1649	306	333	333	342		1649	308	325	324	339
1650	347	339	336	341		1650	306	334	333	343		1650	308	325	324	340
1651	347	339	336	341		1651	308	334	333	343		1651	308	325	324	340
1652	347	339	336	341		1652	308	334	333	343		1652	308	326	324	340
1653	347	339	336	341		1653	308	334	333	343		1653	308	326	324	340
1654	347	339	336	341		1654	308	334	333	343		1654	308	326	324	340
1655	347	340	336	341		1655	309	334	333	343		1655	308	326	324	340
1656	347	340	336	341		1656	309	334	334	343		1656	308	326	324	340
1657	347	340	336	341		1657	309	334	334	343		1657	308	326	324	340
1658	347	340	336	341		1658	309	334	334	344		1658	308	326	324	340
1659	348	340	336	341		1659	309	334	334	344		1659	308	326	324	340
1660	348	340	336	341		1660	309	334	334	344		1660	308	326	325	340
1661	348	341	336	341		1661	309	334	334	344		1661	308	326	325	341
1662	348	341	336	341		1662	309	334	334	344		1662	308	326	325	341
1663	348	341	336	342		1663	309	334	334	344		1663	309	326	325	341
1664	348	341	336	342		1664	308	334	334	344		1664	309	326	325	341
1665	348	341	336	342		1665	308	334	334	344		1665	309	326	325	341
1666	348	341	336	342		1666	308	334	334	344		1666	309	326	325	341
1667	348	341	336	342		1667	308	334	334	345		1667	309	326	325	341
1668	348	342	336	342		1668	308	334	334	345		1668	308	326	325	341
1669	348	342	336	342		1669	307	334	335	345		1669	308	326	325	341
1670	349	342	336	342		1670	309	334	335	345		1670	308	326	325	342
1671	349	342	336	342		1671	310	334	335	345		1671	308	326	325	342
1672	349	342	336	343		1672	310	334	335	345		1672	308	326	325	342
1673	349	342	338	343		1673	310	335	335	345		1673	308	326	325	342
1674	349	342	338	343		1674	310	335	336	345		1674	309	326	325	342
1675	349	342	338	343		1675	310	335	336	345		1675	309	326	325	342
1676	349	342	338	343		1676	310	335	336	345		1676	310	326	325	342
1677	349	343	338	342		1677	310	335	336	345		1677	310	326	325	342
1678	349	343	338	342		1678	310	335	336	345		1678	310	326	325	342
1679	349	343	338	342		1679	310	335	336	345		1679	310	326	326	342
1680	350	343	338	343		1680	310	335	336	345		1680	310	326	326	342
1681	349	343	338	343		1681	310	335	336	345		1681	310	326	326	342
1682	349	343	338	343		1682	310	335	336	345		1682	310	326	326	342
1683	349	343	338	344		1683	310	335	336	345		1683	310	326	326	342
1684	349	343	338	345		1684	311	335	337	345		1684	310	326	326	345
1685	349	343	338	344		1685	311	335	337	345		1685	310	327	326	345
1686	349	343	338	344		1686	311	335	337	345		1686	310	327	326	345
1687	349	343	338	344		1687	311	335	337	345		1687	310	327	325	345
1688	349	343	338	344		1688	311	335	337	345		1688	310	327	325	345
1689	349	344	338	344		1689	312	336	337	345		1689	310	327	325	345
1690	349	344	338	344		1690	312	336	337	345		1690	309	327	325	345
1691	349	344	338	344		1691	312	336	337	346		1691	309	327	326	343
1692	349	344	338	344		1692	312	336	337	346		1692	309	327	325	342
1693	350	344	338	344		1693	312	336	337	346		1693	309	327	325	342
1694	350	344	338	345		1694	312	336	337	346		1694	311	327	325	342
1695	350	344	338	344		1695	312	336	337	346		1695	311	327	325	342
1696	350	344	338	344		1696	312	336	337	346		1696	311	328	325	343
1697	350	344	338	344		1697	312	336	338	346		1697	311	328	325	343
1698	350	344	339	344		1698	312	336	338	346		1698	311	328	325	343
1699	350	344	339	344		1699	312	336	338	347		1699	311	328	325	343
1700	350	345	339	344		1700	312	336	338	347		1700	311	328	325	343
1701	350	345	339	344		1701	313	336	338	347		1701	311	328	325	343
1702	350	345	339	344		1702	313	336	338	347		1702	311	328	325	342
1703	350	345	339	344		1703	313	337	338	347		1703	311	328	326	345
1704	350	345	339	344		1704	313	337	338	347		1704	312	328	326	345
1705	350	345	339	345		1705	314	337	339	347		1705	312	328	326	345
1706	350	345	339	345		1706	315	337	339	347		1706	312	328	326	345
1707	350	345	338	345		1707	315	337	339	347		1707	312	328	326	345
1708	350	345	338	345		1708	315	337	339	347		1708	312	328	326	345
1709	350	345	339	345		1709	315	337	339	346		1709	313	328	326	345
1710	350	345	339	345		1710	315	337	340	348		1710	313	328	326	345
1711	350	345	339	345		1711	315	337	340	348		1711	313	328	326	345
1712	351	345	339	345		1712	315	337	339	348		1712	313	328	326	345
1713	351	345	339	346		1713	315	338	339	348		1713	313	328	327	345
1714	351	345	339	346		1714	315	338	339	348		1714	313	328	327	345
1715	351	345	339	347		1715	315	338	339	348		1715	313	328	327	345
1716	351	345	339	347		1716	316	338	340	348		1716	313	328	327	346
1717	351	345	339	346		1717	316	338	340	348		1717	313	328	327	346
1718	351	345	340	346		1718	316	338	340	348		1718	313	328	327	346
1719	351	345	340	346		1719	316	338	340	349		1719	313	328	327	346
1720	351	345	340	346		1720	316	338	340	349		1720	314	328	327	346
1721	351	345	340	346		1721	316	338	340	349		1721	314	329	327	346
1722	351	345	340	346		1722	316	338	340	349		1722	314	329	327	346
1723	351	345	340	346		1723	316	338	340	349		1723	314	329	326	346
1724	351	345	340	346		1724	316	338	340	349		1724	314	329	326	346
1725	351	345	340	346		1725	316	338	340	349		1725	314	329	326	346
1726	351	345	340	346		1726	316	338	340	349		1726	314	329	326	346
1727	352	345	340	346		1727	316	338	340	349		1727	314	329	326	346
1728	352	345	340	347		1728	315	338	340	349		1728	314	329	327	346
1729	352	345	340	347		1729	315	338	340	349		1729	314	329	327	345
1730	352	345	340	347		1730	315	338	340	350		1730	314	329	327	346
1731	352	345	340	347		1731	316	338	340	350		1731	314	329	327	346
1732	352	345	340	347		1732	316	338	342	350		1732	315	329	327	346
1733	352	345	340	347		1733	316	339	342	350		1733	315	330	327	345
1734	352	345	340	347		1734	316	339	342	350		1734	315	330	328	346
1735	352	346	340	348		1735	316	339	342	350		1735	315	330	328	346
1736	352	346	341	348		1736	317	339	342	349		1736	315	330	328	346
1737	352	346	341	348		1737	317	339	342	349		1737	315	330	327	346
1738	352	346	341	348		1738	317	339	342	349		1738	315	330	327	346
1739	352	346	341	348		1739	317	339	342	350		1739	315	330	327	346
1740	352	346	341	348		1740	317	339	343	350		1740	315	330	327	346
1741	352	346	341	348		1741	317	339	343	350		1741	315	330	327	346
1742	352	346	341	348		1742	317	339	343	349		1742	315	330	327	347
1743	352	346	341	348		1743	317	339	343	349		1743	315	330	327	347
1744	353	346	341	348		1744	317	339	343	351		1744	315	329	328	347
1745	353	346	341	348		1745	317	339	343	351		1745	315	333	328	347
1746	353	346	341	348		1746	316	340	343	351		1746	315	333	329	347
1747	353	346	341	348		1747	316	341	343	351		1747	315	333	329	347
1748	353	346	341	348		1748	316	341	343	351		1748	316	333	329	347
1749	353	346	341	348		1749	316	341	344	351		1749	316	333	329	347
1750	353	347	341	348		1750	317	341	344	351		1750	316	333	329	347
1751	353	347	341	348		1751	317	341	344	351		1751	316	333	329	347
1752	353	347	341	348		1752	317	341	344	351		1752	316	333	329	347
1753	353	347	341	349		1753	317	341	344	352		1753	316	333	329	347
1754	353	347	341	347		1754	317	341	343	352		1754	316	332	330	347
1755	353	347	341	347		1755	317	341	343	352		1755	316	332	330	347
1756	353	347	341	347		1756	317	341	343	352		1756	316	332	330	347
1757	353	347	341	347		1757	318	341	343	352		1757	316	332	330	347
1758	353	347	341	348		1758	318	341	343	352		1758	316	332	330	347
1759	353	347	341	348		1759	318	341	344	352		1759	316	332	330	347
1760	353	347	341	348		1760	318	341	344	352		1760	316	332	330	348
1761	353	347	342	349		1761	318	341	344	352		1761	316	332	330	348
1762	353	347	342	350		1762	318	342	344	352		1762	316	332	330	348
1763	353	347	342	350		1763	318	342	344	353		1763	316	332	330	347
1764	353	347	342	350		1764	318	342	344	353		1764	316	332	330	347
1765	354	347	342	349		1765	318	342	345	353		1765	316	333	330	347
1766	354	347	342	349		1766	319	342	345	353		1766	316	333	330	347
1767	354	347	342	349		1767	319	342	345	353		1767	317	333	330	347
1768	354	347	342	349		1768	319	342	345	353		1768	317	333	330	347
1769	354	347	342	350		1769	319	342	345	353		1769	317	333	330	347
1770	354	347	342	350		1770	319	342	345	353		1770	317	333	330	347
1771	354	347	342	350		1771	319	342	345	353		1771	317	333	330	347
1772	354	347	342	350		1772	320	342	345	353		1772	317	333	330	347
1773	354	347	342	350		1773	320	342	345	353		1773	317	333	330	347
1774	354	347	342	350		1774	320	342	345	353		1774	317	333	331	347
1775	354	347	342	349		1775	320	342	346	353		1775	317	333	331	347
1776	354	347	342	349		1776	320	342	346	353		1776	317	333	331	347
1777	354	347	342	350		1777	320	342	346	353		1777	317	333	331	347
1778	354	347	343	349		1778	320	342	346	353		1778	317	333	331	347
1779	354	347	343	349		1779	320	342	347	353		1779	318	333	331	347
1780	354	347	342	349		1780	320	342	347	353		1780	317	333	331	347
1781	354	347	342	350		1781	320	342	347	353		1781	318	333	331	347
1782	354	347	342	350		1782	320	342	347	353		1782	318	333	331	347
1783	354	347	343	349		1783	320	342	347	353		1783	318	333	331	347
1784	354	347	343	349		1784	320	342	347	353		1784	318	333	331	348
1785	354	347	343	350		1785	320	342	347	353		1785	318	333	331	348
1786	354	347	343	351		1786	320	342	347	353		1786	318	333	331	348
1787	354	347	343	351		1787	320	343	347	354		1787	318	333	331	348
1788	354	347	343	351		1788	320	343	347	354		1788	318	334	331	348
1789	354	347	343	351		1789	320	343	346	354		1789	318	334	331	348
1790	354	347	343	350		1790	320	343	348	354		1790	318	334	331	348
1791	354	347	343	350		1791	320	343	348	354		1791	318	333	331	348
1792	354	347	343	350		1792	320	343	346	354		1792	318	333	331	348
1793	354	347	343	350		1793	320	343	346	354		1793	318	333	331	348
1794	354	347	343	350		1794	320	343	346	354		1794	318	333	331	348
1795	354	347	343	350		1795	320	343	346	355		1795	318	333	331	348
1796	354	347	343	350		1796	320	343	346	355		1796	318	333	331	348
1797	354	347	343	350		1797	322	343	346	355		1797	318	333	331	348
1798	354	347	343	350		1798	322	343	347	355		1798	318	333	331	349
1799	355	347	343	350		1799	322	343	347	355		1799	318	333	331	349
1800	355	347	343	350		1800	322	343	347	355		1800	318	333	332	349
1801	355	347	343	350		1801	322	343	347	355		1801	318	334	332	349
1802	355	347	343	350		1802	322	344	347	356		1802	318	334	333	350
1803	355	348	343	351		1803	322	344	347	356		1803	318	334	333	350
1804	355	348	343	351		1804	321	344	347	356		1804	318	334	333	350
1805	354	348	344	351		1805	321	344	347	356		1805	318	335	333	350
1806	354	348	344	351		1806	321	345	347	356		1806	318	335	333	350
1807	354	348	344	351		1807	323	344	348	356		1807	318	335	333	350
1808	354	348	344	351		1808	323	345	348	356		1808	318	335	333	350
1809	354	348	345	351		1809	323	345	348	356		1809	318	335	333	350
1810	354	348	345	352		1810	323	345	349	356		1810	318	335	333	350
1811	354	348	345	352		1811	323	345	348	356		1811	318	335	333	350
1812	354	348	345	353		1812	323	345	348	356		1812	318	334	333	350
1813	354	348	345	352		1813	323	345	348	356		1813	318	334	333	350
1814	354	348	344	353		1814	323	345	348	356		1814	320	334	333	350
1815	354	348	344	353		1815	323	345	348	356		1815	320	334	333	350
1816	354	348	344	353		1816	323	345	348	357		1816	320	334	333	350
1817	354	348	344	352		1817	324	345	349	357		1817	320	334	333	350
1818	354	348	344	353		1818	324	345	349	357		1818	320	334	333	349
1819	354	349	344	353		1819	324	345	349	357		1819	320	334	333	349
1820	354	349	345	353		1820	324	345	349	357		1820	321	334	333	349
1821	354	349	345	353		1821	324	345	350	357		1821	320	334	333	350
1822	354	348	345	353		1822	324	345	350	357		1822	320	334	333	353
1823	354	348	345	352		1823	324	345	350	357		1823	320	334	333	353
1824	354	348	345	352		1824	324	345	350	357		1824	321	334	333	353
1825	357	348	345	352		1825	324	345	350	357		1825	321	336	333	353
1826	357	349	345	352		1826	324	345	350	357		1826	321	336	333	353
1827	357	349	345	352		1827	324	345	350	357		1827	321	336	334	353
1828	357	349	345	354		1828	324	345	350	357		1828	323	336	334	353
1829	357	349	345	354		1829	324	345	350	358		1829	323	336	334	353
1830	357	349	345	354		1830	324	345	350	358		1830	323	336	333	353
1831	357	349	345	355		1831	325	345	350	358		1831	323	335	333	353
1832	357	349	345	355		1832	325	345	350	358		1832	323	336	333	353
1833	357	350	346	355		1833	325	347	350	358		1833	323	336	333	353
1834	357	350	346	355		1834	325	347	350	358		1834	322	336	333	353
1835	357	350	346	355		1835	325	347	350	358		1835	323	336	333	354
1836	357	350	346	355		1836	325	347	350	358		1836	323	336	333	354
1837	357	350	346	355		1837	325	347	350	358		1837	323	336	334	354
1838	357	350	347	355		1838	325	347	350	358		1838	323	336	334	354
1839	357	350	347	355		1839	325	347	351	358		1839	322	336	334	354
1840	357	350	347	354		1840	325	347	351	359		1840	322	336	334	354
1841	357	350	347	355		1841	326	347	351	359		1841	322	336	334	354
1842	357	350	347	356		1842	326	347	351	359		1842	324	336	335	354
1843	357	350	347	356		1843	326	347	351	360		1843	324	336	335	354
1844	357	350	347	356		1844	323	347	351	360		1844	324	337	335	354
1845	358	350	347	356		1845	323	347	351	360		1845	324	337	335	354
1846	358	350	347	357		1846	323	347	351	360		1846	324	337	335	354
1847	358	350	347	356		1847	323	347	352	360		1847	322	337	335	354
1848	358	350	347	356		1848	324	347	352	360		1848	322	337	335	354
1849	358	350	347	356		1849	324	347	352	360		1849	322	337	335	354
1850	358	350	347	356		1850	324	347	352	360		1850	322	337	335	354
1851	358	350	347	356		1851	324	347	352	360		1851	322	337	335	354
1852	359	350	347	356		1852	325	347	353	360		1852	323	337	335	354
1853	359	350	348	359		1853	325	347	352	360		1853	323	337	336	354
1854	359	350	348	359		1854	325	347	352	360		1854	323	337	336	354
1855	359	350	348	359		1855	325	347	352	360		1855	323	338	336	354
1856	359	350	348	360		1856	325	348	352	360		1856	322	338	336	355
1857	359	350	348	360		1857	325	348	352	360		1857	322	337	336	355
1858	359	350	348	360		1858	325	348	352	360		1858	322	337	336	355
1859	359	350	348	360		1859	325	348	352	360		1859	322	337	336	355
1860	359	350	348	360		1860	325	348	352	360		1860	322	337	336	355
1861	359	350	348	361		1861	325	348	352	360		1861	322	337	336	355
1862	359	350	348	361		1862	325	348	352	361		1862	322	337	336	355
1863	359	350	348	360		1863	325	348	352	361		1863	322	337	336	355
1864	359	350	348	360		1864	326	348	352	361		1864	321	337	336	355
1865	359	351	348	360		1865	326	348	352	361		1865	321	339	336	355
1866	360	351	348	360		1866	326	348	353	361		1866	321	339	336	355
1867	360	351	348	360		1867	327	348	353	361		1867	321	339	335	355
1868	360	351	348	360		1868	327	348	353	361		1868	321	339	335	355
1869	360	351	348	360		1869	327	348	353	361		1869	321	339	335	355
1870	360	351	348	360		1870	327	348	353	361		1870	321	339	335	355
1871	360	351	348	360		1871	328	348	353	361		1871	321	339	335	355
1872	360	351	348	360		1872	328	348	354	361		1872	323	339	336	357
1873	360	351	348	360		1873	328	348	354	362		1873	323	339	336	357
1874	360	351	348	361		1874	328	349	354	362		1874	324	339	336	357
1875	360	351	348	361		1875	328	349	354	362		1875	324	339	336	358
1876	361	351	348	360		1876	328	349	354	362		1876	324	339	336	358
1877	361	351	348	360		1877	328	349	354	362		1877	324	339	336	358
1878	361	351	348	360		1878	328	349	354	362		1878	325	339	336	358
1879	361	351	348	360		1879	328	349	355	362		1879	325	339	337	358
1880	361	352	349	360		1880	328	349	355	362		1880	325	339	337	360
1881	361	352	349	360		1881	328	349	355	363		1881	325	339	337	360
1882	361	352	349	361		1882	328	349	355	363		1882	325	339	337	360
1883	361	352	349	361		1883	328	350	354	363		1883	325	339	337	359
1884	361	352	349	361		1884	328	350	354	363		1884	325	339	337	359
1885	363	352	349	361		1885	328	350	354	363		1885	325	339	337	359
1886	360	352	349	361		1886	328	350	354	363		1886	325	339	337	359
1887	360	352	349	361		1887	328	350	355	363		1887	325	339	337	359
1888	360	352	350	361		1888	328	350	355	363		1888	325	339	337	359
1889	360	352	350	361		1889	328	350	355	363		1889	325	339	337	359
1890	358	352	350	361		1890	328	350	355	363		1890	325	339	337	359
1891	358	352	350	362		1891	329	350	355	363		1891	325	339	337	359
1892	358	352	350	362		1892	329	350	355	363		1892	325	339	337	359
1893	358	352	350	361		1893	329	350	355	363		1893	325	339	337	360
1894	358	353	350	361		1894	329	350	355	363		1894	325	339	337	361
1895	358	353	350	361		1895	329	350	355	363		1895	325	340	337	361
1896	358	353	350	362		1896	329	350	355	363		1896	325	340	337	361
1897	358	353	350	362		1897	329	350	355	363		1897	326	340	337	361
1898	359	353	350	362		1898	329	350	355	363		1898	326	340	337	361
1899	359	354	350	361		1899	329	350	356	363		1899	326	340	337	361
1900	359	354	350	362		1900	330	350	356	363		1900	326	340	337	361
1901	362	354	350	362		1901	330	350	356	363		1901	326	340	337	361
1902	362	354	351	362		1902	330	350	356	363		1902	326	340	337	362
1903	362	354	351	363		1903	330	350	356	364		1903	326	340	338	361
1904	364	354	351	363		1904	330	350	356	364		1904	326	340	338	361
1905	362	354	351	363		1905	330	350	356	364		1905	326	340	338	360
1906	365	354	352	362		1906	330	350	357	364		1906	326	340	338	360
1907	365	354	352	362		1907	330	350	357	364		1907	326	340	338	362
1908	365	354	352	362		1908	330	350	357	364		1908	326	340	338	362
1909	365	354	352	363		1909	330	350	357	364		1909	326	340	338	362
1910	365	354	352	363		1910	330	351	357	364		1910	326	340	338	362
1911	364	354	352	363		1911	330	351	357	365		1911	326	340	338	362
1912	364	354	351	363		1912	330	351	357	365		1912	327	340	338	362
1913	364	354	351	363		1913	330	351	357	365		1913	327	340	338	362
1914	365	354	351	362		1914	330	351	357	365		1914	327	340	338	362
1915	365	354	351	362		1915	331	351	357	365		1915	327	340	338	362
1916	365	354	351	363		1916	331	351	357	365		1916	327	340	338	363
1917	366	354	351	363		1917	331	352	357	365		1917	327	340	338	363
1918	366	354	351	363		1918	331	352	357	365		1918	327	340	338	363
1919	366	354	351	363		1919	331	352	357	365		1919	327	340	340	363
1920	366	354	352	362		1920	331	352	357	365		1920	327	340	340	363
1921	367	354	352	363		1921	331	352	357	365		1921	327	340	340	363
1922	367	354	352	363		1922	331	352	358	365		1922	328	340	340	363
1923	367	355	352	363		1923	331	352	358	365		1923	328	341	340	363
1924	367	355	352	363		1924	331	352	358	365		1924	328	342	340	363
1925	367	355	352	363		1925	331	352	358	366		1925	328	343	340	363
1926	367	355	352	363		1926	331	352	358	366		1926	328	343	341	363
1927	367	355	352	363		1927	332	353	358	366		1927	328	343	341	363
1928	367	355	352	363		1928	333	353	358	366		1928	328	343	341	363
1929	367	355	352	363		1929	332	353	358	366		1929	329	343	341	363
1930	367	355	352	363		1930	332	353	358	366		1930	329	343	341	363
1931	367	355	352	364		1931	332	353	358	366		1931	329	343	341	363
1932	367	355	352	364		1932	332	353	358	366		1932	329	343	341	363
1933	367	355	353	364		1933	332	353	358	367		1933	329	343	341	364
1934	367	355	353	364		1934	332	353	358	367		1934	328	343	341	364
1935	367	355	353	364		1935	332	353	358	367		1935	328	343	341	364
1936	367	355	353	364		1936	332	353	358	367		1936	328	343	342	364
1937	367	355	353	364		1937	332	353	358	367		1937	328	344	342	364
1938	367	355	353	363		1938	332	353	358	367		1938	328	344	342	364
1939	367	355	353	363		1939	332	353	358	367		1939	328	344	342	364
1940	367	355	353	366		1940	332	353	358	367		1940	328	344	342	364
1941	367	355	353	366		1941	332	353	358	367		1941	328	344	342	364
1942	367	355	353	366		1942	332	353	359	367		1942	328	344	342	364
1943	368	356	353	365		1943	332	353	359	367		1943	328	344	342	364
1944	368	356	353	365		1944	332	353	359	367		1944	328	344	342	364
1945	367	356	353	365		1945	332	353	359	367		1945	328	344	342	364
1946	367	356	353	365		1946	332	354	360	367		1946	328	344	342	364
1947	367	356	353	365		1947	333	354	359	367		1947	328	344	342	364
1948	367	356	353	365		1948	333	354	359	367		1948	328	344	342	365
1949	367	356	353	365		1949	333	354	359	367		1949	328	345	343	365
1950	368	356	353	365		1950	333	354	359	368		1950	328	345	343	365
1951	368	356	354	365		1951	333	354	360	369		1951	329	345	343	365
1952	368	356	354	365		1952	333	354	360	369		1952	329	345	343	365
1953	368	356	353	366		1953	333	355	360	368		1953	329	345	343	365
1954	368	356	353	366		1954	333	355	360	368		1954	329	345	343	365
1955	368	356	353	365		1955	333	355	360	368		1955	329	345	343	365
1956	368	357	353	365		1956	333	355	360	368		1956	329	345	343	365
1957	368	357	353	365		1957	333	355	360	368		1957	329	345	343	365
1958	369	357	354	365		1958	333	355	360	368		1958	329	345	343	365
1959	369	357	354	365		1959	333	355	360	368		1959	329	345	343	365
1960	369	357	354	365		1960	333	355	360	368		1960	330	346	343	365
1961	369	357	354	365		1961	334	355	360	368		1961	330	346	343	365
1962	369	357	354	365		1962	334	355	360	368		1962	330	346	344	365
1963	369	357	354	365		1963	334	355	360	368		1963	330	346	344	366
1964	369	357	354	365		1964	333	355	360	368		1964	330	346	344	366
1965	369	357	354	365		1965	333	355	361	368		1965	330	346	344	366
1966	369	357	354	366		1966	333	355	361	368		1966	330	346	344	366
1967	369	357	354	366		1967	334	355	361	368		1967	330	346	343	366
1968	369	357	354	366		1968	334	355	361	369		1968	330	346	343	366
1969	369	357	354	366		1969	334	355	361	369		1969	330	346	343	366
1970	369	357	354	366		1970	334	355	361	369		1970	330	346	343	366
1971	369	358	354	367		1971	334	355	361	369		1971	330	346	343	366
1972	369	358	354	367		1972	334	355	361	369		1972	330	346	343	366
1973	369	358	355	366		1973	334	355	361	369		1973	331	346	343	366
1974	370	358	355	366		1974	334	355	361	369		1974	331	346	343	367
1975	370	358	355	366		1975	334	356	361	369		1975	331	346	343	367
1976	370	358	355	367		1976	336	356	361	369		1976	331	346	344	367
1977	370	358	355	367		1977	336	356	361	369		1977	331	346	344	367
1978	370	358	355	367		1978	337	356	361	369		1978	331	346	344	367
1979	370	358	355	367		1979	337	356	361	369		1979	331	346	344	367
1980	370	358	355	367		1980	337	356	361	369		1980	331	346	345	367
1981	370	358	355	367		1981	337	356	361	369		1981	331	346	345	367
1982	370	358	355	367		1982	337	356	362	369		1982	331	346	345	367
1983	370	358	355	367		1983	337	356	362	369		1983	331	346	345	367
1984	370	358	355	367		1984	337	356	362	369		1984	331	346	345	367
1985	370	358	355	367		1985	337	356	362	369		1985	331	347	345	367
1986	370	359	355	367		1986	337	356	362	369		1986	331	347	346	366
1987	370	359	355	367		1987	337	356	362	370		1987	331	347	346	366
1988	371	359	355	368		1988	337	356	362	370		1988	331	347	346	367
1989	371	359	355	368		1989	337	356	362	370		1989	331	347	346	367
1990	371	359	355	369		1990	337	356	362	370		1990	331	347	346	367
1991	371	359	355	369		1991	337	356	362	370		1991	331	347	346	367
1992	371	359	355	369		1992	337	357	362	370		1992	331	347	346	366
1993	371	359	355	369		1993	337	357	363	370		1993	331	347	346	366
1994	371	359	355	369		1994	337	357	363	370		1994	333	347	346	366
1995	371	359	355	370		1995	337	357	363	370		1995	332	348	346	366
1996	371	359	355	370		1996	337	357	363	371		1996	333	348	346	366
1997	371	359	355	370		1997	337	357	363	371		1997	333	348	347	366
1998	371	359	355	370		1998	337	357	363	371		1998	333	348	347	367
[truncated: 5,281 more rows]

## Sheet: Subject 2
Subject 2																															Channel Labeling	Orignal Channel with in Single Chip	Global Channel Number
frame	Ch1	Ch2	Ch3	Ch4		frame	Ch1	Ch2	Ch3	Ch4		frame	Ch1	Ch2	Ch3	Ch4															Rep 1	Ch1	Ch 1
1	128	126	117	120		1	131	136	143	156		1	125	113	119	121		Ch.1	Ch. 2	Ch. 3	Ch.4	Ch. 5	Ch. 6	Ch. 7	Ch. 8	Ch. 9	Ch. 10	Ch. 11	Ch. 12			Ch2	Ch 2
2	130	130	119	121		2	127	140	148	157		2	126	115	121	125																Ch3	Ch 3
3	130	131	119	121		3	127	141	148	157		3	128	115	120	124		1	2.5	1	0.5	-2	2.5	2.5	0.5	1.5	1	0.5	1.5			Ch4	Ch 4
4	130	130	119	121		4	129	141	148	158		4	128	115	121	126		0.6	1.3	0.6	0.3	-0.6	1.6	1.5	0.6	1.1	0.6	0.5	1.4		Rep 2	Ch1	Ch 5
5	130	130	120	121		5	129	141	148	158		5	128	115	122	126		0.4	0.8	0.6	0.2	-0.2	1.1	1	0.5	0.8	0.4	0.6	1.1			Ch2	Ch 6
6	130	130	120	122		6	132	142	148	159		6	129	115	122	126		0.285714	0.542857	0.514286	0.285714	0.371429	0.942857	0.714286	0.542857	0.742857	0.285714	0.542857	0.857143			Ch3	Ch 7
7	131	131	121	122		7	131	143	148	158		7	129	116	123	126		0.321429	0.5	0.535714	0.285714	0.428571	0.892857	0.535714	0.392857	0.642857	0.321429	0.571429	0.678571			Ch4	Ch 8
8	132	132	121	122		8	135	143	149	159		8	130	116	123	127		0.392857	0.52381	0.5	0.261905	0.75	0.797619	0.5	0.380952	0.630952	0.309524	0.535714	0.630952		Rep 3	Ch1	Ch 9
9	131	133	121	123		9	136	143	149	159		9	130	116	123	127		0.333333	0.566667	0.45	0.3	0.916667	0.7	0.45	0.35	0.583333	0.283333	0.483333	0.566667			Ch2	Ch 10
10	134	133	121	123		10	136	144	150	159		10	130	117	123	128		0.448485	0.557576	0.4	0.30303	0.951515	0.666667	0.454545	0.315152	0.527273	0.309091	0.430303	0.557576			Ch3	Ch 11
11	133	135	121	123		11	136	144	150	159		11	130	117	123	129		0.445455	0.618182	0.354545	0.290909	0.927273	0.618182	0.436364	0.281818	0.472727	0.309091	0.381818	0.572727			Ch4	Ch 12
12	133	135	122	123		12	136	144	150	161		12	131	117	123	131		0.426573	0.629371	0.353147	0.272727	0.877622	0.566434	0.409091	0.328671	0.461538	0.297203	0.339161	0.636364
13	134	135	122	123		13	136	145	150	161		13	133	117	123	131		0.434066	0.615385	0.340659	0.252747	0.818681	0.549451	0.379121	0.346154	0.505495	0.28022	0.302198	0.653846
14	137	136	122	123		14	137	145	150	162		14	134	117	124	131		0.512088	0.617582	0.323077	0.232967	0.786813	0.523077	0.349451	0.375824	0.547253	0.261538	0.298901	0.646154
15	140	136	122	123		15	138	146	150	166		15	134	118	125	131		0.625	0.603571	0.303571	0.214286	0.771429	0.517857	0.321429	0.485714	0.560714	0.267857	0.314286	0.625
16	141	136	124	124		16	138	146	152	166		16	134	118	126	131		0.708824	0.580882	0.327941	0.219118	0.744118	0.502941	0.339706	0.548529	0.557353	0.266176	0.339706	0.597059
17	141	136	125	124		17	138	146	153	166		17	134	117	126	132		0.752451	0.553922	0.357843	0.218137	0.710784	0.482843	0.365196	0.580882	0.544118	0.240196	0.35049	0.585784
18	142	138	126	124		18	138	146	155	166		18	134	119	126	132		0.78741	0.560372	0.390093	0.213622	0.674923	0.460268	0.411765	0.593395	0.525284	0.252838	0.351909	0.567595
19	143	138	125	124		19	139	146	155	166		19	134	119	126	132		0.815789	0.55614	0.391228	0.207018	0.654386	0.436842	0.438596	0.592982	0.503509	0.257895	0.347368	0.545614
20	143	138	125	125		20	139	146	155	166		20	135	119	126	132		0.824812	0.545113	0.386466	0.213534	0.630075	0.413534	0.45188	0.584211	0.494737	0.257895	0.339098	0.521805
21	143	138	125	125		21	139	146	156	169		21	136	119	127	132		0.820779	0.52987	0.377922	0.215584	0.603896	0.390909	0.468831	0.609091	0.494805	0.254545	0.341558	0.497403
22	143	138	126	125		22	140	147	156	169		22	136	119	130	132		0.808018	0.51214	0.378882	0.214568	0.588933	0.381141	0.476002	0.620553	0.488989	0.249012	0.374929	0.473179
23	143	138	127	126		23	140	147	155	169		23	137	119	130	133		0.789526	0.493083	0.386364	0.222332	0.571146	0.369565	0.465415	0.62253	0.490119	0.242095	0.396245	0.460474
24	143	139	127	126		24	140	147	156	170		24	137	119	130	133		0.767391	0.483478	0.388261	0.226087	0.551739	0.356957	0.462609	0.627826	0.486087	0.234348	0.408696	0.446087
25	143	140	127	127		25	140	149	156	171		25	137	119	131	133		0.743077	0.480769	0.386154	0.236154	0.531538	0.362308	0.456154	0.635385	0.478462	0.226154	0.423846	0.430769
26	143	140	127	127		26	143	149	156	172		26	137	120	131	133		0.717607	0.47453	0.381197	0.242051	0.536752	0.363419	0.447179	0.644444	0.468376	0.226325	0.432137	0.415043
27	143	140	128	127		27	143	149	156	173		27	137	120	131	134		0.691697	0.465812	0.382173	0.244811	0.53663	0.361416	0.436508	0.654457	0.456654	0.224664	0.435287	0.407204
28	145	140	129	129		28	142	149	158	173		28	138	120	131	134		0.680624	0.455391	0.387521	0.259989	0.525178	0.357143	0.439518	0.657635	0.451286	0.221675	0.434592	0.39792
29	146	140	130	129		29	142	149	159	173		29	139	121	131	134		0.673892	0.443842	0.396059	0.270443	0.512315	0.351232	0.445813	0.655665	0.450739	0.224631	0.431034	0.387685
30	146	140	130	129		30	143	149	158	173		30	139	122	131	134		0.664071	0.431591	0.400445	0.277197	0.505006	0.34416	0.441602	0.649833	0.447386	0.232036	0.425362	0.376863
31	147	141	130	131		31	143	151	158	173		31	139	121	131	135		0.658065	0.425	0.401613	0.293145	0.495968	0.348387	0.435484	0.641129	0.441935	0.230645	0.418145	0.371774
32	147	142	130	131		32	143	151	158	174		32	140	121	131	135		0.649377	0.422837	0.400293	0.304619	0.485704	0.34989	0.427969	0.635997	0.440616	0.228189	0.409824	0.365469
33	147	142	130	131		33	144	150	158	174		33	140	121	132	135		0.638703	0.418783	0.397059	0.3125	0.479947	0.343917	0.419452	0.628342	0.437166	0.224933	0.406083	0.358289
34	147	144	130	131		34	145	150	158	174		34	140	121	132	136		0.626585	0.423377	0.392361	0.317494	0.477769	0.337204	0.410237	0.618793	0.432086	0.221085	0.400917	0.355539
35	147	144	131	131		35	145	151	160	174		35	140	122	132	136		0.613445	0.42521	0.391317	0.320168	0.473669	0.334734	0.410084	0.607843	0.42577	0.221569	0.394678	0.351541
36	148	144	131	132		36	146	151	160	175		36	140	122	132	136		0.604118	0.424839	0.388674	0.325483	0.472587	0.331145	0.408108	0.600386	0.418533	0.220978	0.387645	0.346589
37	149	144	131	132		37	147	151	160	175		37	141	122	133	136		0.597914	0.422712	0.38478	0.328592	0.473921	0.326695	0.404694	0.591513	0.414889	0.219535	0.384305	0.34092
38	149	145	131	132		38	149	152	160	175		38	142	122	133	136		0.590218	0.423241	0.37991	0.329905	0.481234	0.325637	0.400153	0.581573	0.414159	0.21742	0.37991	0.334719
39	149	145	132	133		39	149	152	160	176		39	142	122	133	136		0.581377	0.422065	0.378138	0.333603	0.485628	0.323482	0.394737	0.574696	0.411943	0.214777	0.374696	0.328138
40	149	145	132	133		40	149	152	161	176		40	142	122	134	136		0.57167	0.419512	0.375235	0.335553	0.487617	0.32045	0.392308	0.566698	0.408537	0.211726	0.372514	0.321295
41	150	145	133	133		41	151	153	161	176		41	142	122	134	137		0.564808	0.415854	0.374913	0.336063	0.494599	0.320209	0.38885	0.55784	0.404181	0.208362	0.369338	0.31777
42	150	146	133	135		42	151	153	162	175		42	142	122	134	137		0.557005	0.414634	0.37339	0.342031	0.498987	0.318937	0.387894	0.545013	0.399076	0.204765	0.365367	0.31367
43	150	148	134	135		43	151	153	162	176		43	143	122	134	138		0.548475	0.418605	0.374056	0.346119	0.501208	0.316823	0.385835	0.535337	0.396557	0.200997	0.360767	0.312292
44	150	147	134	135		44	151	153	162	177		44	144	124	134	138		0.539394	0.417759	0.373502	0.348626	0.501621	0.314024	0.382875	0.52833	0.396195	0.203171	0.355673	0.310148
45	150	147	134	136		45	151	153	162	177		45	144	124	135	138		0.529908	0.41581	0.371937	0.352701	0.500527	0.310672	0.379183	0.520685	0.39473	0.20448	0.353096	0.307378
46	150	147	134	136		46	151	153	162	177		46	144	125	135	138		0.520136	0.412951	0.369534	0.355288	0.498181	0.306876	0.3749	0.51255	0.392353	0.207832	0.349861	0.304101
47	151	147	134	136		47	152	153	162	179		47	144	125	135	138		0.512835	0.409343	0.366443	0.356614	0.497456	0.302729	0.370143	0.509366	0.389223	0.210222	0.346092	0.300416
48	152	147	134	140		48	153	154	162	179		48	144	125	135	138		0.507653	0.405124	0.362788	0.367076	0.4981	0.300858	0.365013	0.505265	0.385475	0.211789	0.341891	0.296407
49	152	149	135	140		49	153	154	164	179		49	144	125	136	140		0.501837	0.405306	0.361122	0.375408	0.497449	0.298469	0.36449	0.500408	0.381224	0.212653	0.339796	0.297041
50	152	149	136	141		50	153	155	164	180		50	146	125	136	140		0.49551	0.404514	0.361152	0.38425	0.495702	0.298007	0.363169	0.497287	0.381273	0.212917	0.337143	0.296903
51	152	150	136	140		51	153	155	164	180		51	146	125	137	141		0.488778	0.405158	0.360362	0.388959	0.493032	0.296923	0.361176	0.493394	0.380452	0.21267	0.33629	0.298371
52	152	150	136	141		52	154	155	164	182		52	146	125	137	141		0.48173	0.404849	0.358875	0.394476	0.491761	0.295313	0.358619	0.493213	0.378895	0.211987	0.334799	0.299027
53	153	150	136	141		53	155	156	164	182		53	145	125	138	141		0.476536	0.403725	0.356797	0.398565	0.491695	0.295356	0.355588	0.492017	0.374617	0.210934	0.334865	0.298984
54	153	150	137	142		54	154	156	166	182		54	145	125	139	142		0.470936	0.401906	0.356242	0.403431	0.488622	0.294797	0.356204	0.489956	0.37004	0.209567	0.336268	0.300362
55	153	150	138	142		55	155	157	165	182		55	145	125	139	142		0.465007	0.399495	0.356999	0.406999	0.486869	0.295671	0.354113	0.487157	0.365224	0.207937	0.336869	0.30101
56	153	150	138	142		56	156	157	165	182		56	145	126	139	142		0.458817	0.396582	0.357006	0.409433	0.486261	0.295899	0.351572	0.483732	0.360219	0.207963	0.336774	0.301025
57	154	150	138	142		57	156	157	165	182		57	147	126	139	141		0.454239	0.393246	0.356365	0.410876	0.484833	0.295567	0.348652	0.479777	0.358698	0.20761	0.336077	0.298678
58	154	150	139	142		58	156	157	165	182		58	145	126	139	142		0.449322	0.389554	0.356917	0.411455	0.482697	0.294749	0.345412	0.475376	0.353194	0.206927	0.334861	0.297794
59	154	151	139	142		59	157	158	166	182		59	147	126	139	143		0.444126	0.387259	0.356809	0.41128	0.481648	0.295207	0.3436	0.470602	0.351023	0.205961	0.333197	0.298188
60	154	150	139	142		60	157	159	166	182		60	148	126	139	143		0.438705	0.382912	0.356127	0.410447	0.479911	0.296777	0.3414	0.465518	0.350125	0.204751	0.331148	0.298055
61	154	151	139	143		61	157	158	167	182		61	148	126	140	143		0.433104	0.379958	0.354944	0.410629	0.477578	0.29614	0.340455	0.46018	0.348757	0.203332	0.330354	0.297462
62	154	152	139	143		62	158	159	167	183		62	148	126	140	143		0.427363	0.378233	0.353328	0.410163	0.476266	0.296643	0.339075	0.456171	0.346982	0.201733	0.329128	0.296467
63	155	153	139	143		63	158	159	167	183		63	148	126	140	143		0.423003	0.377592	0.351334	0.40913	0.474366	0.296659	0.337318	0.451853	0.344854	0.199981	0.327525	0.295123
64	156	153	140	143		64	161	159	167	183		64	148	126	141	143		0.419872	0.376465	0.350458	0.407601	0.476282	0.296245	0.335234	0.447276	0.342422	0.1981	0.327038	0.293475
65	156	153	140	143		65	161	159	167	183		65	148	126	141	144		0.416434	0.374913	0.34917	0.405638	0.47736	0.295455	0.332867	0.442483	0.339729	0.19611	0.326136	0.292963
66	156	153	140	143		66	161	159	167	184		66	148	127	148	144		0.412734	0.372988	0.347521	0.403298	0.477695	0.294333	0.330258	0.438869	0.336812	0.195387	0.33437	0.292099
67	156	153	141	143		67	161	160	168	184		67	148	127	148	146		0.408812	0.37074	0.346875	0.400631	0.477372	0.294237	0.328757	0.434991	0.333706	0.194469	0.341448	0.293559
68	156	153	143	143		68	161	162	169	184		68	149	128	148	146		0.404703	0.36821	0.348399	0.397679	0.476467	0.296332	0.328244	0.430889	0.331717	0.19466	0.347483	0.294518
69	156	154	143	143		69	162	162	169	185		69	151	128	149	146		0.400438	0.366679	0.349361	0.394483	0.476288	0.297881	0.327366	0.427841	0.331969	0.194593	0.353818	0.295031
70	156	156	143	143		70	163	162	170	185		70	151	128	149	146		0.396046	0.367247	0.349821	0.391077	0.476756	0.298941	0.327373	0.42453	0.331799	0.194296	0.359199	0.295145
71	157	157	143	144		71	162	162	170	185		71	150	128	149	149		0.392723	0.368511	0.349832	0.388665	0.475453	0.299564	0.326995	0.420993	0.33008	0.193796	0.363716	0.298424
72	157	157	143	144		72	163	162	169	185		72	150	129	149	152
73	158	157	143	144		73	164	162	170	185		73	151	129	149	152
74	158	157	143	144		74	164	163	170	187		74	151	129	149	153
75	158	157	145	144		75	164	163	170	187		75	151	129	149	153
76	158	157	146	144		76	164	163	170	187		76	154	129	149	153
77	158	159	146	144		77	165	163	170	188		77	154	129	149	153
78	158	158	145	144		78	165	163	170	188		78	154	130	149	153
79	158	158	145	144		79	165	163	170	188		79	154	130	149	153
80	158	158	146	144		80	166	163	170	188		80	154	130	150	153
81	159	158	146	144		81	166	164	170	189		81	154	130	150	153
82	160	163	146	144		82	166	164	170	190		82	154	130	150	154
83	161	162	146	144		83	166	165	170	190		83	155	130	150	154
84	161	162	146	145		84	167	165	170	190		84	155	130	150	154
85	161	163	147	145		85	167	165	171	190		85	155	130	150	154
86	161	163	147	145		86	168	165	171	190		86	156	130	150	154
87	161	163	147	145		87	170	165	172	190		87	156	130	151	154
88	161	164	147	145		88	169	165	172	190		88	159	130	151	154
89	161	164	148	145		89	170	165	172	190		89	159	130	151	154
90	161	164	148	145		90	170	165	172	191		90	160	130	151	154
91	161	164	148	145		91	173	166	172	192		91	160	130	151	155
92	161	165	152	145		92	173	166	172	192		92	160	130	151	155
93	161	165	152	145		93	173	166	173	192		93	160	130	152	155
94	162	165	152	146		94	173	167	172	192		94	160	130	152	155
95	163	166	152	146		95	173	167	172	192		95	161	130	152	155
96	163	166	152	146		96	173	169	172	192		96	161	131	152	155
97	166	166	152	146		97	173	169	176	193		97	161	132	152	155
98	166	166	155	146		98	173	169	176	193		98	161	132	152	155
99	166	166	155	146		99	173	169	177	193		99	161	132	152	156
100	166	166	155	146		100	173	168	177	194		100	161	132	152	156
101	166	166	156	146		101	174	169	177	194		101	161	132	153	156
102	166	166	156	146		102	174	169	177	194		102	161	132	153	156
103	166	166	156	147		103	174	169	177	194		103	161	132	153	156
104	166	166	156	147		104	174	169	178	194		104	161	132	153	156
105	166	166	156	147		105	174	169	178	194		105	161	132	153	156
106	166	166	156	147		106	174	169	178	194		106	162	133	153	156
107	166	167	156	147		107	174	171	179	196		107	162	133	153	156
108	166	167	156	147		108	174	171	179	196		108	162	133	154	156
109	167	167	157	147		109	174	172	181	196		109	162	133	154	156
110	167	167	157	147		110	175	172	181	196		110	162	133	154	156
111	168	167	157	147		111	175	172	181	196		111	162	133	154	157
112	168	167	157	148		112	175	172	181	196		112	162	133	154	157
113	168	167	157	148		113	175	172	181	196		113	163	133	154	157
114	168	167	157	148		114	175	172	182	197		114	163	133	154	157
115	168	168	157	148		115	175	172	182	198		115	163	133	154	157
116	170	168	157	148		116	176	173	182	199		116	163	133	155	157
117	174	168	157	148		117	176	173	182	199		117	163	133	155	157
118	174	168	157	149		118	176	173	182	199		118	163	133	155	157
119	174	168	158	149		119	176	173	183	199		119	163	133	155	158
120	174	169	158	149		120	176	173	185	199		120	163	133	155	158
121	173	169	158	149		121	177	173	185	199		121	164	133	155	158
122	173	169	158	149		122	177	173	184	199		122	164	135	155	158
123	173	169	158	149		123	177	174	184	199		123	164	135	155	158
124	175	169	158	149		124	177	176	185	199		124	164	135	156	159
125	175	169	158	149		125	177	176	185	199		125	164	135	156	159
126	175	169	159	149		126	177	176	186	199		126	164	135	156	159
127	175	169	159	149		127	177	176	186	200		127	164	135	156	159
128	176	170	159	149		128	177	176	186	200		128	164	135	156	159
129	176	170	159	149		129	178	176	186	200		129	164	135	156	159
130	176	170	159	149		130	178	177	188	200		130	164	135	156	159
131	176	170	159	149		131	178	177	188	200		131	164	135	156	159
132	176	170	159	149		132	178	177	187	200		132	165	135	157	160
133	177	170	159	150		133	178	177	188	201		133	165	135	157	160
134	177	170	159	150		134	178	177	188	201		134	165	135	157	160
135	177	170	159	150		135	178	177	188	201		135	165	136	157	160
136	177	170	159	150		136	179	178	188	201		136	165	136	157	160
137	177	170	159	150		137	179	178	188	202		137	166	136	157	160
138	177	171	159	150		138	179	179	188	202		138	166	136	157	160
139	177	170	160	150		139	179	179	189	202		139	166	136	157	160
140	178	170	160	150		140	180	179	189	202		140	166	137	157	160
141	178	171	160	150		141	180	179	189	202		141	166	137	157	160
142	178	171	160	151		142	180	179	190	203		142	166	137	158	161
143	178	171	160	151		143	180	181	190	203		143	166	137	157	161
144	178	171	160	151		144	181	181	191	203		144	166	137	158	161
145	178	171	160	151		145	181	181	191	203		145	166	137	158	161
146	179	171	160	151		146	181	181	191	203		146	167	137	158	161
147	179	172	160	151		147	181	181	191	203		147	167	137	158	161
148	179	172	161	151		148	181	181	191	204		148	167	137	158	161
149	179	172	161	151		149	179	182	191	204		149	167	137	158	161
150	179	172	161	151		150	180	182	191	204		150	167	137	158	162
151	179	172	161	151		151	180	182	191	204		151	167	137	158	162
152	179	172	161	151		152	180	182	190	204		152	167	137	158	162
153	179	172	161	151		153	180	182	192	204		153	167	137	159	162
154	179	172	161	151		154	180	182	191	204		154	167	137	159	162
155	180	173	161	152		155	180	182	191	204		155	167	137	159	162
156	180	173	161	152		156	180	183	192	204		156	167	137	159	162
157	180	173	161	152		157	182	183	192	204		157	168	137	159	162
158	180	173	162	152		158	182	183	192	205		158	168	137	160	162
159	180	173	162	152		159	182	183	192	205		159	168	137	159	163
160	180	173	162	153		160	182	183	192	205		160	168	137	159	163
161	180	173	162	153		161	182	183	191	205		161	168	137	159	163
162	180	173	162	153		162	182	183	192	205		162	168	137	159	163
163	181	173	162	153		163	182	183	192	206		163	168	137	160	163
164	181	173	162	153		164	182	184	192	206		164	168	137	160	163
165	181	173	162	153		165	182	184	192	206		165	168	137	160	163
166	181	174	162	153		166	182	184	193	206		166	168	137	160	163
167	183	174	162	153		167	183	184	193	206		167	169	137	160	163
168	183	174	162	153		168	183	184	193	206		168	169	138	160	163
169	183	174	162	153		169	183	184	193	206		169	169	138	161	164
170	183	174	162	153		170	183	184	194	206		170	169	138	161	164
171	183	175	162	153		171	183	184	194	206		171	169	138	161	164
172	183	175	162	153		172	183	184	194	206		172	169	138	161	164
173	183	175	163	153		173	183	185	194	206		173	169	138	161	164
174	183	175	163	153		174	183	185	195	207		174	169	138	161	164
175	183	175	163	153		175	184	185	195	207		175	169	138	161	164
176	183	175	163	153		176	184	185	195	207		176	169	138	161	165
177	183	175	163	154		177	184	185	195	207		177	170	138	161	165
178	184	175	163	154		178	184	185	195	207		178	169	138	161	165
179	184	175	163	154		179	184	185	196	207		179	169	138	162	165
180	184	175	163	154		180	184	185	196	208		180	170	138	162	165
181	184	175	163	154		181	184	185	196	208		181	170	138	162	166
182	184	175	164	155		182	185	185	196	208		182	170	138	162	166
183	184	176	164	155		183	184	185	196	208		183	170	138	162	166
184	184	176	164	155		184	185	185	196	208		184	170	138	162	166
185	185	176	164	155		185	185	186	196	208		185	170	138	162	166
186	185	176	164	155		186	185	186	196	208		186	171	138	162	166
187	185	176	164	155		187	185	186	196	208		187	171	138	163	166
188	185	176	165	155		188	185	186	196	209		188	171	138	163	166
189	185	176	165	155		189	185	186	196	209		189	171	138	163	166
190	185	176	165	155		190	185	186	196	209		190	171	138	163	167
191	185	176	165	155		191	185	186	197	209		191	171	138	163	167
192	185	177	165	155		192	185	186	196	209		192	171	138	163	167
193	186	177	165	155		193	185	186	197	209		193	171	138	163	167
194	186	177	165	155		194	186	186	197	209		194	171	138	163	167
195	186	177	165	155		195	186	187	197	209		195	171	138	163	167
196	186	177	165	155		196	186	187	197	209		196	171	138	163	167
197	186	177	165	155		197	186	187	197	209		197	171	138	163	167
198	186	177	165	155		198	186	187	198	209		198	172	138	164	167
199	187	177	166	156		199	186	187	198	210		199	172	138	164	167
200	187	178	166	156		200	186	187	198	210		200	172	138	164	167
201	187	178	166	156		201	187	187	198	210		201	172	138	164	167
202	187	178	166	156		202	187	187	198	210		202	172	138	164	168
203	187	178	166	156		203	187	187	199	210		203	172	138	164	168
204	187	178	166	156		204	187	188	199	210		204	172	138	164	168
205	187	178	166	156		205	187	188	200	210		205	172	139	165	168
206	187	178	166	156		206	187	188	198	210		206	172	139	165	168
207	188	178	167	157		207	187	188	198	211		207	172	139	165	168
208	187	179	167	157		208	187	188	198	211		208	172	139	165	168
209	187	179	167	157		209	188	188	198	211		209	172	139	165	168
210	188	179	167	157		210	188	188	199	211		210	173	139	165	169
211	188	179	167	157		211	188	188	199	211		211	172	139	165	169
212	188	179	167	157		212	188	188	199	211		212	173	139	165	169
213	188	180	167	157		213	188	189	199	211		213	173	139	165	169
214	188	179	167	157		214	188	189	201	211		214	173	142	165	169
215	188	179	167	157		215	188	189	201	212		215	173	142	166	169
216	188	180	167	158		216	188	189	201	212		216	173	141	166	169
217	188	180	168	158		217	188	189	200	212		217	173	141	166	169
218	189	180	168	158		218	189	189	199	212		218	173	141	166	170
219	189	180	168	158		219	189	189	200	212		219	173	144	166	170
220	189	180	168	158		220	189	190	200	212		220	173	144	166	170
221	189	180	168	158		221	189	190	200	212		221	173	145	166	170
222	189	180	168	158		222	189	190	201	212		222	173	146	166	170
223	189	181	168	158		223	189	190	201	212		223	173	146	166	170
224	189	181	169	158		224	189	190	201	212		224	173	146	166	170
225	189	181	169	158		225	189	190	201	212		225	173	146	167	170
226	189	181	169	159		226	189	190	201	212		226	173	147	167	171
227	190	182	169	159		227	189	190	202	212		227	174	147	167	171
228	190	181	169	159		228	190	190	202	213		228	174	147	167	171
229	190	181	169	159		229	189	190	200	213		229	174	148	167	171
230	190	181	169	159		230	189	190	200	213		230	174	148	167	171
231	190	182	169	159		231	190	190	201	213		231	174	150	167	171
232	190	182	170	159		232	190	191	201	213		232	174	150	167	171
233	190	182	170	159		233	190	190	201	213		233	174	151	167	171
234	190	182	170	159		234	190	191	201	213		234	174	151	167	171
235	191	182	170	159		235	191	191	201	213		235	174	151	167	171
236	191	182	170	159		236	191	191	201	213		236	175	152	167	172
237	191	182	170	159		237	191	191	201	213		237	175	152	167	172
238	191	182	171	159		238	192	191	201	214		238	175	152	167	172
239	191	183	171	159		239	192	191	202	214		239	175	152	167	172
240	191	183	171	160		240	192	191	202	214		240	175	152	168	172
241	191	183	171	160		241	192	192	202	214		241	175	153	168	172
242	191	183	171	160		242	192	192	202	214		242	175	153	168	172
243	191	183	171	160		243	192	192	202	214		243	175	154	168	172
244	192	183	171	160		244	192	192	202	214		244	175	154	168	172
245	192	183	171	160		245	192	192	202	214		245	175	154	168	173
246	192	183	171	160		246	192	192	202	214		246	175	154	168	173
247	192	184	171	160		247	192	192	202	214		247	175	154	168	173
248	192	184	171	160		248	192	192	202	214		248	176	155	168	173
249	192	184	171	160		249	192	192	202	214		249	176	155	168	173
250	192	184	171	160		250	192	192	203	215		250	176	155	168	173
251	192	184	172	160		251	192	193	203	215		251	176	155	168	174
252	192	184	172	160		252	192	192	203	215		252	176	155	168	174
253	193	184	172	160		253	192	193	203	215		253	176	155	168	174
254	193	184	172	161		254	192	193	203	215		254	176	155	168	174
255	193	185	172	161		255	194	193	203	215		255	176	156	169	174
256	193	185	172	161		256	194	193	203	215		256	176	156	169	174
257	193	185	172	161		257	194	193	203	215		257	176	156	169	174
258	193	185	172	161		258	194	193	203	216		258	176	156	169	174
259	193	185	173	161		259	194	193	204	216		259	177	156	169	175
260	194	185	173	161		260	194	193	204	216		260	177	156	169	175
261	194	185	173	161		261	194	193	204	216		261	176	156	170	175
262	194	185	173	161		262	194	194	204	216		262	177	156	170	175
263	194	185	173	161		263	195	194	204	216		263	177	156	170	175
264	194	185	174	161		264	195	194	204	216		264	177	157	170	175
265	194	186	174	161		265	195	194	204	216		265	177	157	170	175
266	194	186	174	161		266	195	194	204	216		266	177	157	170	175
267	194	186	174	162		267	195	194	204	216		267	177	158	170	175
268	194	186	174	162		268	195	194	204	217		268	177	158	170	176
269	194	187	174	162		269	195	194	205	217		269	178	158	170	176
270	195	187	174	162		270	196	195	205	217		270	178	158	170	176
271	195	187	174	162		271	196	194	205	217		271	178	159	170	176
272	195	187	174	162		272	196	196	205	217		272	178	159	170	176
273	195	187	174	162		273	196	196	205	217		273	178	159	171	176
274	195	187	174	162		274	196	196	203	217		274	178	159	171	176
275	195	187	175	162		275	196	196	203	217		275	178	159	171	177
276	195	187	175	162		276	196	196	203	217		276	178	159	171	177
277	195	187	175	162		277	196	196	204	217		277	178	159	171	177
278	196	187	175	162		278	197	196	205	218		278	178	159	171	177
279	196	187	175	162		279	196	196	205	218		279	178	160	171	177
280	196	188	175	163		280	197	196	205	218		280	178	160	171	177
281	196	188	176	163		281	197	196	205	218		281	178	160	171	177
282	196	188	176	163		282	197	197	206	218		282	179	160	171	177
283	196	188	176	163		283	197	197	206	218		283	179	160	172	177
284	196	188	176	163		284	197	197	206	218		284	179	160	172	178
285	196	188	176	163		285	197	197	206	218		285	179	160	172	178
286	196	188	176	163		286	197	197	206	218		286	179	160	172	178
287	197	188	176	163		287	197	197	206	218		287	179	161	172	178
288	197	188	176	163		288	197	197	206	218		288	179	161	172	178
289	197	188	176	163		289	198	197	207	219		289	179	161	172	178
290	197	189	176	163		290	198	197	207	219		290	179	161	172	178
291	197	189	176	163		291	198	198	207	219		291	179	161	172	178
292	197	189	177	163		292	198	198	207	219		292	179	161	173	179
293	198	189	177	163		293	198	198	207	219		293	179	161	173	179
294	198	189	177	163		294	198	198	207	219		294	179	162	173	179
295	198	191	177	163		295	198	198	207	219		295	179	162	173	179
296	198	191	177	163		296	199	198	207	219		296	180	162	173	179
297	198	191	177	163		297	199	198	207	219		297	180	162	173	179
298	198	191	177	163		298	199	198	207	219		298	180	162	173	179
299	198	191	177	163		299	199	198	208	220		299	180	162	173	179
300	198	191	177	163		300	199	198	208	220		300	180	162	173	179
301	198	191	177	164		301	199	198	208	220		301	180	163	173	179
302	198	192	178	164		302	199	199	208	220		302	180	163	173	180
303	199	192	178	164		303	199	199	208	220		303	180	163	173	180
304	199	192	178	164		304	199	199	208	220		304	180	163	174	180
305	199	192	178	164		305	199	199	206	220		305	180	163	174	180
306	199	192	178	164		306	199	199	206	220		306	180	163	174	180
307	199	192	178	164		307	199	199	206	220		307	181	163	174	180
308	199	192	178	164		308	200	199	206	220		308	181	163	174	180
309	199	192	179	164		309	200	199	207	220		309	181	163	174	181
310	199	192	179	164		310	200	199	207	221		310	181	164	174	181
311	200	192	179	164		311	200	200	207	221		311	181	164	174	181
312	200	192	179	165		312	200	199	207	221		312	181	164	175	181
313	200	193	179	165		313	200	200	207	221		313	181	164	175	181
314	200	193	179	165		314	200	200	207	221		314	181	164	175	181
315	200	193	179	165		315	200	200	207	221		315	181	164	175	181
316	200	193	179	165		316	200	200	207	221		316	182	164	175	181
317	200	193	179	165		317	201	200	207	221		317	182	164	175	181
318	200	193	180	165		318	201	200	207	221		318	182	165	175	181
319	200	193	180	165		319	201	200	207	221		319	182	165	175	182
320	200	193	180	165		320	201	200	207	221		320	182	165	175	182
321	200	194	180	165		321	201	200	208	221		321	182	165	175	182
322	201	194	180	165		322	201	200	208	221		322	182	165	175	182
323	201	194	180	165		323	201	201	208	221		323	182	165	176	182
324	201	194	180	165		324	201	201	208	221		324	182	165	176	182
325	201	194	180	165		325	201	201	208	221		325	182	166	176	182
326	201	194	181	166		326	202	201	208	221		326	183	166	176	182
327	201	194	181	166		327	202	201	208	222		327	183	166	176	182
328	201	194	181	166		328	202	201	208	222		328	183	166	176	183
329	201	194	181	166		329	202	201	208	222		329	183	166	176	183
330	201	194	181	166		330	202	201	211	222		330	183	166	176	183
331	201	194	181	166		331	202	202	211	222		331	183	166	176	183
332	202	194	181	166		332	202	202	212	223		332	183	166	176	183
333	202	195	181	166		333	202	202	212	223		333	183	166	177	183
334	202	195	182	166		334	202	202	211	223		334	184	167	177	183
335	202	195	182	166		335	203	202	211	223		335	184	167	176	183
336	202	195	182	166		336	203	202	211	223		336	184	167	177	183
337	202	195	182	166		337	203	202	211	223		337	184	167	177	184
338	202	195	183	166		338	203	202	212	223		338	184	167	177	184
339	202	195	183	166		339	203	202	212	223		339	184	167	177	184
340	202	195	183	167		340	203	202	213	223		340	184	167	178	184
341	203	195	183	167		341	203	203	212	223		341	184	168	178	184
342	203	195	183	167		342	203	203	212	223		342	184	168	178	184
343	203	196	183	167		343	204	203	211	223		343	184	168	178	184
344	203	196	183	167		344	204	203	211	223		344	185	168	178	184
345	203	196	184	167		345	205	203	212	223		345	185	168	178	184
346	203	196	184	167		346	205	203	212	224		346	185	168	178	184
347	203	196	184	167		347	205	203	212	224		347	185	168	178	185
348	203	196	184	167		348	205	203	212	224		348	185	168	178	185
349	203	196	184	167		349	205	203	212	224		349	185	169	179	185
350	203	196	184	167		350	205	203	212	224		350	185	169	179	185
351	203	197	184	167		351	205	204	212	224		351	185	169	179	185
352	203	197	184	167		352	205	204	212	224		352	186	169	179	185
353	203	197	184	167		353	205	204	213	224		353	186	169	179	185
354	204	197	184	167		354	205	204	213	224		354	186	169	179	185
355	204	197	184	168		355	206	204	213	225		355	186	169	179	185
356	204	197	184	168		356	206	204	213	225		356	186	169	179	186
357	204	197	184	168		357	206	204	213	225		357	186	169	179	186
358	204	198	185	168		358	206	204	213	225		358	186	169	179	186
359	204	198	185	168		359	206	205	212	225		359	186	170	179	186
360	205	198	185	168		360	206	205	213	225		360	186	170	179	186
361	205	198	185	168		361	206	205	213	225		361	186	170	180	186
362	205	198	185	168		362	206	205	213	225		362	187	171	180	186
363	205	198	185	168		363	206	205	213	225		363	187	171	180	186
364	205	198	186	168		364	206	205	213	225		364	187	171	180	187
365	205	198	186	168		365	207	205	213	225		365	187	171	180	187
366	205	198	186	168		366	207	205	214	226		366	187	171	180	187
367	205	199	186	168		367	207	205	214	226		367	187	171	180	187
368	206	199	186	168		368	207	205	214	226		368	187	171	180	187
369	206	199	186	169		369	207	205	214	226		369	187	171	180	187
370	206	199	186	169		370	206	205	214	226		370	187	172	181	187
371	206	199	186	169		371	206	206	214	226		371	187	172	181	187
372	206	199	187	169		372	206	206	215	226		372	187	172	181	187
373	206	199	187	169		373	207	206	215	227		373	188	172	181	187
374	206	199	187	169		374	207	206	215	227		374	188	172	181	188
375	206	199	187	169		375	207	206	215	227		375	188	172	181	187
376	206	199	187	169		376	207	206	215	227		376	188	172	181	188
377	206	199	187	169		377	207	206	215	227		377	188	172	181	188
378	206	200	187	169		378	207	206	215	227		378	188	172	181	188
379	207	200	187	169		379	208	206	215	227		379	188	172	182	188
380	207	200	187	170		380	208	207	215	227		380	188	173	182	189
381	207	200	187	169		381	208	207	216	227		381	188	173	182	189
382	207	200	187	169		382	208	207	216	227		382	188	173	182	189
383	207	200	187	170		383	208	207	216	227		383	189	173	182	189
384	207	200	188	170		384	209	207	216	227		384	189	173	182	189
385	207	200	188	170		385	209	207	217	228		385	189	173	182	189
386	207	200	188	170		386	209	207	217	228		386	189	174	182	189
387	208	201	188	170		387	209	207	217	228		387	189	174	182	189
388	208	201	188	170		388	209	207	217	228		388	189	173	183	189
389	208	201	189	170		389	209	207	217	228		389	189	174	183	189
390	208	201	189	170		390	209	208	216	228		390	189	174	183	189
391	208	201	189	170		391	210	208	217	228		391	189	174	183	190
392	208	201	189	170		392	210	208	217	228		392	190	174	183	190
393	208	201	189	170		393	210	208	217	228		393	190	174	183	190
394	208	201	189	171		394	210	208	217	228		394	190	174	184	190
395	208	201	189	171		395	209	208	217	228		395	190	174	184	190
396	208	201	189	171		396	209	208	217	228		396	190	174	184	190
397	209	201	189	171		397	209	209	217	228		397	190	174	184	190
398	209	202	189	171		398	209	209	217	228		398	190	175	184	190
399	209	202	189	171		399	210	209	217	229		399	190	175	184	190
400	209	202	190	171		400	210	209	217	229		400	190	175	184	190
401	209	202	190	171		401	210	209	217	229		401	190	175	184	191
402	209	202	190	171		402	210	209	218	229		402	191	175	184	191
403	209	202	190	171		403	210	209	218	229		403	191	175	185	191
404	209	202	190	171		404	210	209	218	229		404	191	175	185	191
405	209	202	190	171		405	210	209	218	229		405	191	175	185	191
406	209	202	190	171		406	210	209	218	229		406	191	176	185	191
407	209	203	191	171		407	210	210	218	229		407	191	176	185	191
408	210	203	191	172		408	210	210	218	229		408	191	175	185	191
409	210	203	191	172		409	210	210	218	230		409	191	176	185	191
410	210	203	191	172		410	210	210	218	230		410	191	176	185	192
411	210	203	191	172		411	211	210	219	230		411	191	176	185	192
412	210	203	191	172		412	211	210	218	230		412	191	176	185	192
413	210	203	191	172		413	211	210	217	230		413	191	177	186	192
414	210	203	191	172		414	211	210	218	230		414	191	177	186	192
415	210	203	192	172		415	211	210	218	230		415	191	177	186	192
416	211	203	192	172		416	211	210	218	230		416	192	177	186	192
417	211	203	192	172		417	211	211	218	230		417	192	177	186	192
418	211	203	192	172		418	212	211	219	230		418	192	177	186	193
419	211	204	192	172		419	212	211	219	230		419	192	177	186	193
420	211	204	192	172		420	212	211	219	231		420	192	177	187	193
421	211	204	192	172		421	212	211	220	231		421	192	178	187	193
422	211	204	192	173		422	212	211	220	231		422	192	178	187	193
423	211	204	193	173		423	212	211	220	231		423	192	178	187	193
424	211	204	193	173		424	212	211	220	231		424	192	178	187	193
425	211	204	193	173		425	213	211	220	231		425	193	178	187	193
426	211	204	193	173		426	213	211	220	231		426	193	178	187	193
427	211	204	193	173		427	213	211	220	231		427	193	178	187	193
428	212	204	193	173		428	213	212	220	231		428	193	178	187	193
429	212	205	193	173		429	213	212	220	231		429	193	178	187	194
430	212	205	193	173		430	213	212	220	232		430	193	178	187	194
431	212	205	194	173		431	213	212	220	232		431	193	179	188	194
432	212	205	194	174		432	214	212	220	232		432	193	179	188	194
433	212	205	194	174		433	214	212	221	232		433	193	179	188	194
434	212	205	194	174		434	214	212	221	232		434	193	179	188	194
435	212	205	194	174		435	214	212	221	232		435	194	179	188	194
436	212	205	194	174		436	214	213	221	232		436	194	179	188	194
437	212	205	194	174		437	214	213	221	232		437	194	179	188	195
438	212	205	194	174		438	214	213	221	232		438	194	179	188	195
439	213	205	194	174		439	214	213	221	232		439	194	179	188	195
440	213	205	195	174		440	214	213	221	232		440	194	179	188	195
441	213	206	195	174		441	214	213	221	232		441	194	179	189	195
442	213	206	195	174		442	214	213	222	233		442	194	180	189	195
443	213	206	195	174		443	214	213	222	233		443	194	180	189	195
444	213	206	195	174		444	214	213	222	233		444	195	180	189	195
445	213	206	195	174		445	215	213	222	233		445	194	180	189	195
446	214	206	195	174		446	215	214	222	233		446	195	180	189	196
447	214	206	195	175		447	215	214	222	233		447	195	180	189	195
448	214	206	195	175		448	215	214	222	233		448	195	180	189	196
449	214	206	195	175		449	215	214	222	233		449	195	180	189	196
450	214	206	195	175		450	215	214	222	234		450	195	180	189	196
451	214	206	196	175		451	215	214	222	234		451	195	180	189	196
452	214	207	196	175		452	215	214	222	234		452	195	181	190	196
453	214	207	196	175		453	215	214	223	234		453	195	181	189	196
454	214	207	196	175		454	215	214	223	234		454	195	181	190	196
455	214	207	196	175		455	215	214	223	234		455	196	181	190	197
456	214	207	196	175		456	215	215	223	234		456	196	181	190	197
457	215	207	196	175		457	215	215	223	234		457	196	181	190	197
458	215	207	196	175		458	215	215	223	234		458	196	181	191	197
459	215	207	197	175		459	216	215	223	234		459	196	181	191	197
460	215	207	197	176		460	216	215	223	234		460	196	181	191	197
461	215	207	197	176		461	216	215	223	235		461	196	181	191	197
462	215	207	197	176		462	216	215	223	235		462	196	181	191	197
463	215	208	197	176		463	216	215	223	235		463	196	181	191	197
464	215	208	197	176		464	216	215	224	235		464	197	182	191	198
465	215	208	197	176		465	216	215	224	235		465	197	182	191	198
466	216	208	197	176		466	216	215	224	235		466	197	182	191	198
467	216	208	197	176		467	216	216	224	235		467	197	182	191	198
468	216	208	198	176		468	216	216	224	235		468	197	182	191	198
469	216	208	198	176		469	217	216	224	235		469	197	182	192	198
470	216	208	198	177		470	217	216	224	235		470	197	182	192	198
471	216	208	198	177		471	216	216	224	235		471	197	182	192	198
472	216	208	198	177		472	217	216	224	235		472	197	183	192	198
473	216	208	198	177		473	216	216	224	235		473	197	183	192	199
474	216	208	198	177		474	216	216	224	235		474	198	183	192	199
475	217	209	198	177		475	217	216	225	236		475	198	183	192	199
476	217	209	198	177		476	217	217	225	236		476	198	183	192	199
477	217	209	198	177		477	217	217	225	236		477	198	183	192	199
478	217	209	198	177		478	217	217	225	236		478	198	183	192	199
479	217	209	199	177		479	217	217	225	236		479	198	183	193	199
480	217	209	199	177		480	217	217	225	236		480	198	183	192	199
481	217	210	199	177		481	217	217	225	236		481	198	183	192	199
482	217	209	199	177		482	218	217	225	237		482	198	183	193	199
483	217	209	199	177		483	218	217	225	237		483	199	184	193	199
484	218	210	199	177		484	218	217	225	237		484	199	184	193	199
485	218	210	199	178		485	218	217	225	237		485	199	184	193	199
486	218	210	200	178		486	218	218	225	237		486	199	184	193	200
487	218	210	200	178		487	219	218	225	237		487	199	184	193	200
488	218	210	200	178		488	219	218	226	237		488	199	184	193	200
489	218	210	200	178		489	219	218	226	237		489	199	184	193	200
490	218	210	200	178		490	219	218	226	237		490	200	184	194	200
491	218	210	200	178		491	218	218	226	237		491	200	184	194	200
492	218	210	200	178		492	219	218	226	237		492	200	184	194	200
493	219	210	200	178		493	219	218	226	238		493	200	184	194	200
494	219	210	200	179		494	219	218	226	238		494	200	184	194	200
495	219	211	200	179		495	219	219	226	238		495	200	185	194	200
496	219	211	200	179		496	219	219	227	238		496	200	185	194	201
497	219	211	200	179		497	220	219	227	238		497	200	185	194	201
498	219	211	200	179		498	220	219	228	238		498	201	185	194	201
499	219	211	201	179		499	220	219	228	238		499	201	185	194	201
500	219	211	201	179		500	220	219	228	238		500	201	185	195	201
501	219	211	201	179		501	220	219	228	238		501	201	185	195	201
502	220	211	201	179		502	220	219	228	238		502	201	185	195	201
503	220	211	201	180		503	220	219	228	239		503	201	185	195	201
504	220	211	201	179		504	220	219	228	239		504	201	185	195	201
505	220	211	201	179		505	220	219	228	239		505	201	185	195	201
506	220	211	201	179		506	220	219	229	239		506	201	185	195	202
507	220	211	201	179		507	221	220	229	239		507	201	186	196	201
508	220	212	201	180		508	221	220	229	239		508	202	186	196	201
509	220	212	201	180		509	222	220	229	239		509	202	186	196	202
510	221	212	202	180		510	222	220	229	239		510	202	186	196	202
511	221	212	202	180		511	223	220	229	239		511	202	186	196	202
512	221	212	202	180		512	223	220	229	239		512	202	186	196	202
513	221	212	202	180		513	223	220	229	239		513	202	186	196	202
514	221	212	202	180		514	223	220	229	240		514	202	186	196	202
515	221	212	202	180		515	223	220	228	240		515	203	186	197	202
516	222	212	202	180		516	223	220	229	240		516	203	186	197	202
517	222	212	202	180		517	224	220	229	240		517	203	187	197	203
518	222	212	202	180		518	224	220	229	240		518	203	187	197	203
519	222	212	202	181		519	224	220	229	240		519	203	187	197	203
520	222	213	202	181		520	224	221	229	240		520	203	187	197	203
521	222	213	202	181		521	224	221	229	240		521	203	187	197	203
522	222	213	203	181		522	224	221	229	240		522	203	187	197	203
523	222	213	203	181		523	224	221	229	240		523	203	187	197	203
524	222	213	203	181		524	224	221	229	241		524	203	187	197	203
525	222	213	203	181		525	224	221	229	241		525	204	187	197	203
526	222	213	203	181		526	224	221	230	241		526	204	187	197	204
527	223	213	203	181		527	225	221	230	241		527	204	187	198	204
528	223	213	203	181		528	225	221	230	241		528	204	187	198	204
529	223	213	203	181		529	225	221	230	241		529	204	188	198	204
530	223	213	203	181		530	225	222	230	241		530	204	188	198	204
531	223	213	203	182		531	225	222	230	241		531	204	188	198	204
532	223	213	203	182		532	225	222	230	241		532	204	188	198	204
533	223	214	204	182		533	226	222	230	242		533	205	188	198	204
534	223	214	204	182		534	226	222	230	242		534	205	188	198	204
535	223	214	204	182		535	226	222	231	242		535	205	188	199	204
536	223	214	204	182		536	226	222	231	242		536	205	188	199	204
537	224	214	204	182		537	226	222	231	242		537	205	188	199	205
538	223	214	204	182		538	226	222	231	242		538	205	188	199	205
539	223	214	205	182		539	226	222	231	242		539	205	188	199	205
540	224	214	205	182		540	226	222	231	242		540	205	189	199	205
541	224	214	205	182		541	226	223	231	242		541	205	189	199	205
542	224	214	205	183		542	226	223	231	242		542	205	189	199	205
543	224	214	205	183		543	226	223	231	242		543	205	189	200	205
544	224	214	205	183		544	227	223	231	243		544	205	189	200	205
545	224	214	205	183		545	227	223	231	243		545	205	189	200	205
546	224	215	206	183		546	227	223	232	243		546	206	189	200	205
547	224	215	206	183		547	227	223	232	243		547	206	189	200	206
548	225	215	206	183		548	227	223	232	243		548	206	189	200	206
549	225	215	206	183		549	227	223	232	243		549	206	189	200	206
550	225	215	206	183		550	227	223	233	243		550	206	190	200	206
551	225	215	206	183		551	227	223	233	243		551	206	190	200	206
552	225	215	206	183		552	227	223	233	243		552	206	190	201	206
553	225	215	206	183		553	227	224	233	243		553	206	190	200	206
554	226	215	207	183		554	228	224	233	243		554	206	190	201	206
555	226	215	207	183		555	228	224	233	243		555	206	190	201	206
556	226	216	207	184		556	228	224	233	244		556	206	190	201	207
557	226	216	207	184		557	228	224	234	244		557	206	190	201	207
558	226	216	207	184		558	228	224	234	244		558	207	190	201	207
559	226	216	207	184		559	228	224	234	244		559	207	190	201	207
560	226	216	207	184		560	228	224	234	244		560	207	190	201	207
561	227	216	207	184		561	228	224	234	244		561	207	190	202	207
562	227	216	207	184		562	228	224	234	244		562	207	191	202	207
563	227	216	207	184		563	228	224	234	245		563	207	191	202	207
564	227	216	207	184		564	228	224	234	245		564	207	191	202	207
565	227	216	207	184		565	229	225	234	245		565	207	191	202	207
566	227	216	208	184		566	229	225	234	245		566	208	191	202	207
567	227	217	208	184		567	229	225	234	245		567	208	191	202	207
568	227	217	208	185		568	229	225	234	245		568	208	191	202	207
569	227	217	208	185		569	230	225	234	245		569	208	191	202	208
570	227	217	208	185		570	230	225	234	245		570	208	191	202	208
571	227	217	208	185		571	230	225	234	245		571	208	191	202	208
572	228	217	208	185		572	231	225	234	245		572	208	191	202	208
573	228	217	209	185		573	230	225	234	246		573	208	191	203	208
574	228	217	209	185		574	230	225	233	246		574	208	191	203	208
575	228	217	209	185		575	231	225	235	246		575	208	191	203	208
576	228	217	209	185		576	231	226	235	246		576	208	191	203	208
577	228	217	209	185		577	231	226	235	246		577	209	192	203	208
578	229	217	209	185		578	231	226	235	246		578	209	192	203	209
579	229	217	209	185		579	232	226	235	246		579	209	192	203	209
580	229	217	209	185		580	232	226	236	246		580	209	192	203	209
581	229	218	209	186		581	232	226	236	246		581	209	192	204	209
582	229	218	209	186		582	232	226	236	246		582	209	192	204	209
583	229	218	210	186		583	233	226	236	246		583	209	192	204	209
584	229	218	210	186		584	233	226	236	246		584	209	192	204	209
585	229	218	210	186		585	233	226	236	246		585	209	192	204	209
586	229	218	210	186		586	233	226	236	247		586	209	193	204	209
587	229	218	210	186		587	233	226	236	247		587	209	193	204	209
588	230	218	210	186		588	233	227	236	247		588	209	193	204	210
589	230	219	210	186		589	233	227	237	247		589	210	193	204	210
590	230	219	210	187		590	234	227	237	247		590	210	193	205	210
591	230	219	210	187		591	234	227	238	247		591	210	193	205	210
592	230	219	211	187		592	234	227	238	247		592	210	193	205	210
593	230	219	211	187		593	234	227	238	247		593	210	193	205	210
594	230	219	211	187		594	234	227	238	248		594	210	193	205	210
595	231	219	211	187		595	234	227	238	248		595	210	193	205	210
596	231	219	211	187		596	234	227	238	248		596	210	193	205	210
597	231	219	211	187		597	234	227	238	248		597	210	193	205	210
598	231	219	211	187		598	235	227	238	248		598	210	193	206	210
599	231	219	212	187		599	235	228	238	248		599	211	193	206	211
600	231	220	212	187		600	235	228	238	248		600	211	194	206	211
601	231	220	212	187		601	235	228	238	249		601	211	194	206	211
602	232	220	212	187		602	235	228	238	249		602	211	194	206	211
603	232	220	212	187		603	235	228	239	249		603	211	194	206	211
604	232	220	212	187		604	235	228	239	249		604	211	194	206	211
605	232	220	212	187		605	235	228	239	249		605	211	194	206	211
606	232	220	212	188		606	236	228	239	249		606	211	194	206	211
607	232	220	213	188		607	236	228	239	249		607	211	194	206	212
608	232	220	213	188		608	236	228	239	249		608	212	194	206	212
609	232	220	213	188		609	236	228	239	249		609	212	194	206	212
610	232	220	213	188		610	236	228	239	249		610	212	195	207	212
611	233	220	213	188		611	236	229	239	249		611	212	195	207	212
612	233	220	213	188		612	236	229	240	250		612	212	195	207	212
613	233	220	213	188		613	236	229	240	250		613	212	195	207	212
614	233	220	214	188		614	236	229	240	250		614	212	195	207	212
615	233	221	214	189		615	236	229	240	250		615	212	195	207	212
616	233	221	214	189		616	237	229	240	250		616	212	195	207	212
617	233	221	214	189		617	237	229	239	250		617	212	195	207	212
618	233	221	214	189		618	237	229	239	250		618	212	195	208	212
619	233	221	214	189		619	237	229	240	251		619	212	195	208	213
620	234	221	214	189		620	237	229	240	251		620	213	195	208	213
621	234	221	214	189		621	237	229	240	251		621	213	195	208	213
622	233	221	214	189		622	237	230	240	251		622	213	195	208	213
623	234	221	214	190		623	237	230	240	251		623	213	196	208	213
624	234	221	215	190		624	237	230	240	251		624	213	196	208	213
625	234	221	215	190		625	237	230	240	251		625	213	196	208	213
626	234	221	215	190		626	238	230	240	251		626	214	196	208	213
627	234	222	215	190		627	238	230	240	251		627	214	196	209	213
628	234	222	215	190		628	238	230	240	251		628	214	196	209	214
629	234	222	215	190		629	238	230	240	251		629	214	196	209	214
630	234	222	215	190		630	238	230	240	252		630	214	196	209	214
631	235	222	216	190		631	239	230	240	252		631	214	196	209	214
632	235	222	216	190		632	239	231	240	252		632	214	196	209	214
633	235	222	215	190		633	239	231	240	252		633	214	197	209	214
634	235	223	216	190		634	239	231	241	252		634	214	197	209	214
635	235	222	216	191		635	239	231	241	252		635	214	197	210	214
636	235	223	216	191		636	239	231	242	252		636	214	197	210	215
637	235	223	216	191		637	240	231	242	252		637	214	197	210	215
638	235	223	216	191		638	240	231	242	252		638	214	197	210	215
639	235	223	216	191		639	240	231	241	252		639	214	197	210	215
640	235	223	216	191		640	240	231	241	253		640	214	197	210	215
641	236	223	217	191		641	240	231	241	253		641	215	197	210	215
642	236	223	217	191		642	240	232	241	253		642	215	197	210	215
643	236	223	217	191		643	240	232	241	253		643	215	197	210	215
644	236	223	217	191		644	240	232	241	253		644	215	197	210	215
645	236	224	217	192		645	241	232	241	253		645	215	198	211	215
646	236	224	217	192		646	241	232	241	253		646	215	198	211	215
647	236	224	217	192		647	241	232	241	253		647	215	198	211	215
648	236	224	217	192		648	241	232	241	253		648	215	198	211	216
649	237	224	218	192		649	241	232	242	254		649	215	198	211	216
650	237	224	218	192		650	241	232	242	254		650	215	198	211	216
651	237	224	218	192		651	240	232	242	254		651	215	198	211	216
652	237	224	218	192		652	240	232	242	254		652	215	198	211	216
653	237	225	218	192		653	240	232	242	254		653	216	198	211	216
654	237	225	218	192		654	240	232	242	254		654	216	198	211	216
655	237	225	218	192		655	241	233	242	254		655	216	198	211	216
656	237	225	218	192		656	241	233	242	254		656	216	199	212	216
657	237	225	218	192		657	241	233	243	254		657	216	199	212	217
658	238	225	218	192		658	242	233	243	255		658	216	199	212	217
659	238	226	219	193		659	242	233	243	255		659	216	199	212	217
660	238	226	219	193		660	242	233	243	255		660	216	199	212	217
661	238	226	219	193		661	242	233	244	255		661	216	199	212	217
662	238	226	219	193		662	243	233	244	255		662	217	199	212	217
663	238	227	219	193		663	243	233	244	255		663	217	199	212	217
664	238	226	219	193		664	243	233	244	255		664	217	199	212	217
665	238	226	219	193		665	243	234	244	255		665	217	199	212	217
666	238	226	219	193		666	243	234	244	255		666	217	199	212	217
667	239	226	219	194		667	243	234	244	255		667	217	199	212	217
668	239	227	219	194		668	243	234	245	255		668	217	200	212	218
669	239	227	219	194		669	243	234	245	255		669	217	200	213	218
670	239	227	219	194		670	243	234	245	255		670	217	199	213	218
671	239	227	220	194		671	243	234	245	256		671	217	200	213	218
672	239	227	220	195		672	243	234	245	256		672	217	200	213	218
673	240	228	220	195		673	244	234	245	256		673	217	200	213	218
674	240	228	220	195		674	244	234	245	256		674	217	200	213	218
675	240	228	220	195		675	244	235	245	256		675	217	200	213	218
676	240	228	220	195		676	244	235	245	256		676	217	200	213	218
677	240	228	220	195		677	244	235	245	256		677	218	200	213	218
678	240	228	220	195		678	244	235	244	256		678	218	200	213	218
679	241	228	220	195		679	244	235	244	256		679	218	200	213	219
680	241	228	220	195		680	245	235	244	256		680	218	201	214	219
681	241	228	220	195		681	245	235	244	256		681	218	201	214	219
682	241	228	221	195		682	245	235	244	256		682	218	201	214	219
683	241	228	221	195		683	245	235	245	256		683	218	201	214	219
684	242	228	221	195		684	245	235	245	257		684	218	201	214	219
685	242	228	221	196		685	245	235	245	257		685	218	201	214	219
686	242	229	221	196		686	245	235	245	257		686	218	201	214	219
687	242	229	221	196		687	245	236	245	257		687	218	201	214	219
688	242	229	221	196		688	246	236	245	257		688	219	201	214	219
689	242	229	222	196		689	246	236	245	257		689	219	202	214	219
690	242	229	222	196		690	246	236	245	257		690	219	202	214	220
691	242	229	222	196		691	245	236	245	257		691	219	202	214	220
692	242	229	222	196		692	246	236	246	257		692	219	202	214	220
693	242	229	222	196		693	246	236	247	258		693	219	202	215	220
694	242	230	222	196		694	246	236	248	258		694	219	202	215	220
695	243	230	222	196		695	246	236	248	258		695	219	202	215	220
696	243	230	222	196		696	247	237	248	258		696	219	202	215	220
697	243	230	222	197		697	247	237	248	258		697	220	202	215	220
698	243	230	222	197		698	246	237	248	258		698	220	202	215	221
699	243	230	223	197		699	246	237	248	258		699	220	202	215	221
700	243	230	223	197		700	245	237	248	258		700	220	202	215	221
701	243	230	223	197		701	246	237	248	258		701	219	203	215	221
702	243	231	223	197		702	247	237	248	258		702	220	203	216	221
703	244	231	223	197		703	247	237	248	258		703	220	203	216	221
704	244	231	223	197		704	247	237	248	259		704	220	203	216	221
705	244	231	223	197		705	247	237	248	259		705	220	203	216	221
706	244	231	223	197		706	247	237	248	259		706	220	203	216	221
707	244	231	224	198		707	247	238	249	259		707	220	203	216	221
708	244	231	224	198		708	248	238	249	259		708	220	203	216	221
709	244	231	224	198		709	248	238	249	259		709	220	203	216	221
710	245	231	224	198		710	249	238	249	259		710	220	203	216	221
711	245	231	224	198		711	250	238	249	259		711	220	203	216	222
712	245	231	224	198		712	250	238	249	259		712	220	203	216	222
713	245	232	224	198		713	250	238	249	260		713	220	203	216	222
714	245	232	224	198		714	250	238	249	260		714	220	204	216	222
715	245	232	225	198		715	250	238	249	260		715	221	204	216	222
716	245	232	225	198		716	250	239	249	260		716	221	204	217	222
717	245	232	225	198		717	251	239	250	260		717	221	204	217	222
718	246	232	225	198		718	251	239	250	260		718	221	204	217	222
719	246	232	225	199		719	251	239	250	260		719	221	204	217	222
720	246	232	225	199		720	251	239	250	260		720	221	204	217	222
721	246	232	225	199		721	251	239	250	261		721	221	204	217	222
722	246	232	226	199		722	251	239	250	261		722	222	204	217	222
723	246	233	226	199		723	251	239	250	261		723	222	204	218	222
724	246	233	226	199		724	251	239	250	261		724	222	204	218	222
725	247	233	226	199		725	251	239	250	261		725	222	204	218	222
726	247	233	226	199		726	251	239	250	261		726	222	205	218	222
727	247	233	226	198		727	251	239	250	261		727	222	205	218	222
728	247	233	226	198		728	251	239	251	261		728	222	205	218	223
729	247	233	226	199		729	252	239	251	261		729	222	205	218	223
730	247	233	226	198		730	252	240	250	261		730	222	205	218	223
731	247	234	227	198		731	252	240	250	261		731	222	205	219	223
732	247	234	227	199		732	252	241	250	261		732	222	205	219	223
733	247	234	227	199		733	252	241	250	262		733	222	205	219	223
734	248	234	227	199		734	253	240	250	262		734	223	205	219	223
735	248	234	227	199		735	253	242	250	262		735	223	205	219	223
736	248	234	227	199		736	253	242	251	262		736	223	205	219	223
737	248	234	227	199		737	253	242	251	262		737	223	205	219	223
738	248	234	227	200		738	253	242	251	262		738	223	206	219	223
739	248	234	228	200		739	253	242	251	262		739	223	206	219	224
740	248	234	228	200		740	253	242	251	263		740	223	206	219	224
741	248	234	228	200		741	254	242	251	263		741	223	206	219	224
742	249	235	228	200		742	254	242	251	263		742	223	206	219	224
743	249	235	228	200		743	254	242	251	263		743	223	206	219	224
744	249	235	228	200		744	254	243	251	263		744	223	206	220	224
745	249	235	228	200		745	254	243	252	264		745	223	206	219	224
746	249	235	228	200		746	254	243	252	264		746	223	206	220	224
747	249	235	228	200		747	255	243	252	264		747	224	207	221	224
748	249	236	228	200		748	255	243	252	264		748	224	207	221	225
749	249	236	228	200		749	255	243	252	264		749	224	207	221	225
750	249	236	228	200		750	255	243	251	264		750	224	207	220	225
751	250	236	229	200		751	255	243	254	264		751	224	207	222	225
752	250	236	229	201		752	255	243	254	264		752	224	207	223	225
753	250	236	229	201		753	255	243	253	264		753	224	207	223	225
754	250	237	229	201		754	254	243	251	265		754	224	207	223	225
755	250	237	229	201		755	254	243	250	265		755	224	207	223	225
756	250	237	229	201		756	255	244	250	266		756	224	208	223	226
757	250	237	229	201		757	255	244	250	266		757	224	208	223	226
758	250	237	229	201		758	254	244	250	266		758	224	208	223	226
759	250	237	229	202		759	256	244	250	266		759	224	208	224	226
760	251	237	230	202		760	256	244	250	266		760	224	208	224	226
761	251	237	230	202		761	256	244	251	266		761	225	208	224	226
762	251	237	230	202		762	255	244	251	266		762	225	208	224	226
763	251	238	230	202		763	255	244	251	266		763	225	208	224	226
764	251	238	230	202		764	255	245	251	267		764	225	208	224	226
765	251	238	230	202		765	255	245	251	267		765	225	208	224	226
766	251	238	230	202		766	256	245	252	267		766	225	208	225	227
767	251	238	231	202		767	256	245	252	267		767	225	208	225	227
768	252	238	231	203		768	256	245	252	267		768	225	209	225	227
769	252	238	231	203		769	256	245	251	267		769	225	209	225	227
770	252	238	231	203		770	256	246	251	267		770	226	209	228	227
771	252	238	231	203		771	256	246	252	267		771	226	209	228	227
772	252	239	231	203		772	256	246	252	268		772	226	209	228	227
773	252	239	231	203		773	257	246	252	268		773	226	209	228	227
774	252	239	231	203		774	257	246	252	268		774	226	209	228	227
775	252	239	231	203		775	257	246	252	268		775	226	209	230	228
776	252	239	232	203		776	257	246	252	268		776	226	209	230	228
777	253	239	232	204		777	257	246	252	268		777	226	209	231	228
778	253	239	232	204		778	257	246	252	268		778	226	209	231	228
779	253	239	232	204		779	257	246	253	268		779	226	209	231	228
780	253	239	232	204		780	258	247	253	268		780	226	210	231	228
781	253	239	232	204		781	258	247	253	268		781	226	210	231	228
782	253	240	232	204		782	258	247	253	268		782	226	210	231	228
783	253	240	232	204		783	258	247	253	268		783	226	210	231	228
784	253	240	232	205		784	258	247	253	269		784	226	210	232	228
785	253	240	232	205		785	258	247	253	269		785	227	210	232	229
786	254	241	233	205		786	258	247	253	269		786	227	210	232	229
787	254	241	233	206		787	258	247	253	269		787	227	210	232	229
788	254	241	233	206		788	258	247	253	269		788	227	210	232	229
789	254	241	233	206		789	258	247	253	269		789	227	210	232	229
790	254	241	233	206		790	258	247	253	269		790	227	211	232	229
791	254	241	233	206		791	258	247	253	269		791	227	211	232	229
792	254	241	233	206		792	258	248	253	269		792	227	211	233	229
793	254	241	233	206		793	259	248	254	269		793	227	211	233	229
794	254	242	233	206		794	259	248	254	269		794	227	211	233	229
795	254	242	233	206		795	259	248	254	270		795	227	211	233	229
796	255	242	234	206		796	259	248	254	270		796	227	211	233	229
797	255	243	234	206		797	259	248	254	270		797	227	211	233	229
798	255	242	234	206		798	259	248	254	270		798	227	211	234	229
799	255	242	234	206		799	259	248	255	270		799	228	211	234	229
800	255	243	234	206		800	259	249	255	270		800	228	211	234	229
801	255	243	234	206		801	260	249	255	270		801	228	212	235	229
802	255	243	234	207		802	260	249	255	271		802	228	212	235	229
803	255	243	234	207		803	260	249	255	271		803	228	212	235	229
804	255	243	235	207		804	260	249	256	271		804	228	212	235	229
805	255	243	235	207		805	260	249	256	271		805	228	212	235	229
806	256	244	235	207		806	260	249	256	271		806	228	212	235	229
807	256	244	235	207		807	260	250	256	271		807	228	212	236	229
808	256	244	235	207		808	260	250	256	271		808	228	212	236	229
809	256	244	235	207		809	260	250	256	272		809	229	212	236	230
810	256	244	235	207		810	260	250	256	272		810	229	212	236	230
811	256	244	235	207		811	261	250	256	272		811	229	212	236	230
812	256	244	236	207		812	261	250	256	272		812	229	213	237	230
813	256	245	236	207		813	261	250	256	272		813	229	213	237	231
814	257	245	236	207		814	261	250	259	273		814	229	213	237	231
815	257	245	236	207		815	261	250	259	273		815	229	213	237	231
816	257	245	236	208		816	261	250	258	273		816	229	213	237	231
817	257	245	236	208		817	262	251	258	273		817	229	213	237	231
818	257	245	236	208		818	262	251	259	273		818	229	213	237	231
819	257	245	236	208		819	262	251	260	273		819	229	213	237	231
820	257	245	236	208		820	262	251	260	273		820	229	213	237	232
821	258	245	236	208		821	262	251	260	273		821	229	214	237	232
822	258	246	237	208		822	262	251	260	274		822	230	214	237	232
823	258	246	237	208		823	262	251	260	274		823	230	214	238	233
824	258	246	237	209		824	262	251	260	274		824	230	214	238	233
825	258	246	237	209		825	262	252	260	274		825	230	214	238	233
826	258	246	237	209		826	262	252	260	274		826	230	214	238	233
827	258	246	238	209		827	262	252	260	274		827	230	214	238	233
828	258	246	238	209		828	262	252	260	274		828	230	214	238	233
829	259	246	238	209		829	263	252	261	274		829	230	214	238	233
830	259	246	238	209		830	263	252	261	274		830	230	214	238	233
831	259	247	238	209		831	263	252	261	275		831	230	215	238	233
832	259	247	238	209		832	263	253	261	275		832	230	215	238	233
833	259	247	238	209		833	263	253	261	275		833	230	215	238	233
834	259	247	238	209		834	263	253	260	275		834	230	215	239	233
835	259	247	238	209		835	263	253	258	275		835	231	215	239	233
836	259	247	238	209		836	264	253	258	275		836	231	215	239	234
837	259	247	238	209		837	264	253	258	275		837	231	215	239	236
838	259	247	238	209		838	264	253	258	275		838	231	215	239	236
839	259	247	238	210		839	264	253	259	275		839	231	215	239	235
840	260	248	238	210		840	264	254	259	275		840	231	215	239	235
841	260	248	238	210		841	264	254	259	275		841	231	216	240	235
842	260	248	238	210		842	264	254	259	276		842	231	216	240	236
843	260	248	238	210		843	264	254	259	276		843	231	216	240	238
844	260	248	238	210		844	264	254	259	276		844	231	216	240	238
845	260	248	238	211		845	264	254	259	276		845	231	216	240	238
846	260	248	239	211		846	264	254	259	276		846	231	216	240	238
847	260	248	239	211		847	264	255	259	276		847	231	216	240	238
848	260	249	239	211		848	265	255	259	276		848	231	216	240	238
849	261	249	240	212		849	265	255	262	277		849	232	216	240	238
850	261	249	240	212		850	265	255	263	277		850	231	216	240	238
851	261	249	240	212		851	265	255	262	277		851	231	216	240	237
852	261	249	240	212		852	265	255	262	277		852	232	216	240	238
853	261	249	240	212		853	265	255	263	277		853	232	217	240	238
854	261	250	240	212		854	265	255	263	277		854	232	217	240	238
855	261	250	241	212		855	265	255	263	277		855	232	217	240	238
856	261	250	241	212		856	266	256	263	277		856	232	217	241	238
857	261	250	241	212		857	266	256	263	277		857	232	217	241	238
858	261	250	241	212		858	266	256	263	277		858	232	217	241	239
859	262	250	241	212		859	266	256	263	277		859	232	217	241	239
860	262	250	241	212		860	266	256	263	277		860	232	217	241	239
861	262	250	241	212		861	266	256	262	277		861	232	217	241	239
862	262	251	242	212		862	266	256	262	277		862	232	218	241	239
863	262	251	242	213		863	266	256	263	278		863	232	218	241	239
864	262	251	242	213		864	266	256	264	278		864	233	218	241	239
865	262	251	242	213		865	266	256	264	278		865	233	218	241	239
866	262	251	242	213		866	266	257	264	278		866	233	218	242	240
867	262	251	242	213		867	266	257	264	278		867	233	218	242	240
868	262	251	243	213		868	266	257	264	278		868	233	218	242	240
869	263	251	243	213		869	266	257	264	279		869	233	218	242	240
870	263	251	243	213		870	266	257	264	279		870	233	218	242	240
871	263	251	243	213		871	266	257	264	279		871	233	218	242	240
872	263	252	243	213		872	267	257	264	279		872	233	218	242	240
873	263	252	243	213		873	267	258	264	279		873	233	218	242	240
874	263	252	243	213		874	267	258	264	279		874	233	219	243	240
875	263	252	243	213		875	267	258	265	279		875	233	219	243	241
876	263	252	243	213		876	267	258	265	279		876	233	219	243	241
877	263	253	243	213		877	267	258	265	279		877	233	219	243	241
878	264	253	244	214		878	267	258	265	279		878	234	219	244	241
879	264	253	244	214		879	267	258	263	279		879	234	219	244	241
880	264	253	244	214		880	267	259	263	279		880	234	219	244	241
881	264	253	244	214		881	267	259	263	280		881	234	219	244	241
882	264	253	244	214		882	267	259	263	280		882	234	219	244	241
883	264	254	244	214		883	268	259	263	280		883	234	219	244	241
884	264	254	244	214		884	268	259	263	280		884	234	220	245	241
885	264	254	244	214		885	268	259	263	280		885	234	220	245	241
886	264	254	244	215		886	268	259	263	280		886	234	220	245	242
887	265	254	244	215		887	268	259	264	280		887	235	220	245	242
888	265	254	244	215		888	268	259	264	280		888	235	220	245	242
889	265	254	245	215		889	268	259	264	280		889	235	220	245	242
890	265	254	245	215		890	268	259	264	281		890	235	220	245	242
891	265	254	245	215		891	268	260	264	281		891	235	220	245	243
892	265	254	246	215		892	269	260	264	280		892	235	220	245	243
893	265	254	246	216		893	269	260	265	281		893	235	220	245	243
894	265	254	246	216		894	269	260	265	281		894	235	220	245	243
895	265	255	246	216		895	269	260	265	281		895	235	220	245	243
896	265	255	246	216		896	269	261	265	281		896	235	221	245	243
897	266	255	246	216		897	270	261	265	281		897	235	221	245	243
898	266	255	246	216		898	270	260	266	281		898	235	221	246	243
899	266	255	246	216		899	270	261	266	281		899	235	221	246	243
900	266	255	246	216		900	270	261	266	281		900	235	221	246	244
901	266	255	247	216		901	271	261	266	281		901	235	221	246	244
902	266	255	247	217		902	271	261	266	281		902	235	221	246	244
903	266	255	247	217		903	271	261	266	282		903	236	221	246	244
904	266	255	247	217		904	270	261	266	282		904	236	221	246	244
905	266	255	247	217		905	270	262	266	282		905	236	222	246	244
906	266	255	247	217		906	270	262	266	282		906	236	222	246	245
907	267	256	247	217		907	271	262	267	282		907	236	222	246	245
908	267	256	247	217		908	271	262	267	282		908	236	222	246	245
909	267	256	247	217		909	271	262	267	282		909	236	222	246	245
910	267	256	248	217		910	271	262	267	282		910	236	222	247	245
911	267	256	248	217		911	271	262	267	282		911	236	222	247	245
912	267	256	248	217		912	271	262	268	282		912	236	222	247	245
913	267	256	248	217		913	271	263	267	283		913	236	222	247	246
914	267	256	248	218		914	271	263	267	283		914	236	222	247	246
915	267	256	248	218		915	272	262	267	283		915	236	222	247	246
916	267	256	248	218		916	272	263	267	283		916	236	222	247	246
917	267	257	248	218		917	272	263	268	283		917	236	222	247	246
918	267	257	248	218		918	272	263	268	283		918	236	223	247	246
919	267	257	248	218		919	272	263	268	283		919	236	223	247	246
920	267	257	248	218		920	272	263	268	283		920	237	223	247	246
921	268	257	248	218		921	272	263	268	283		921	237	223	247	246
922	268	258	249	218		922	272	263	268	283		922	237	223	247	246
923	268	258	249	218		923	272	263	268	284		923	237	223	247	247
924	268	258	249	218		924	272	263	268	284		924	237	223	248	247
925	268	258	249	218		925	272	263	269	284		925	237	223	248	247
926	268	258	249	218		926	272	263	269	284		926	237	223	248	247
927	268	258	249	218		927	273	263	269	284		927	237	223	248	247
928	268	258	249	218		928	273	263	269	284		928	237	223	248	247
929	268	258	249	218		929	273	264	269	284		929	237	223	248	247
930	268	258	250	219		930	273	264	269	284		930	237	223	248	247
931	268	259	250	219		931	273	264	269	284		931	237	224	248	247
932	268	259	250	219		932	273	264	269	284		932	238	224	248	247
933	268	259	250	219		933	273	264	270	284		933	238	224	248	248
934	269	259	250	219		934	274	264	270	284		934	238	224	248	247
935	269	259	250	219		935	274	264	271	284		935	238	224	248	248
936	269	259	251	219		936	274	264	271	285		936	238	224	248	248
937	269	259	251	219		937	274	265	271	285		937	238	224	248	248
938	269	259	251	219		938	274	265	271	285		938	238	224	249	248
939	269	259	251	219		939	274	265	272	285		939	238	224	249	248
940	269	259	251	219		940	274	265	272	285		940	238	225	249	248
941	269	260	251	220		941	275	265	272	285		941	238	225	249	248
942	270	260	251	219		942	275	265	272	285		942	238	225	249	248
943	270	261	251	220		943	275	265	272	285		943	238	225	249	248
944	270	261	251	220		944	275	265	272	285		944	239	225	249	248
945	270	261	251	220		945	275	265	272	285		945	239	225	249	250
946	270	261	251	220		946	275	265	273	285		946	239	225	249	250
947	270	261	251	220		947	275	266	273	285		947	239	225	249	250
948	271	261	251	220		948	276	266	273	285		948	239	225	249	250
949	271	262	251	220		949	276	266	273	285		949	239	225	250	251
950	271	262	252	221		950	276	266	274	285		950	239	226	250	251
951	271	262	252	222		951	276	266	274	285		951	240	226	250	251
952	271	262	252	221		952	276	266	274	286		952	240	226	250	251
953	271	262	252	221		953	276	266	275	286		953	240	226	250	251
954	271	262	252	221		954	276	266	275	286		954	240	226	250	251
955	271	262	252	222		955	277	267	274	286		955	240	226	250	251
956	271	262	252	223		956	277	267	274	286		956	240	226	250	252
957	271	263	252	223		957	277	267	274	286		957	240	226	250	252
958	272	263	252	222		958	277	267	274	287		958	240	227	250	252
959	272	263	252	222		959	277	267	274	287		959	240	227	250	252
960	272	262	252	222		960	277	267	275	287		960	240	227	250	252
961	272	262	252	222		961	277	267	275	287		961	243	227	250	252
962	272	262	253	223		962	278	267	275	287		962	243	227	250	252
963	272	262	253	223		963	278	267	275	287		963	246	227	250	253
964	272	262	253	222		964	278	267	275	287		964	246	227	251	253
965	272	262	253	222		965	278	268	275	287		965	246	227	251	253
966	272	262	253	222		966	278	268	275	287		966	246	227	251	253
967	272	262	253	223		967	278	268	275	288		967	246	227	251	253
968	273	263	253	223		968	278	268	275	288		968	246	228	251	253
969	273	263	254	224		969	278	268	275	288		969	246	228	251	253
970	273	263	254	225		970	278	268	276	288		970	246	228	252	253
971	273	263	254	225		971	278	268	276	288		971	246	228	252	253
972	273	263	254	225		972	278	268	276	288		972	246	228	252	254
973	273	263	254	225		973	279	268	276	289		973	246	228	252	254
974	273	264	254	225		974	279	268	276	289		974	247	228	252	254
975	273	264	254	225		975	279	269	276	289		975	247	228	252	254
976	273	264	254	225		976	279	269	277	289		976	247	228	252	254
977	273	264	254	225		977	279	269	277	289		977	247	228	252	254
978	273	264	254	225		978	279	269	277	289		978	247	229	252	254
979	273	263	254	225		979	279	269	277	289		979	247	229	252	254
980	274	263	255	225		980	279	269	277	289		980	247	229	253	254
981	274	264	255	226		981	280	269	277	289		981	247	229	253	254
982	273	264	255	226		982	280	269	277	290		982	248	229	253	255
983	273	264	255	226		983	280	269	278	290		983	248	229	253	254
984	274	264	255	226		984	280	269	278	290		984	248	229	253	255
985	274	264	256	226		985	280	270	278	290		985	248	229	253	255
986	274	264	256	226		986	280	270	278	290		986	248	229	253	255
987	274	264	256	226		987	280	270	278	290		987	248	230	253	255
988	274	264	256	226		988	281	270	278	290		988	248	230	254	255
989	274	264	256	226		989	281	270	279	290		989	248	230	254	255
990	274	264	256	227		990	281	270	279	290		990	248	230	254	256
991	274	265	256	226		991	281	270	279	290		991	248	230	254	256
992	274	264	256	226		992	281	270	279	291		992	248	230	254	256
993	275	264	256	227		993	281	271	279	291		993	248	230	254	256
994	275	265	256	227		994	282	271	278	291		994	249	230	255	256
995	275	265	256	227		995	282	271	278	291		995	249	231	255	256
996	275	265	257	227		996	282	271	278	291		996	249	231	255	256
997	275	265	257	227		997	282	271	278	292		997	249	231	255	256
998	275	265	257	227		998	282	271	278	291		998	249	231	255	257
999	275	265	257	227		999	282	271	278	291		999	249	231	255	257
1000	275	265	257	227		1000	282	272	279	291		1000	249	231	255	257
1001	275	265	257	227		1001	282	272	279	291		1001	249	231	255	257
1002	275	266	257	227		1002	283	272	279	291		1002	249	231	255	257
1003	275	266	257	227		1003	283	272	280	291		1003	249	231	255	257
1004	275	266	257	227		1004	283	272	280	291		1004	249	231	255	257
1005	275	266	258	227		1005	283	272	280	292		1005	249	231	255	257
1006	276	266	258	227		1006	283	272	280	295		1006	249	232	255	257
1007	276	266	258	227		1007	283	272	280	295		1007	250	232	255	257
1008	276	266	258	227		1008	283	272	280	295		1008	250	232	255	257
1009	276	267	258	228		1009	283	272	280	295		1009	250	232	255	258
1010	276	267	258	228		1010	283	273	280	295		1010	250	232	256	258
1011	276	266	258	228		1011	284	273	281	295		1011	251	232	256	258
1012	277	266	258	228		1012	284	273	281	295		1012	251	232	256	258
1013	277	266	258	228		1013	284	273	280	295		1013	251	232	256	259
1014	277	266	258	228		1014	284	273	280	295		1014	251	232	256	259
1015	277	266	258	229		1015	284	273	280	296		1015	251	233	256	259
1016	277	267	258	229		1016	284	273	281	296		1016	251	233	256	259
1017	277	267	259	229		1017	284	273	282	297		1017	251	233	256	259
1018	277	267	259	229		1018	284	273	282	297		1018	251	233	256	259
1019	278	267	259	229		1019	284	274	283	297		1019	251	233	257	259
1020	278	267	259	229		1020	284	274	283	297		1020	251	233	257	259
1021	278	267	259	229		1021	285	274	283	297		1021	251	233	257	259
1022	278	267	259	229		1022	285	274	283	298		1022	251	233	257	260
1023	278	267	259	229		1023	285	274	283	298		1023	251	233	257	260
1024	278	267	259	230		1024	285	274	283	298		1024	251	233	257	260
1025	278	267	259	230		1025	285	274	283	298		1025	251	233	257	260
1026	278	267	259	230		1026	285	275	283	298		1026	251	233	257	260
1027	278	267	259	230		1027	285	275	284	298		1027	252	233	258	260
1028	278	268	260	230		1028	286	275	284	298		1028	252	234	258	260
1029	278	268	260	230		1029	286	275	284	299		1029	252	234	258	260
1030	278	268	260	230		1030	286	275	284	299		1030	252	234	258	261
1031	278	268	260	230		1031	286	275	284	299		1031	252	234	258	261
1032	278	268	260	230		1032	286	275	285	300		1032	252	234	258	261
1033	278	268	260	230		1033	286	275	285	300		1033	252	234	258	261
1034	278	268	260	230		1034	286	275	286	300		1034	253	234	258	261
1035	278	268	260	230		1035	286	275	286	300		1035	253	235	258	261
1036	278	268	260	230		1036	286	275	287	300		1036	253	235	260	261
1037	278	268	260	230		1037	286	276	288	300		1037	253	235	260	262
1038	278	269	260	230		1038	286	276	288	300		1038	253	235	260	262
1039	278	269	261	231		1039	287	276	288	300		1039	253	235	260	262
1040	278	269	261	231		1040	287	276	287	301		1040	253	235	261	262
1041	278	269	261	231		1041	287	276	287	301		1041	253	235	261	262
1042	279	269	261	231		1042	287	276	287	301		1042	253	235	261	262
1043	279	269	261	231		1043	287	276	287	301		1043	253	235	261	262
1044	279	269	261	231		1044	287	276	287	301		1044	253	235	261	262
1045	279	269	262	231		1045	288	276	287	302		1045	254	235	261	263
1046	279	269	262	231		1046	288	277	286	302		1046	254	235	261	263
1047	279	269	262	231		1047	288	277	292	303		1047	254	236	263	263
1048	279	269	262	231		1048	288	277	292	303		1048	254	236	263	263
1049	279	269	262	232		1049	288	277	292	303		1049	254	236	263	263
1050	280	269	262	232		1050	288	277	292	303		1050	254	236	263	263
1051	280	269	262	232		1051	288	277	291	303		1051	254	236	263	263
1052	280	269	262	232		1052	288	277	293	303		1052	254	236	263	263
1053	280	269	262	232		1053	288	278	293	303		1053	254	236	263	263
1054	280	270	262	232		1054	288	278	294	303		1054	254	236	263	263
1055	280	270	262	232		1055	288	278	294	303		1055	254	236	263	263
1056	280	270	262	232		1056	288	278	297	304		1056	254	236	263	263
1057	280	270	262	233		1057	288	278	294	304		1057	255	237	263	263
1058	280	270	263	233		1058	289	278	292	304		1058	255	237	264	264
1059	280	270	263	233		1059	289	278	297	304		1059	255	237	264	264
1060	281	270	263	233		1060	289	278	297	304		1060	255	237	264	264
1061	281	270	263	233		1061	289	278	297	304		1061	255	237	264	264
1062	281	270	263	233		1062	289	278	297	304		1062	255	237	264	264
1063	281	271	263	233		1063	289	279	297	305		1063	255	237	264	264
1064	281	271	263	233		1064	289	279	298	305		1064	255	237	264	264
1065	281	271	263	233		1065	289	279	297	305		1065	255	237	264	264
1066	281	271	263	234		1066	289	279	296	306		1066	255	237	264	264
1067	282	271	263	234		1067	289	280	296	306		1067	255	238	264	264
1068	282	271	264	234		1068	289	280	296	306		1068	255	238	265	264
1069	282	271	264	234		1069	290	279	296	306		1069	255	238	265	264
1070	282	271	264	234		1070	290	280	296	307		1070	255	238	265	265
1071	282	272	264	235		1071	290	280	296	307		1071	256	238	265	265
1072	282	272	264	235		1072	290	282	297	307		1072	256	238	265	265
1073	282	272	264	235		1073	290	282	297	307		1073	256	238	265	265
1074	282	272	264	235		1074	290	283	297	307		1074	256	238	265	265
1075	282	272	264	235		1075	290	283	297	307		1075	256	238	265	265
1076	283	272	264	235		1076	290	283	297	307		1076	256	238	266	265
1077	283	272	264	235		1077	290	282	297	307		1077	256	239	266	265
1078	283	273	265	235		1078	291	282	297	308		1078	256	239	266	265
1079	283	273	265	235		1079	291	282	297	308		1079	256	239	270	266
1080	283	273	265	235		1080	291	283	298	308		1080	256	239	269	266
1081	283	273	265	235		1081	291	282	298	308		1081	256	239	268	266
1082	283	273	265	235		1082	291	282	298	308		1082	256	239	269	266
1083	283	273	265	235		1083	291	282	298	308		1083	256	239	270	266
1084	283	273	265	236		1084	291	287	299	308		1084	256	240	270	266
1085	283	273	265	236		1085	291	287	299	308		1085	256	240	270	266
1086	283	273	265	236		1086	291	290	299	309		1086	256	240	272	267
1087	284	273	266	235		1087	291	291	299	309		1087	257	240	274	267
1088	284	273	266	235		1088	291	292	299	309		1088	257	240	274	267
1089	284	273	266	236		1089	291	292	299	309		1089	257	240	274	267
1090	284	273	266	236		1090	291	292	299	309		1090	257	240	274	267
1091	284	273	266	236		1091	291	295	299	309		1091	257	240	275	267
1092	284	273	266	236		1092	291	295	299	309		1092	257	240	276	267
1093	285	273	266	236		1093	291	295	300	309		1093	257	241	277	267
1094	285	273	266	236		1094	291	295	300	309		1094	257	241	277	267
1095	285	273	266	236		1095	291	296	300	309		1095	258	241	277	267
1096	286	273	266	236		1096	291	296	300	310		1096	258	241	277	267
1097	286	273	267	236		1097	291	296	299	310		1097	258	241	277	268
1098	286	273	267	236		1098	291	296	299	310		1098	258	241	277	268
1099	286	274	267	236		1099	291	296	300	310		1099	258	241	278	268
1100	286	274	267	236		1100	291	296	300	310		1100	258	241	278	268
1101	286	274	267	236		1101	291	296	300	310		1101	258	241	278	268
1102	287	274	267	236		1102	292	296	300	310		1102	258	241	278	268
1103	287	274	267	236		1103	292	296	300	311		1103	258	242	278	268
1104	287	274	267	236		1104	292	296	300	311		1104	258	242	278	268
1105	287	274	267	236		1105	292	296	300	311		1105	259	242	278	268
1106	287	274	268	236		1106	292	296	300	311		1106	259	242	279	269
1107	287	274	268	236		1107	292	296	301	311		1107	259	242	279	269
1108	287	274	268	236		1108	292	296	304	311		1108	259	242	279	269
1109	287	274	268	237		1109	292	296	304	311		1109	259	242	279	269
1110	287	274	268	237		1110	292	296	304	311		1110	259	242	279	269
1111	288	275	268	237		1111	292	297	303	311		1111	259	242	279	269
1112	288	276	268	237		1112	292	297	303	312		1112	259	242	279	269
1113	288	276	269	237		1113	292	299	303	312		1113	259	242	279	269
1114	288	276	268	237		1114	292	299	304	312		1114	259	243	279	269
1115	288	276	268	237		1115	294	299	304	312		1115	259	243	279	269
1116	288	277	269	237		1116	294	299	304	312		1116	259	243	279	269
1117	288	277	269	238		1117	294	299	304	312		1117	259	243	279	269
1118	289	277	269	237		1118	294	299	304	312		1118	259	243	279	270
1119	289	277	269	237		1119	294	299	305	312		1119	259	243	279	270
1120	289	278	269	237		1120	294	299	305	312		1120	260	243	279	270
1121	290	279	269	237		1121	294	299	305	312		1121	260	244	279	269
1122	290	279	269	237		1122	294	299	306	313		1122	260	244	279	270
1123	290	281	269	237		1123	295	299	306	313		1123	260	244	279	270
1124	290	281	269	237		1124	295	299	306	313		1124	260	244	279	270
1125	290	281	270	238		1125	295	299	306	313		1125	260	244	280	270
1126	291	284	270	238		1126	295	299	306	313		1126	260	245	280	270
1127	291	284	270	238		1127	295	300	306	313		1127	260	245	280	270
1128	291	284	270	238		1128	295	300	306	314		1128	261	245	280	270
1129	291	282	270	238		1129	295	300	306	314		1129	261	245	280	271
1130	291	282	270	239		1130	295	300	306	314		1130	261	245	280	271
1131	291	282	270	239		1131	295	300	306	314		1131	261	245	280	272
1132	291	286	270	239		1132	295	300	306	314		1132	261	246	280	272
1133	291	286	270	239		1133	295	300	305	314		1133	261	246	280	272
1134	291	285	270	239		1134	295	300	305	314		1134	261	246	280	272
1135	291	285	270	239		1135	295	300	305	314		1135	261	246	280	272
1136	291	285	270	239		1136	295	300	305	314		1136	261	246	280	272
1137	291	285	270	239		1137	295	300	305	314		1137	261	246	280	272
1138	291	286	271	239		1138	295	300	305	314		1138	262	247	280	272
1139	292	286	271	239		1139	296	300	306	315		1139	262	247	280	272
1140	292	286	271	239		1140	296	301	306	315		1140	262	247	280	272
1141	292	286	271	239		1141	296	300	307	315		1141	262	247	281	272
1142	292	288	271	239		1142	297	301	307	315		1142	262	247	281	273
1143	292	289	271	239		1143	296	301	307	315		1143	262	247	281	273
1144	292	289	271	239		1144	296	302	307	315		1144	262	247	281	273
1145	293	289	271	240		1145	296	302	308	315		1145	262	247	281	273
1146	293	289	272	240		1146	296	302	308	315		1146	263	248	281	273
1147	294	290	272	240		1147	296	303	308	315		1147	263	247	281	273
1148	294	290	272	240		1148	296	303	307	315		1148	263	248	281	273
1149	294	290	272	240		1149	296	303	307	315		1149	264	248	281	273
1150	294	290	272	240		1150	296	303	307	316		1150	264	248	281	276
1151	294	290	272	240		1151	296	303	307	316		1151	264	248	281	276
1152	294	290	272	240		1152	297	303	309	316		1152	264	248	281	276
1153	294	290	272	240		1153	297	303	309	316		1153	268	248	281	276
1154	295	289	272	240		1154	297	303	309	316		1154	268	248	281	276
1155	295	289	272	241		1155	297	303	309	316		1155	267	248	281	276
1156	295	289	272	241		1156	297	303	309	316		1156	267	249	281	276
1157	295	291	273	241		1157	297	303	309	317		1157	270	249	281	276
1158	295	291	273	241		1158	297	303	310	317		1158	270	249	284	278
1159	295	291	273	241		1159	297	304	310	317		1159	269	249	284	278
1160	295	291	273	241		1160	297	304	310	317		1160	269	249	283	278
1161	295	291	273	241		1161	297	304	311	317		1161	268	250	283	278
1162	296	292	273	241		1162	297	304	311	317		1162	269	250	282	278
1163	296	292	273	241		1163	298	304	311	317		1163	269	250	284	278
1164	296	292	273	241		1164	298	304	311	317		1164	268	250	284	278
1165	296	292	273	241		1165	298	304	311	317		1165	268	250	284	278
1166	296	293	273	241		1166	298	304	311	317		1166	270	250	285	278
1167	296	293	273	241		1167	298	304	311	317		1167	270	250	287	278
1168	296	293	273	241		1168	298	304	311	318		1168	270	251	287	279
1169	296	293	274	242		1169	298	304	311	318		1169	270	251	287	278
1170	296	293	274	242		1170	298	304	311	318		1170	270	251	287	278
1171	296	293	274	242		1171	298	304	312	318		1171	270	251	287	278
1172	296	293	274	242		1172	298	305	313	318		1172	269	251	287	280
1173	297	293	274	242		1173	298	305	313	318		1173	270	252	287	279
1174	297	293	274	242		1174	298	305	311	318		1174	270	252	287	279
1175	297	293	274	242		1175	298	305	310	318		1175	275	252	287	279
1176	297	293	274	242		1176	298	305	310	319		1176	275	252	287	279
1177	297	293	274	242		1177	298	305	310	319		1177	275	252	287	282
1178	297	293	274	242		1178	299	306	310	319		1178	276	252	287	282
1179	297	293	275	242		1179	299	306	310	319		1179	276	253	287	282
1180	297	294	275	243		1180	299	306	312	319		1180	276	253	287	282
1181	297	294	275	243		1181	299	306	313	319		1181	275	253	287	280
1182	297	294	275	243		1182	299	306	313	319		1182	275	253	287	282
1183	297	295	275	243		1183	299	306	313	319		1183	276	254	287	282
1184	298	295	275	243		1184	299	306	313	319		1184	276	254	287	282
1185	298	296	275	243		1185	299	306	311	319		1185	276	254	287	282
1186	298	296	275	243		1186	299	306	311	319		1186	276	254	287	282
1187	298	296	275	243		1187	299	306	312	319		1187	279	254	287	285
1188	298	296	276	243		1188	299	307	312	320		1188	279	254	287	285
1189	298	296	276	243		1189	299	306	312	320		1189	283	254	287	285
1190	299	296	277	243		1190	300	306	312	320		1190	282	255	287	286
1191	299	296	277	243		1191	300	307	312	320		1191	281	255	287	286
1192	299	296	277	243		1192	300	307	312	320		1192	283	255	287	286
1193	299	296	277	243		1193	300	307	315	320		1193	283	255	286	286
1194	299	296	277	243		1194	300	307	315	320		1194	284	255	287	286
1195	299	296	277	244		1195	300	307	315	320		1195	282	255	287	287
1196	299	296	278	244		1196	300	307	315	320		1196	282	255	287	286
1197	299	296	278	244		1197	300	308	315	320		1197	282	256	287	286
1198	299	297	278	244		1198	300	308	316	320		1198	282	256	287	286
1199	299	297	278	244		1199	300	308	316	321		1199	282	256	287	287
1200	299	298	278	244		1200	300	308	316	321		1200	285	256	287	287
1201	299	297	279	244		1201	300	308	315	321		1201	285	256	287	287
1202	299	297	279	244		1202	300	308	315	321		1202	285	256	287	287
1203	299	297	279	244		1203	300	308	315	321		1203	285	256	287	287
1204	300	297	278	244		1204	302	308	315	321		1204	285	257	287	287
1205	300	297	279	244		1205	302	308	315	321		1205	285	257	287	287
1206	300	297	279	245		1206	302	308	316	321		1206	285	257	287	287
1207	300	297	280	245		1207	302	308	316	322		1207	285	257	288	287
1208	300	297	280	245		1208	302	308	316	322		1208	285	257	288	287
1209	300	297	280	245		1209	302	308	316	322		1209	285	257	288	288
1210	300	297	280	245		1210	302	308	316	322		1210	285	257	288	288
1211	300	297	281	245		1211	302	308	317	322		1211	285	257	289	288
1212	300	297	281	245		1212	302	308	320	322		1212	285	257	289	288
1213	300	297	282	245		1213	302	309	320	322		1213	285	258	289	288
1214	300	297	282	245		1214	302	309	320	322		1214	286	258	289	288
1215	300	297	282	245		1215	302	309	319	322		1215	286	258	289	288
1216	300	297	282	245		1216	303	309	319	322		1216	287	258	289	288
1217	300	297	282	245		1217	303	310	320	322		1217	287	258	289	289
1218	300	297	282	245		1218	303	310	320	322		1218	287	258	289	289
1219	301	297	283	245		1219	303	310	319	322		1219	287	258	289	289
1220	301	297	283	245		1220	303	310	319	322		1220	287	258	289	289
1221	301	297	283	245		1221	303	310	319	323		1221	287	258	289	289
1222	301	297	283	245		1222	303	310	319	323		1222	287	258	289	289
1223	301	297	283	245		1223	303	310	319	323		1223	287	259	290	289
1224	301	298	284	245		1224	303	310	319	323		1224	287	259	290	289
1225	301	298	284	246		1225	303	310	318	323		1225	287	259	290	290
1226	301	299	285	246		1226	303	310	318	323		1226	287	259	290	290
1227	302	298	285	246		1227	303	310	318	323		1227	287	259	291	290
1228	302	298	285	246		1228	303	310	318	323		1228	287	259	291	290
1229	302	298	285	246		1229	303	311	318	323		1229	287	259	291	291
1230	302	298	285	246		1230	303	311	318	323		1230	287	259	291	291
1231	301	298	285	246		1231	303	311	318	324		1231	287	259	291	291
1232	301	298	286	246		1232	303	311	318	324		1232	287	259	291	291
1233	302	298	286	246		1233	304	310	319	324		1233	287	259	292	291
1234	302	298	286	246		1234	304	310	319	324		1234	287	260	292	291
1235	302	298	286	246		1235	304	310	319	324		1235	288	260	292	291
1236	302	299	286	247		1236	304	310	319	324		1236	288	260	292	291
1237	302	299	286	247		1237	304	310	319	324		1237	288	260	292	291
1238	302	298	287	247		1238	304	310	319	324		1238	288	260	292	291
1239	302	299	287	247		1239	304	310	320	324		1239	288	260	292	292
1240	302	299	287	247		1240	304	310	320	324		1240	288	260	292	292
1241	302	299	287	247		1241	304	310	320	325		1241	288	260	292	292
1242	303	299	287	247		1242	304	310	320	325		1242	288	260	292	292
1243	303	299	287	248		1243	304	310	320	325		1243	288	261	292	292
1244	303	299	287	248		1244	304	310	320	325		1244	288	261	292	292
1245	303	299	287	252		1245	305	310	320	325		1245	288	261	292	292
1246	303	299	287	252		1246	305	310	320	325		1246	288	261	292	292
1247	303	299	287	251		1247	305	310	320	325		1247	288	261	292	292
1248	303	299	287	250		1248	305	311	321	325		1248	289	261	292	292
1249	303	300	287	250		1249	305	311	321	325		1249	289	261	292	293
1250	303	300	287	253		1250	305	311	321	326		1250	289	261	292	293
1251	303	300	287	253		1251	305	311	321	326		1251	289	261	292	293
1252	303	300	287	253		1252	305	311	321	326		1252	289	261	292	293
1253	304	300	287	253		1253	305	311	321	326		1253	289	261	292	293
1254	304	300	287	253		1254	305	311	321	326		1254	289	261	292	293
1255	304	300	287	254		1255	305	311	321	326		1255	289	262	292	293
1256	304	301	287	255		1256	305	311	322	326		1256	289	261	292	293
1257	304	301	288	257		1257	305	311	322	326		1257	289	262	293	293
1258	304	301	288	257		1258	305	311	322	326		1258	290	262	293	294
1259	304	300	288	257		1259	305	312	322	326		1259	290	262	293	294
1260	304	300	289	258		1260	305	311	322	326		1260	290	262	293	294
1261	304	301	289	258		1261	305	313	322	326		1261	290	262	293	294
1262	304	301	289	258		1262	305	313	322	326		1262	290	262	293	294
1263	304	301	289	258		1263	305	313	322	326		1263	290	262	294	294
1264	304	301	289	258		1264	306	313	322	327		1264	290	262	294	294
1265	304	301	289	258		1265	305	313	322	327		1265	290	263	294	294
1266	304	300	289	263		1266	305	313	322	327		1266	290	262	294	294
1267	305	301	289	263		1267	305	313	324	327		1267	290	263	294	295
1268	305	301	289	263		1268	305	313	324	327		1268	290	263	294	295
1269	305	301	289	263		1269	305	313	324	327		1269	290	263	294	295
1270	305	301	290	263		1270	305	313	324	327		1270	290	263	294	295
1271	305	301	290	263		1271	305	313	324	327		1271	290	263	294	295
1272	305	301	290	263		1272	305	313	324	327		1272	291	263	294	295
1273	305	301	291	264		1273	305	313	325	327		1273	291	263	294	295
1274	305	302	291	263		1274	305	313	325	327		1274	291	263	294	295
1275	305	302	291	263		1275	305	313	325	327		1275	291	263	294	295
1276	305	302	291	263		1276	306	313	325	327		1276	291	264	294	295
1277	306	302	292	262		1277	306	313	325	327		1277	291	264	294	295
1278	306	303	292	264		1278	306	313	325	328		1278	291	264	295	295
1279	306	302	292	265		1279	306	313	325	328		1279	292	264	295	296
1280	306	302	292	265		1280	306	314	325	328		1280	292	264	295	296
1281	306	303	292	265		1281	306	314	325	328		1281	292	264	295	296
1282	306	302	292	265		1282	306	314	325	328		1282	292	264	295	296
1283	306	302	292	266		1283	306	314	326	328		1283	292	264	295	296
1284	306	302	292	266		1284	306	314	326	328		1284	292	264	295	297
1285	306	302	292	266		1285	307	314	326	328		1285	292	264	294	297
1286	305	303	292	266		1286	307	314	326	328		1286	292	264	294	297
1287	305	303	292	266		1287	307	314	326	329		1287	292	264	295	297
1288	306	304	292	267		1288	307	315	326	329		1288	292	264	295	297
1289	306	304	293	269		1289	307	315	326	329		1289	292	265	295	297
1290	306	304	293	269		1290	307	315	326	329		1290	292	265	295	297
1291	306	304	293	269		1291	307	315	326	329		1291	292	265	297	297
1292	306	305	293	268		1292	307	315	326	329		1292	292	265	297	297
1293	306	305	293	268		1293	307	316	326	329		1293	292	265	297	297
1294	306	305	293	268		1294	308	316	327	329		1294	292	265	297	297
1295	306	305	293	269		1295	308	316	327	329		1295	292	265	297	297
1296	306	305	293	270		1296	308	316	327	329		1296	293	265	297	297
1297	307	305	293	271		1297	308	316	327	330		1297	293	265	297	298
1298	307	305	294	272		1298	308	316	327	330		1298	293	265	297	298
1299	307	305	294	272		1299	308	316	327	330		1299	293	265	297	298
1300	307	304	294	272		1300	308	316	327	330		1300	293	265	296	298
1301	307	304	294	273		1301	308	316	327	330		1301	293	265	297	298
1302	307	304	294	273		1302	308	316	327	330		1302	293	265	297	298
1303	308	306	294	273		1303	308	316	327	330		1303	293	266	297	298
1304	308	306	294	273		1304	308	316	327	330		1304	293	266	297	298
1305	308	306	294	273		1305	308	317	327	330		1305	293	266	297	298
1306	308	306	294	273		1306	308	317	328	330		1306	293	266	297	298
1307	308	306	294	275		1307	308	317	328	330		1307	294	266	297	298
1308	308	306	294	275		1308	308	317	328	330		1308	294	267	297	298
1309	308	305	294	275		1309	308	317	328	331		1309	294	267	298	298
1310	308	305	296	275		1310	308	317	329	331		1310	294	267	298	299
1311	308	305	296	275		1311	308	317	329	331		1311	294	267	298	299
1312	310	305	296	275		1312	308	317	329	331		1312	294	267	298	299
1313	310	305	296	275		1313	308	317	329	331		1313	294	267	298	299
1314	310	305	297	277		1314	309	317	329	331		1314	294	267	298	299
1315	310	305	297	277		1315	309	317	330	331		1315	294	267	298	299
1316	310	305	297	277		1316	309	317	330	331		1316	294	267	298	300
1317	310	306	297	277		1317	309	317	330	331		1317	294	267	298	300
1318	310	306	297	277		1318	309	317	330	331		1318	294	268	298	300
1319	310	306	297	277		1319	309	317	330	331		1319	294	268	298	300
1320	310	306	297	277		1320	309	317	330	331		1320	295	268	298	300
1321	308	306	298	277		1321	309	317	330	331		1321	295	268	298	300
1322	308	306	298	277		1322	309	317	330	331		1322	295	268	299	300
1323	308	306	297	277		1323	309	317	330	332		1323	295	268	299	300
1324	308	306	297	277		1324	311	317	330	332		1324	295	268	299	300
1325	308	306	297	277		1325	311	317	330	332		1325	295	269	298	300
1326	308	306	297	277		1326	311	317	330	332		1326	295	269	298	300
1327	308	306	297	277		1327	311	317	330	332		1327	295	269	298	300
1328	309	306	296	277		1328	311	316	331	332		1328	295	269	298	300
1329	309	307	296	277		1329	311	317	331	332		1329	295	269	298	301
1330	309	307	296	277		1330	311	317	331	332		1330	295	269	298	301
1331	309	306	297	277		1331	311	317	331	332		1331	295	269	298	301
1332	309	306	296	277		1332	311	317	331	332		1332	295	269	298	301
1333	309	307	296	278		1333	311	317	329	333		1333	295	269	298	301
1334	309	307	296	278		1334	311	317	329	333		1334	295	269	298	301
1335	309	307	298	278		1335	311	317	329	333		1335	295	269	298	301
1336	309	307	298	279		1336	311	317	329	333		1336	296	269	298	301
1337	311	307	298	279		1337	311	318	329	333		1337	296	269	298	301
1338	311	307	298	279		1338	311	318	330	333		1338	296	269	298	301
1339	311	307	298	279		1339	311	318	330	333		1339	296	269	298	301
1340	311	307	298	279		1340	311	318	331	333		1340	296	269	298	301
1341	311	307	298	279		1341	311	318	331	334		1341	296	269	298	301
1342	313	307	298	279		1342	311	318	332	334		1342	296	270	298	301
1343	313	307	298	279		1343	311	318	332	334		1343	296	270	298	301
1344	313	307	298	279		1344	311	318	332	334		1344	296	270	298	302
1345	313	307	299	279		1345	310	317	331	334		1345	296	270	298	302
1346	313	307	299	279		1346	311	317	331	334		1346	296	270	298	302
1347	313	307	299	279		1347	311	317	332	334		1347	296	270	299	303
1348	313	307	299	280		1348	311	318	331	334		1348	296	270	299	303
1349	313	308	299	280		1349	311	318	331	334		1349	296	270	299	303
1350	313	308	297	280		1350	311	318	331	334		1350	296	270	299	303
1351	313	308	297	280		1351	311	317	331	334		1351	297	270	299	303
1352	313	308	297	280		1352	311	317	332	335		1352	297	270	299	303
1353	313	308	301	280		1353	311	317	332	335		1353	297	271	299	303
1354	313	309	301	280		1354	311	317	332	335		1354	297	271	299	304
1355	313	309	300	280		1355	311	317	332	335		1355	297	271	299	304
1356	313	309	301	280		1356	311	317	332	335		1356	297	271	299	304
1357	313	309	301	280		1357	311	317	332	335		1357	297	271	299	304
1358	313	309	301	280		1358	312	317	332	335		1358	297	271	300	304
1359	313	309	301	281		1359	312	317	333	335		1359	297	271	300	304
1360	313	309	301	281		1360	312	317	333	335		1360	297	271	300	304
1361	313	309	301	281		1361	312	317	333	336		1361	297	271	300	303
1362	313	309	301	281		1362	312	317	333	336		1362	297	272	300	303
1363	313	307	301	281		1363	312	317	333	336		1363	297	272	300	303
1364	313	307	301	281		1364	312	317	333	336		1364	297	272	300	303
1365	313	307	301	281		1365	312	317	333	336		1365	297	272	302	303
1366	313	307	301	281		1366	312	317	333	336		1366	298	272	302	303
1367	313	309	301	281		1367	312	317	333	336		1367	298	272	302	303
1368	313	309	302	281		1368	312	317	333	336		1368	298	272	301	303
1369	313	309	302	282		1369	312	317	333	336		1369	298	272	301	303
1370	313	310	301	282		1370	312	317	333	336		1370	298	272	301	303
1371	313	310	300	282		1371	312	317	334	336		1371	298	272	301	304
1372	313	310	300	281		1372	313	317	334	336		1372	298	272	300	304
1373	313	310	300	281		1373	313	317	334	336		1373	298	272	300	304
1374	314	310	300	281		1374	313	317	334	336		1374	298	273	301	304
1375	314	310	300	281		1375	313	317	334	336		1375	298	273	301	304
1376	314	310	300	282		1376	313	317	333	337		1376	298	273	301	304
1377	314	310	302	282		1377	313	317	334	337		1377	298	273	301	304
1378	314	310	302	282		1378	313	317	335	337		1378	298	273	301	304
1379	314	310	302	282		1379	313	317	332	337		1379	298	273	301	304
1380	314	310	302	282		1380	313	318	332	337		1380	298	273	301	305
1381	314	310	302	282		1381	313	318	333	337		1381	298	273	302	305
1382	314	310	302	282		1382	313	317	333	337		1382	298	273	302	305
1383	314	310	302	282		1383	313	317	333	337		1383	298	274	302	305
1384	314	310	302	282		1384	313	317	333	337		1384	298	274	301	305
1385	314	310	302	282		1385	313	318	334	337		1385	298	274	302	305
1386	314	310	302	283		1386	313	318	336	337		1386	299	273	302	305
1387	314	310	302	283		1387	313	318	336	337		1387	299	273	302	305
1388	314	310	302	283		1388	313	318	336	337		1388	299	274	302	305
1389	314	310	302	283		1389	313	318	336	338		1389	299	274	302	305
1390	314	310	302	283		1390	313	318	336	338		1390	299	274	302	305
1391	314	310	302	283		1391	313	319	336	338		1391	299	275	302	306
1392	314	310	302	283		1392	313	319	336	338		1392	299	275	302	305
1393	314	310	302	283		1393	313	319	336	338		1393	299	275	303	305
1394	314	310	302	283		1394	313	319	336	338		1394	299	274	304	305
1395	315	311	302	283		1395	313	319	336	338		1395	299	274	304	305
1396	315	311	303	283		1396	313	319	336	338		1396	299	274	303	305
1397	315	311	303	283		1397	313	319	336	338		1397	299	274	303	305
1398	315	311	303	283		1398	313	319	336	338		1398	299	274	303	306
1399	315	311	303	283		1399	314	320	337	338		1399	299	274	303	306
1400	315	311	303	283		1400	314	320	337	338		1400	299	274	303	306
1401	315	312	303	283		1401	314	320	337	338		1401	299	274	304	306
1402	315	312	303	284		1402	314	320	337	338		1402	299	275	304	306
1403	315	312	303	285		1403	313	320	337	339		1403	299	276	304	306
1404	315	312	304	285		1404	313	320	337	339		1404	299	276	304	306
1405	315	312	304	285		1405	313	321	337	339		1405	299	275	304	306
1406	315	312	304	285		1406	313	321	337	339		1406	301	275	304	306
1407	315	312	304	285		1407	313	321	337	339		1407	301	275	304	306
1408	315	313	305	286		1408	313	321	337	339		1408	301	276	304	306
1409	315	313	305	286		1409	313	321	336	339		1409	300	276	304	307
1410	315	313	305	286		1410	313	321	336	339		1410	300	275	305	307
1411	315	313	305	286		1411	313	321	336	339		1411	300	275	305	307
1412	315	313	305	286		1412	313	322	336	339		1412	300	275	305	307
1413	315	312	305	286		1413	313	322	336	339		1413	300	275	305	307
1414	315	312	305	286		1414	313	322	339	339		1414	300	276	305	307
1415	315	312	305	286		1415	313	322	339	339		1415	300	276	305	307
1416	316	313	305	286		1416	313	322	339	339		1416	300	276	305	307
1417	316	313	305	286		1417	313	322	339	339		1417	300	276	305	307
1418	315	313	305	286		1418	314	322	339	340		1418	301	278	305	307
1419	315	313	305	286		1419	314	322	339	340		1419	301	281	305	307
1420	315	313	305	287		1420	314	322	339	340		1420	301	281	305	307
1421	315	313	305	287		1421	314	322	339	340		1421	301	281	305	307
1422	315	313	305	287		1422	314	322	339	340		1422	301	281	305	307
1423	315	313	305	287		1423	314	322	339	340		1423	301	282	305	307
1424	315	313	305	287		1424	314	322	340	340		1424	301	282	305	308
1425	315	313	306	287		1425	314	323	341	341		1425	301	281	305	308
1426	315	313	306	287		1426	314	323	342	341		1426	301	282	305	308
1427	316	313	306	287		1427	314	323	341	341		1427	301	282	305	307
1428	316	313	306	287		1428	314	323	341	341		1428	302	282	305	307
1429	316	313	306	287		1429	314	323	341	341		1429	302	282	305	307
1430	316	313	304	287		1430	314	323	342	341		1430	302	283	305	308
1431	316	313	304	287		1431	314	323	342	341		1431	302	284	306	308
1432	316	313	304	287		1432	314	323	342	341		1432	302	284	306	308
1433	316	313	305	287		1433	314	323	342	341		1433	302	284	306	308
1434	316	313	305	288		1434	314	323	342	341		1434	302	284	306	308
1435	316	313	305	288		1435	314	324	342	341		1435	302	284	306	308
1436	316	313	305	288		1436	314	324	342	341		1436	302	284	306	308
1437	316	313	305	288		1437	314	324	342	341		1437	302	284	306	308
1438	316	313	305	288		1438	314	324	340	342		1438	302	284	306	308
1439	316	313	305	288		1439	315	324	341	342		1439	302	283	306	308
1440	316	314	305	288		1440	315	324	341	342		1440	302	284	306	308
1441	317	314	305	288		1441	315	324	341	342		1441	302	284	306	308
1442	317	314	305	288		1442	315	324	341	342		1442	302	285	306	308
1443	317	314	305	288		1443	315	324	343	342		1443	302	285	306	308
1444	317	314	305	288		1444	315	324	343	343		1444	302	285	306	308
1445	317	314	305	288		1445	315	325	343	343		1445	302	285	306	308
1446	317	314	305	288		1446	315	325	342	343		1446	302	285	306	308
1447	317	314	305	289		1447	315	325	341	343		1447	302	285	306	308
1448	318	315	305	289		1448	315	325	341	343		1448	302	285	306	308
1449	318	315	307	289		1449	315	325	343	343		1449	302	285	306	308
1450	318	315	307	289		1450	315	325	342	343		1450	302	285	306	308
1451	318	315	307	289		1451	315	325	342	343		1451	302	286	306	308
1452	318	315	307	289		1452	315	325	342	343		1452	302	286	306	308
1453	318	315	307	289		1453	315	325	342	343		1453	302	286	306	308
1454	318	314	307	289		1454	315	325	341	343		1454	302	286	306	308
1455	318	314	307	290		1455	315	325	344	343		1455	302	286	306	308
1456	318	314	307	290		1456	316	325	344	343		1456	302	286	307	308
1457	318	313	307	290		1457	316	325	343	343		1457	302	286	307	308
1458	318	314	307	290		1458	316	325	343	343		1458	302	286	307	308
1459	318	314	307	290		1459	316	325	343	343		1459	302	287	307	308
1460	318	314	307	290		1460	316	326	339	343		1460	302	287	307	308
1461	318	314	307	290		1461	316	326	340	343		1461	304	287	307	308
1462	319	314	307	290		1462	316	326	340	343		1462	304	287	307	308
1463	318	314	307	290		1463	316	326	340	343		1463	305	287	307	309
1464	318	314	307	290		1464	316	326	340	344		1464	305	287	307	309
1465	318	314	307	290		1465	316	326	340	344		1465	305	287	307	309
1466	318	314	307	290		1466	316	326	340	344		1466	305	287	307	309
1467	319	314	307	290		1467	316	326	340	344		1467	305	287	308	309
1468	319	315	307	290		1468	316	326	342	344		1468	305	287	308	309
1469	319	315	307	291		1469	316	326	342	344		1469	305	287	308	309
1470	319	315	307	291		1470	316	326	342	344		1470	305	287	308	309
1471	319	315	307	291		1471	316	326	341	344		1471	305	287	308	309
1472	319	315	307	291		1472	316	326	345	344		1472	305	287	308	309
1473	319	315	308	291		1473	316	325	345	344		1473	305	288	308	309
1474	319	315	308	291		1474	316	325	344	344		1474	304	288	308	310
1475	319	315	308	291		1475	317	325	344	344		1475	304	288	308	309
1476	319	315	308	291		1476	317	325	345	344		1476	304	288	308	309
1477	319	315	308	291		1477	316	325	345	344		1477	305	288	308	309
1478	319	315	308	292		1478	316	325	345	344		1478	305	288	308	309
1479	319	315	310	292		1479	317	325	345	345		1479	305	289	308	309
1480	319	315	310	292		1480	317	325	345	345		1480	305	289	308	309
1481	319	315	310	292		1481	317	325	345	345		1481	305	289	308	310
1482	319	315	310	292		1482	317	325	345	345		1482	305	289	308	310
1483	319	315	310	292		1483	317	325	345	345		1483	305	289	308	310
1484	319	315	310	292		1484	317	326	345	345		1484	305	289	308	310
1485	319	315	310	292		1485	317	326	346	345		1485	305	289	308	310
1486	319	315	310	292		1486	317	326	346	345		1486	305	289	308	310
1487	319	315	310	292		1487	317	326	346	345		1487	305	289	308	310
1488	319	315	310	292		1488	317	326	346	346		1488	306	289	308	310
1489	319	315	310	292		1489	317	326	346	346		1489	306	289	308	310
1490	319	315	311	293		1490	317	326	346	346		1490	306	289	308	310
1491	319	315	311	293		1491	317	326	346	346		1491	306	289	308	310
1492	319	315	311	293		1492	317	326	346	346		1492	306	289	308	310
1493	319	316	311	293		1493	317	326	346	346		1493	306	289	308	310
1494	319	316	311	293		1494	317	326	346	346		1494	306	290	308	310
1495	319	316	311	293		1495	317	326	346	346		1495	306	290	309	310
1496	319	316	311	293		1496	317	326	346	346		1496	306	290	309	310
1497	319	316	311	293		1497	317	326	346	346		1497	306	290	309	310
1498	319	317	311	293		1498	317	327	346	346		1498	304	290	309	310
1499	319	317	311	293		1499	318	327	346	346		1499	305	290	309	310
1500	319	316	311	293		1500	318	327	346	346		1500	305	291	309	310
1501	319	316	311	293		1501	318	327	346	346		1501	305	291	309	310
1502	319	316	311	293		1502	317	327	346	346		1502	305	291	309	310
1503	319	316	311	294		1503	317	327	346	346		1503	305	291	309	310
1504	320	316	311	294		1504	319	327	347	346		1504	305	291	309	311
1505	320	317	311	294		1505	319	327	347	347		1505	305	291	309	311
1506	320	317	311	294		1506	319	327	347	347		1506	305	291	309	311
1507	321	317	311	293		1507	319	327	347	347		1507	305	291	309	311
1508	321	317	311	293		1508	319	327	347	347		1508	305	291	309	311
1509	321	316	312	293		1509	319	327	347	347		1509	305	291	309	311
1510	321	316	312	293		1510	319	327	347	347		1510	305	292	310	311
1511	321	316	312	293		1511	319	327	347	347		1511	305	292	310	311
1512	321	317	312	293		1512	319	327	347	348		1512	306	292	310	312
1513	321	317	312	293		1513	319	327	346	348		1513	306	292	310	311
1514	321	317	312	293		1514	319	327	346	348		1514	306	292	310	311
1515	321	317	312	293		1515	319	327	346	347		1515	306	292	310	312
1516	321	317	313	294		1516	319	327	346	347		1516	306	292	310	312
1517	321	317	313	294		1517	320	327	346	347		1517	306	293	310	312
1518	321	317	313	294		1518	320	327	346	347		1518	306	293	310	312
1519	321	317	313	294		1519	320	328	346	347		1519	306	293	310	312
1520	321	317	313	294		1520	320	328	346	347		1520	306	293	310	312
1521	321	317	313	294		1521	320	328	346	347		1521	306	293	309	312
1522	321	317	313	294		1522	320	328	346	347		1522	306	293	310	312
1523	321	317	313	294		1523	320	328	346	347		1523	306	294	310	312
1524	321	317	313	294		1524	320	328	347	347		1524	306	294	310	312
1525	321	318	314	294		1525	320	328	348	348		1525	306	294	310	312
1526	321	318	314	294		1526	320	328	348	348		1526	307	295	310	313
1527	321	318	314	294		1527	320	328	348	348		1527	307	295	309	312
1528	321	318	314	294		1528	320	327	348	348		1528	307	295	309	312
1529	321	318	314	294		1529	320	328	347	348		1529	307	295	309	312
1530	321	318	314	295		1530	320	328	347	349		1530	307	295	309	312
1531	321	318	314	295		1531	320	328	347	349		1531	307	295	309	313
1532	321	318	314	295		1532	320	328	347	349		1532	307	295	309	313
1533	321	318	314	295		1533	320	330	347	349		1533	307	295	309	313
1534	321	318	314	295		1534	321	330	344	349		1534	307	295	309	313
1535	321	318	314	295		1535	321	330	344	349		1535	307	295	309	313
1536	321	318	314	295		1536	321	330	344	349		1536	307	295	309	313
1537	321	318	314	295		1537	321	330	344	349		1537	307	295	309	313
1538	321	318	314	295		1538	321	330	344	349		1538	307	296	310	313
1539	321	318	314	295		1539	321	330	344	349		1539	307	297	310	313
1540	321	318	314	295		1540	321	330	344	349		1540	307	297	310	313
1541	321	318	314	295		1541	321	330	345	349		1541	307	297	310	313
1542	322	318	314	295		1542	321	330	345	349		1542	307	297	310	313
1543	322	319	314	295		1543	321	331	345	349		1543	307	297	310	313
1544	322	319	314	296		1544	321	331	345	349		1544	307	297	310	313
1545	322	319	314	296		1545	321	330	345	350		1545	307	297	310	313
1546	322	319	314	296		1546	321	330	345	350		1546	307	297	310	313
1547	322	319	314	296		1547	321	331	345	350		1547	307	297	310	313
1548	322	319	314	296		1548	321	331	345	350		1548	307	298	310	314
1549	322	319	314	296		1549	321	331	345	350		1549	308	298	310	314
1550	322	319	313	296		1550	321	331	345	350		1550	308	298	311	314
1551	322	319	313	296		1551	321	331	345	350		1551	308	298	311	314
1552	322	319	313	296		1552	321	331	346	350		1552	308	298	311	314
1553	322	319	313	296		1553	321	331	348	350		1553	308	298	311	314
1554	322	319	313	296		1554	321	331	347	349		1554	308	298	311	314
1555	322	319	313	296		1555	321	332	347	349		1555	309	298	311	314
1556	322	320	313	296		1556	322	332	347	349		1556	309	298	311	314
1557	323	320	313	296		1557	322	332	347	350		1557	309	298	311	314
1558	323	320	314	296		1558	322	332	347	351		1558	309	298	311	314
1559	323	320	314	296		1559	322	332	347	351		1559	309	298	311	314
1560	323	320	314	296		1560	322	332	347	351		1560	309	298	311	314
1561	323	320	314	296		1561	322	332	347	351		1561	309	299	311	314
1562	323	320	314	296		1562	322	332	347	351		1562	309	299	311	314
1563	323	320	314	296		1563	322	332	347	351		1563	309	299	311	314
1564	323	320	314	296		1564	323	332	347	351		1564	309	299	311	314
1565	323	320	314	296		1565	323	332	347	351		1565	309	299	311	314
1566	323	320	314	296		1566	323	332	347	351		1566	309	299	311	315
1567	323	320	314	297		1567	323	332	347	351		1567	309	299	312	315
1568	323	320	314	298		1568	323	332	347	351		1568	309	299	312	315
1569	324	320	314	298		1569	323	332	350	351		1569	309	299	312	315
1570	323	320	314	298		1570	323	333	350	351		1570	309	299	312	315
1571	323	320	314	298		1571	323	333	350	351		1571	309	300	312	315
1572	323	320	314	298		1572	323	333	350	351		1572	309	300	312	315
1573	323	320	314	298		1573	323	332	350	351		1573	310	300	312	316
1574	323	320	315	298		1574	323	332	350	351		1574	310	300	312	316
1575	323	320	315	298		1575	323	332	350	351		1575	310	300	312	316
1576	323	320	315	298		1576	323	332	350	351		1576	310	300	312	316
1577	323	320	315	298		1577	323	332	350	351		1577	310	300	312	316
1578	324	320	316	298		1578	323	332	350	351		1578	310	300	312	316
1579	324	320	316	298		1579	323	332	351	351		1579	310	300	312	316
1580	324	320	316	298		1580	323	332	351	351		1580	310	300	312	316
1581	324	320	316	298		1581	323	332	351	351		1581	310	301	312	316
1582	325	320	316	298		1582	323	332	351	352		1582	310	300	312	316
1583	325	320	316	298		1583	323	332	351	352		1583	310	301	312	316
1584	325	320	316	298		1584	323	333	351	352		1584	310	301	312	316
1585	325	320	316	298		1585	323	333	351	352		1585	310	301	312	316
1586	325	321	316	298		1586	324	333	351	352		1586	311	301	312	316
1587	325	321	316	299		1587	324	333	351	352		1587	311	301	313	316
1588	325	321	316	299		1588	324	333	352	352		1588	311	301	312	316
1589	325	321	316	299		1589	324	332	352	352		1589	311	301	312	316
1590	325	321	316	299		1590	324	332	352	352		1590	311	302	312	316
1591	325	321	316	299		1591	324	332	352	352		1591	311	302	312	315
1592	325	321	316	299		1592	324	332	352	352		1592	311	302	313	315
1593	325	321	316	299		1593	324	333	352	352		1593	311	302	313	316
1594	325	321	316	299		1594	324	332	350	352		1594	311	302	313	316
1595	325	321	317	299		1595	324	332	350	353		1595	311	302	313	316
1596	325	321	317	299		1596	324	332	350	353		1596	311	303	313	316
1597	325	321	317	299		1597	324	332	350	353		1597	311	303	313	316
1598	325	321	317	299		1598	325	332	351	353		1598	311	303	313	316
1599	326	321	317	298		1599	325	333	351	353		1599	311	303	313	316
1600	326	321	317	297		1600	325	332	351	353		1600	311	303	313	316
1601	326	322	317	297		1601	325	333	353	353		1601	311	303	313	316
1602	326	322	317	297		1602	325	333	354	353		1602	311	303	313	316
1603	326	321	317	297		1603	325	333	354	353		1603	311	303	313	316
1604	326	321	317	297		1604	325	333	354	353		1604	311	303	313	316
1605	326	321	317	297		1605	325	333	354	353		1605	311	303	313	317
1606	326	321	317	297		1606	325	333	354	353		1606	311	303	314	317
1607	326	321	317	297		1607	325	333	354	353		1607	312	303	314	316
1608	326	321	317	299		1608	325	333	355	353		1608	312	303	314	316
1609	326	321	317	299		1609	325	333	355	353		1609	312	303	314	316
1610	326	322	317	299		1610	326	333	355	353		1610	312	304	314	316
1611	326	322	317	299		1611	326	333	355	353		1611	312	304	314	316
1612	326	322	317	298		1612	326	333	356	353		1612	312	304	314	316
1613	326	322	317	298		1613	326	333	356	354		1613	312	304	314	316
1614	326	322	317	300		1614	326	333	356	354		1614	312	304	315	316
1615	326	322	317	300		1615	327	333	356	354		1615	312	304	315	316
1616	326	322	317	300		1616	327	334	356	354		1616	312	304	315	316
1617	326	322	317	300		1617	327	334	356	354		1617	312	304	315	317
1618	327	322	318	300		1618	327	334	356	354		1618	313	304	315	317
1619	327	322	318	300		1619	327	334	356	354		1619	313	304	315	317
1620	327	322	318	300		1620	327	334	356	354		1620	313	304	315	317
1621	327	322	318	301		1621	328	334	356	354		1621	313	304	315	317
1622	328	322	318	301		1622	328	334	356	354		1622	313	305	315	317
1623	328	322	318	301		1623	328	334	356	354		1623	313	305	315	317
1624	328	322	318	301		1624	328	334	355	354		1624	313	305	315	317
1625	328	322	318	301		1625	328	334	356	354		1625	313	305	315	317
1626	328	323	318	301		1626	328	334	356	354		1626	313	305	315	317
1627	328	323	318	300		1627	328	334	356	354		1627	313	305	315	317
1628	327	323	318	300		1628	328	334	356	354		1628	313	305	315	317
1629	327	323	318	300		1629	328	334	356	354		1629	313	305	315	317
1630	327	323	318	300		1630	328	334	355	355		1630	313	305	315	317
1631	327	323	318	300		1631	328	334	355	355		1631	313	305	315	317
1632	327	323	318	300		1632	328	334	356	355		1632	313	305	315	317
1633	327	323	318	300		1633	328	334	356	355		1633	313	305	315	317
1634	328	323	318	300		1634	328	334	356	355		1634	312	305	315	317
1635	329	323	318	300		1635	328	334	356	355		1635	312	306	316	317
1636	329	323	318	301		1636	328	334	356	355		1636	312	306	317	317
1637	329	323	318	301		1637	328	334	356	355		1637	313	306	317	317
1638	329	323	318	301		1638	328	334	356	355		1638	314	306	317	317
1639	329	323	319	301		1639	329	334	356	355		1639	314	306	317	317
1640	329	323	319	301		1640	329	334	356	355		1640	314	306	317	317
1641	329	323	319	301		1641	329	334	356	355		1641	314	306	317	317
1642	329	323	319	301		1642	329	334	356	355		1642	314	306	317	317
1643	329	323	319	301		1643	329	334	356	355		1643	314	306	317	317
1644	329	323	319	301		1644	329	334	356	355		1644	314	306	317	317
1645	329	323	319	301		1645	329	335	358	356		1645	314	305	317	317
1646	329	323	319	300		1646	329	335	359	356		1646	312	305	317	317
1647	329	324	319	300		1647	329	335	359	356		1647	312	305	317	317
1648	329	324	319	300		1648	329	335	359	356		1648	312	306	317	317
1649	329	324	319	300		1649	329	335	359	356		1649	312	306	317	318
1650	329	324	319	300		1650	329	335	358	356		1650	312	306	317	318
1651	329	324	319	300		1651	329	335	358	356		1651	312	306	318	318
1652	329	324	319	300		1652	329	335	358	356		1652	312	306	318	318
1653	329	324	319	300		1653	329	335	358	356		1653	312	306	318	318
1654	329	324	319	300		1654	329	335	356	356		1654	312	306	318	318
1655	329	324	319	300		1655	329	335	356	356		1655	312	306	318	318
1656	330	325	319	301		1656	329	335	356	356		1656	312	306	318	318
1657	330	325	319	301		1657	329	336	356	356		1657	312	306	318	318
1658	330	325	319	301		1658	329	336	359	356		1658	312	306	318	318
1659	330	325	319	301		1659	329	336	359	356		1659	312	307	318	318
1660	330	325	319	301		1660	329	336	360	356		1660	312	307	318	318
1661	330	325	319	301		1661	330	336	360	357		1661	312	307	318	318
1662	330	325	319	301		1662	330	336	361	357		1662	312	307	318	318
1663	330	325	319	301		1663	330	336	361	357		1663	312	307	318	318
1664	330	325	319	301		1664	331	336	361	357		1664	312	307	319	318
1665	331	325	319	301		1665	331	336	361	357		1665	312	307	319	318
1666	331	325	319	301		1666	331	336	361	357		1666	314	307	319	318
1667	331	325	319	301		1667	331	336	361	357		1667	314	307	319	319
1668	331	325	320	301		1668	331	336	361	357		1668	314	307	319	319
1669	331	325	320	301		1669	331	336	361	357		1669	314	307	319	319
1670	331	325	320	301		1670	331	336	360	357		1670	314	307	319	319
1671	331	325	319	301		1671	331	336	360	357		1671	314	307	319	320
1672	331	325	319	302		1672	331	336	360	357		1672	314	307	319	319
1673	331	325	319	302		1673	331	336	360	358		1673	313	307	319	319
1674	331	326	320	302		1674	331	336	359	358		1674	313	307	319	319
1675	331	326	320	302		1675	331	336	359	358		1675	313	307	319	319
1676	332	326	320	302		1676	331	337	359	358		1676	313	307	319	319
1677	332	326	320	302		1677	331	337	358	358		1677	313	307	319	319
1678	332	326	320	302		1678	331	337	358	358		1678	313	307	320	320
1679	332	326	320	302		1679	331	337	360	358		1679	313	308	320	320
1680	332	326	320	303		1680	331	337	360	358		1680	313	308	320	320
1681	332	326	320	303		1681	332	337	360	359		1681	313	308	320	320
1682	332	326	320	303		1682	332	337	360	359		1682	313	308	320	320
1683	332	326	320	303		1683	332	337	361	359		1683	313	308	320	320
1684	332	326	320	303		1684	333	337	361	359		1684	313	308	320	320
1685	332	326	320	303		1685	333	337	361	359		1685	313	308	320	321
1686	332	326	320	303		1686	333	337	361	359		1686	313	308	320	321
1687	332	326	320	303		1687	333	337	362	359		1687	316	308	320	321
1688	332	326	320	303		1688	333	337	362	359		1688	316	308	320	321
1689	332	326	320	303		1689	333	337	362	359		1689	314	308	320	321
1690	332	326	320	303		1690	333	337	362	359		1690	314	308	320	321
1691	333	326	321	303		1691	333	337	362	359		1691	314	308	320	321
1692	333	326	321	303		1692	333	337	362	359		1692	314	308	320	320
1693	333	326	321	303		1693	333	337	361	359		1693	314	308	320	320
1694	333	327	321	303		1694	333	337	361	359		1694	315	308	320	320
1695	333	327	321	303		1695	333	337	362	358		1695	315	308	320	320
1696	333	327	321	303		1696	334	337	362	358		1696	315	308	320	321
1697	333	327	321	303		1697	332	337	362	358		1697	315	308	320	321
1698	333	327	321	303		1698	332	337	362	358		1698	315	309	321	321
1699	333	327	321	303		1699	332	337	362	358		1699	315	309	321	321
1700	333	327	321	303		1700	332	337	363	358		1700	315	309	321	321
1701	333	327	321	303		1701	332	337	363	359		1701	315	309	321	321
1702	334	327	321	302		1702	332	337	363	359		1702	315	309	321	321
1703	334	327	321	302		1703	333	337	364	359		1703	315	309	321	321
1704	334	327	321	302		1704	333	337	364	360		1704	315	309	321	321
1705	334	328	321	302		1705	333	337	364	360		1705	316	309	321	321
1706	334	328	321	302		1706	333	337	364	360		1706	316	309	321	321
1707	334	328	321	302		1707	333	337	364	360		1707	316	309	322	321
1708	334	328	321	302		1708	333	337	364	360		1708	316	309	322	321
1709	334	328	321	302		1709	333	337	364	359		1709	316	309	321	321
1710	334	328	321	302		1710	333	338	364	359		1710	316	309	321	321
1711	334	328	321	302		1711	333	338	364	360		1711	316	309	322	321
1712	335	328	322	302		1712	334	338	364	360		1712	316	310	322	321
1713	334	328	322	302		1713	334	339	364	360		1713	316	310	322	321
1714	334	328	322	302		1714	334	339	363	360		1714	316	310	322	321
1715	334	328	322	302		1715	335	339	363	360		1715	316	310	322	321
1716	334	328	322	302		1716	335	339	363	360		1716	316	310	322	322
1717	334	328	322	302		1717	335	339	363	360		1717	316	310	322	322
1718	334	328	322	302		1718	334	339	364	360		1718	316	310	322	322
1719	335	328	322	302		1719	334	339	364	361		1719	316	310	322	322
1720	335	329	322	302		1720	334	339	364	361		1720	316	310	322	322
1721	335	329	322	303		1721	334	339	364	361		1721	316	310	322	322
1722	335	329	322	303		1722	335	339	364	361		1722	316	309	322	322
1723	335	329	322	303		1723	335	339	364	361		1723	316	310	322	322
1724	335	329	322	303		1724	335	339	364	361		1724	316	310	322	322
1725	335	329	322	303		1725	335	339	364	361		1725	316	310	322	322
1726	335	329	322	303		1726	335	339	364	361		1726	316	309	322	322
1727	336	329	323	304		1727	334	339	364	361		1727	316	310	322	322
1728	336	329	323	304		1728	334	339	361	361		1728	316	310	322	322
1729	336	329	323	304		1729	334	339	360	361		1729	316	310	322	322
1730	336	329	323	304		1730	334	339	360	361		1730	316	310	322	323
1731	336	329	323	304		1731	334	339	364	361		1731	316	309	322	323
1732	336	330	323	304		1732	334	339	364	362		1732	316	309	322	323
1733	336	330	323	304		1733	335	339	364	362		1733	316	310	322	323
1734	336	330	323	304		1734	335	339	364	362		1734	316	310	322	323
1735	336	330	323	304		1735	335	339	364	362		1735	316	310	323	323
1736	336	330	323	304		1736	335	339	365	362		1736	316	310	323	323
1737	336	330	323	304		1737	335	339	365	362		1737	316	310	323	323
1738	336	330	323	304		1738	335	340	367	362		1738	316	310	323	323
1739	336	330	323	304		1739	335	340	367	362		1739	316	310	323	323
1740	337	330	323	304		1740	335	340	366	362		1740	316	310	323	323
1741	337	330	323	304		1741	335	340	365	362		1741	316	310	323	324
1742	337	330	323	305		1742	335	340	365	362		1742	316	310	323	324
1743	337	330	323	305		1743	335	340	365	362		1743	317	310	323	324
1744	337	330	323	305		1744	335	340	368	362		1744	317	310	323	324
1745	337	330	323	304		1745	335	340	368	362		1745	317	310	323	324
1746	337	331	323	304		1746	335	340	368	362		1746	317	310	323	324
1747	337	331	323	306		1747	335	340	368	363		1747	317	310	324	324
1748	337	331	323	306		1748	335	340	368	363		1748	317	309	324	324
1749	337	331	323	306		1749	335	340	368	363		1749	317	309	324	324
1750	337	331	323	306		1750	335	340	368	363		1750	317	309	324	324
1751	337	331	323	306		1751	335	340	368	363		1751	317	310	325	324
1752	337	331	323	306		1752	336	340	367	363		1752	317	309	325	325
1753	337	331	323	306		1753	336	341	366	363		1753	317	309	325	325
1754	337	331	323	306		1754	336	341	366	363		1754	317	310	325	325
1755	337	331	323	306		1755	336	341	366	363		1755	317	312	325	325
1756	337	331	323	306		1756	336	341	366	363		1756	317	312	325	325
1757	337	331	323	306		1757	336	341	366	363		1757	317	312	325	325
1758	338	331	323	306		1758	336	341	367	363		1758	317	311	325	325
1759	338	331	323	306		1759	336	341	367	363		1759	317	311	325	325
1760	338	332	323	306		1760	336	341	367	363		1760	318	311	325	325
1761	338	332	323	306		1761	336	341	367	363		1761	318	311	325	325
1762	338	332	323	306		1762	336	341	367	364		1762	318	311	325	325
1763	338	332	323	306		1763	336	341	367	364		1763	318	311	325	325
1764	338	332	324	306		1764	336	342	367	364		1764	318	311	325	325
1765	338	332	324	306		1765	336	342	367	364		1765	318	311	326	325
1766	338	332	324	306		1766	336	342	368	364		1766	319	313	326	326
1767	338	332	324	306		1767	336	342	368	364		1767	318	313	325	326
1768	338	332	324	306		1768	336	342	368	364		1768	318	312	326	326
1769	338	332	325	306		1769	336	342	368	363		1769	318	312	326	326
1770	338	332	325	306		1770	336	341	368	364		1770	318	312	326	326
1771	339	332	325	306		1771	336	341	368	364		1771	318	312	326	326
1772	339	332	325	307		1772	336	341	368	364		1772	318	313	326	326
1773	339	332	325	307		1773	337	343	368	364		1773	318	313	326	326
1774	339	332	325	307		1774	337	342	367	364		1774	318	313	326	326
1775	339	333	325	307		1775	337	343	367	364		1775	318	313	326	326
1776	339	333	325	307		1776	337	343	367	365		1776	318	313	326	326
1777	339	333	325	307		1777	337	342	367	365		1777	318	313	326	327
1778	339	333	325	307		1778	337	342	367	365		1778	318	314	326	327
1779	339	333	325	307		1779	337	342	367	365		1779	318	314	326	327
1780	339	333	325	307		1780	338	342	368	365		1780	318	314	326	327
1781	339	333	325	307		1781	338	342	368	365		1781	318	313	326	327
1782	339	333	325	307		1782	338	342	368	365		1782	318	313	326	327
1783	339	334	325	307		1783	338	343	368	365		1783	318	313	326	327
1784	339	334	325	307		1784	338	343	368	365		1784	318	313	326	327
1785	340	334	325	307		1785	338	343	368	365		1785	318	314	327	327
1786	340	334	325	307		1786	338	343	368	365		1786	318	314	327	328
1787	340	334	325	307		1787	338	343	369	365		1787	318	314	327	327
1788	340	334	325	307		1788	338	343	369	365		1788	318	314	327	327
1789	340	334	325	307		1789	338	343	369	365		1789	318	314	327	327
1790	340	334	326	307		1790	338	343	369	365		1790	318	314	327	327
1791	340	334	326	307		1791	338	343	369	365		1791	318	314	327	328
1792	340	334	326	307		1792	338	343	369	365		1792	318	314	327	328
1793	340	334	326	307		1793	338	343	369	366		1793	318	315	328	328
1794	340	334	326	307		1794	338	343	369	366		1794	318	315	328	328
1795	341	334	326	307		1795	338	343	369	366		1795	318	315	328	328
1796	341	334	326	307		1796	338	343	369	365		1796	318	315	328	328
1797	341	334	326	307		1797	338	343	369	365		1797	318	315	328	328
1798	341	334	326	307		1798	338	343	369	365		1798	318	315	328	328
1799	341	334	326	307		1799	338	343	369	365		1799	319	315	328	328
1800	341	334	326	307		1800	338	343	369	366		1800	319	315	328	328
1801	341	334	327	307		1801	339	343	370	366		1801	319	315	328	328
1802	341	334	327	307		1802	339	343	370	366		1802	319	315	328	328
1803	341	335	327	307		1803	340	343	371	366		1803	319	315	328	328
1804	341	335	327	307		1804	341	344	371	366		1804	319	315	328	329
1805	341	335	327	307		1805	340	344	371	366		1805	321	315	328	329
1806	341	335	327	307		1806	340	344	371	366		1806	321	315	328	329
1807	341	335	327	308		1807	341	344	371	366		1807	319	315	328	329
1808	341	335	327	308		1808	341	344	371	366		1808	319	315	328	329
1809	342	335	327	308		1809	342	344	370	366		1809	319	316	329	329
1810	342	335	327	308		1810	342	344	371	367		1810	319	316	329	329
1811	342	335	327	308		1811	342	344	370	367		1811	319	316	329	329
1812	342	335	327	308		1812	342	344	370	367		1812	318	316	329	329
1813	342	335	327	308		1813	342	344	370	367		1813	318	316	329	329
1814	342	335	327	308		1814	342	344	370	367		1814	323	316	329	329
1815	342	335	327	308		1815	342	344	370	367		1815	323	316	329	329
1816	342	335	327	308		1816	342	344	370	367		1816	323	316	329	329
1817	342	336	327	308		1817	342	344	370	367		1817	323	316	330	329
1818	342	336	327	308		1818	342	344	370	367		1818	323	316	330	329
1819	342	336	327	308		1819	342	344	370	367		1819	323	316	330	329
1820	342	336	327	308		1820	342	344	371	367		1820	321	316	330	329
1821	342	336	327	308		1821	342	344	373	367		1821	321	316	330	329
1822	343	337	328	308		1822	342	344	373	367		1822	321	316	330	329
1823	343	337	328	308		1823	342	344	373	367		1823	321	316	330	329
1824	343	337	328	308		1824	342	344	373	368		1824	321	317	330	329
1825	343	337	328	308		1825	342	344	373	368		1825	321	317	330	329
1826	343	337	328	308		1826	342	345	373	368		1826	322	318	330	329
1827	343	337	328	308		1827	342	345	373	368		1827	322	318	331	330
1828	343	337	328	308		1828	342	344	373	368		1828	322	318	331	330
1829	343	337	328	308		1829	342	345	373	368		1829	322	318	331	330
1830	343	337	328	308		1830	342	345	373	368		1830	322	318	331	330
1831	343	337	328	308		1831	342	345	373	368		1831	322	318	331	330
1832	343	337	328	308		1832	342	345	373	368		1832	322	318	331	330
1833	343	337	328	308		1833	342	346	373	368		1833	322	318	331	331
1834	343	338	328	308		1834	343	346	371	368		1834	322	318	331	331
1835	343	338	328	308		1835	343	346	371	368		1835	322	317	331	331
1836	343	338	329	308		1836	351	346	371	368		1836	322	317	331	331
1837	343	338	329	308		1837	351	346	371	368		1837	322	317	331	331
1838	344	338	329	308		1838	351	346	371	368		1838	322	317	331	331
1839	344	338	329	308		1839	351	346	371	368		1839	322	318	331	331
1840	344	338	329	309		1840	351	346	371	368		1840	322	318	331	331
1841	345	338	329	309		1841	351	346	372	368		1841	322	318	331	330
1842	345	338	329	309		1842	351	346	372	368		1842	322	318	331	331
1843	345	338	329	309		1843	351	346	372	369		1843	323	318	332	331
1844	345	338	329	309		1844	352	346	372	369		1844	323	318	332	332
1845	345	338	329	309		1845	352	346	372	369		1845	323	318	332	332
1846	345	338	330	309		1846	352	346	372	369		1846	323	318	332	332
1847	345	338	330	309		1847	352	346	372	369		1847	323	318	332	332
1848	345	338	330	309		1848	352	346	372	369		1848	323	318	332	332
1849	345	338	330	309		1849	352	346	372	369		1849	323	318	332	332
1850	345	338	330	309		1850	353	346	372	369		1850	323	318	332	332
1851	345	338	330	309		1851	353	346	372	369		1851	323	318	332	332
1852	345	338	330	309		1852	353	346	372	369		1852	323	319	332	332
1853	345	338	330	309		1853	353	347	372	369		1853	323	319	332	332
1854	345	338	330	309		1854	353	347	372	369		1854	323	319	332	332
1855	346	338	330	309		1855	353	347	373	369		1855	323	319	332	332
1856	345	338	330	309		1856	353	347	373	370		1856	323	319	332	332
1857	346	339	330	309		1857	353	347	373	370		1857	323	319	332	332
1858	346	339	330	309		1858	353	347	373	370		1858	323	319	332	332
1859	346	339	330	309		1859	353	347	373	370		1859	323	319	332	332
1860	346	339	330	309		1860	353	347	373	370		1860	324	319	333	332
1861	346	339	330	309		1861	353	347	373	370		1861	324	319	333	332
1862	346	339	330	309		1862	353	347	375	370		1862	324	319	333	332
1863	346	339	330	310		1863	353	347	375	370		1863	324	319	333	332
1864	346	339	330	310		1864	355	347	375	370		1864	324	319	333	333
1865	346	339	330	310		1865	355	347	375	370		1865	324	319	333	333
1866	346	339	330	310		1866	355	347	375	370		1866	323	319	333	333
1867	346	339	330	310		1867	355	347	375	370		1867	324	319	333	333
1868	346	339	330	310		1868	355	347	375	370		1868	324	319	334	333
1869	346	339	330	310		1869	355	347	375	370		1869	324	319	333	333
1870	346	339	330	309		1870	355	347	375	370		1870	324	319	333	333
1871	346	339	330	309		1871	355	347	375	370		1871	324	319	334	333
1872	347	339	330	309		1872	355	347	374	370		1872	325	320	334	333
1873	347	340	330	309		1873	355	348	374	370		1873	325	320	334	333
1874	347	340	330	309		1874	355	348	374	370		1874	325	320	334	334
1875	347	340	330	309		1875	355	348	374	371		1875	325	320	334	333
1876	347	341	330	309		1876	355	348	374	371		1876	325	320	334	333
1877	347	341	331	309		1877	355	349	374	371		1877	325	320	334	333
1878	347	341	331	309		1878	355	349	374	371		1878	325	320	334	334
1879	347	341	331	309		1879	355	349	374	371		1879	325	320	334	334
1880	347	341	330	309		1880	355	349	375	371		1880	325	320	334	334
1881	347	341	331	309		1881	356	349	375	371		1881	324	320	334	334
1882	347	341	331	309		1882	356	349	375	371		1882	324	320	335	334
1883	347	341	331	310		1883	356	349	376	371		1883	324	320	335	334
1884	347	341	332	310		1884	356	349	376	371		1884	324	320	335	334
1885	347	341	332	310		1885	356	349	376	371		1885	325	320	335	334
1886	347	341	332	310		1886	356	349	374	371		1886	325	320	335	334
1887	347	341	332	310		1887	356	349	372	371		1887	325	320	335	334
1888	348	341	332	310		1888	356	349	372	371		1888	325	321	335	334
1889	348	341	332	310		1889	356	349	372	371		1889	325	321	335	334
1890	348	342	332	310		1890	356	349	373	372		1890	326	321	335	334
1891	348	342	332	310		1891	356	349	376	372		1891	326	321	335	334
1892	348	342	332	310		1892	356	349	376	372		1892	326	321	335	334
1893	348	341	332	310		1893	356	349	376	372		1893	326	321	335	334
1894	348	342	332	310		1894	356	349	376	372		1894	326	321	335	334
1895	348	342	332	310		1895	356	349	376	372		1895	326	321	335	335
1896	348	342	333	310		1896	356	349	376	372		1896	326	321	335	334
1897	348	342	333	310		1897	356	349	378	372		1897	326	321	335	334
1898	348	342	333	310		1898	357	350	378	372		1898	326	321	335	335
1899	348	342	333	310		1899	357	350	378	372		1899	326	322	335	335
1900	348	342	333	310		1900	357	350	378	372		1900	326	322	335	335
1901	348	342	333	310		1901	357	350	378	373		1901	326	322	335	335
1902	349	342	333	310		1902	357	350	378	373		1902	327	322	335	335
1903	349	343	333	310		1903	357	350	378	373		1903	327	322	335	335
1904	349	343	333	310		1904	357	350	378	373		1904	327	322	336	336
1905	349	343	333	310		1905	357	350	379	373		1905	327	322	336	336
1906	349	343	333	310		1906	357	350	379	373		1906	327	322	336	336
1907	350	343	333	310		1907	357	350	379	373		1907	328	322	336	336
1908	350	343	333	310		1908	357	350	379	373		1908	328	322	336	336
1909	350	343	333	310		1909	358	350	379	373		1909	326	322	336	336
1910	349	343	333	310		1910	358	350	379	373		1910	326	322	337	336
1911	349	343	333	310		1911	358	350	379	373		1911	326	322	337	336
1912	349	343	333	310		1912	358	350	379	373		1912	326	322	337	336
1913	350	343	333	310		1913	358	350	379	373		1913	326	322	337	336
1914	350	343	333	310		1914	358	350	379	373		1914	326	323	337	336
1915	350	343	333	310		1915	358	350	379	373		1915	326	323	337	336
1916	350	343	333	310		1916	358	351	379	373		1916	326	322	337	336
1917	350	343	333	311		1917	358	350	379	373		1917	326	322	337	336
1918	351	343	333	311		1918	358	350	379	373		1918	326	322	337	336
1919	351	343	334	311		1919	359	351	379	374		1919	326	322	337	336
1920	351	343	334	311		1920	359	351	379	374		1920	326	322	337	336
1921	351	343	334	311		1921	359	351	379	374		1921	326	322	337	336
1922	351	343	334	311		1922	359	351	379	374		1922	326	322	337	336
1923	351	343	334	312		1923	359	351	379	374		1923	326	322	337	336
1924	351	343	334	312		1924	359	351	379	374		1924	327	322	337	337
1925	351	344	334	312		1925	359	351	379	374		1925	327	322	337	337
1926	351	344	334	312		1926	359	351	379	374		1926	327	323	337	337
1927	351	344	334	314		1927	359	351	379	374		1927	327	323	337	337
1928	351	344	334	314		1928	359	351	380	374		1928	327	323	337	337
1929	351	344	334	314		1929	359	351	380	374		1929	327	322	338	337
1930	351	344	334	314		1930	359	351	380	374		1930	327	322	338	337
1931	351	344	334	314		1931	359	351	380	374		1931	328	322	338	337
1932	352	344	334	314		1932	359	351	380	374		1932	328	322	338	337
1933	352	344	334	314		1933	359	351	380	374		1933	328	322	338	337
1934	352	345	334	314		1934	359	351	380	374		1934	328	322	338	337
1935	352	345	334	314		1935	359	352	379	375		1935	328	322	338	338
1936	352	345	334	314		1936	359	352	378	375		1936	328	322	338	338
1937	352	345	334	314		1937	359	352	378	375		1937	328	322	338	338
1938	352	345	334	314		1938	359	352	378	375		1938	328	322	338	338
1939	352	345	334	314		1939	359	352	378	375		1939	328	322	338	338
1940	352	345	334	314		1940	359	352	378	375		1940	328	322	338	338
1941	352	345	334	314		1941	359	353	378	375		1941	330	322	338	338
1942	352	345	335	314		1942	359	353	378	375		1942	330	322	338	338
1943	352	345	335	314		1943	359	353	378	375		1943	330	323	339	338
1944	352	345	336	314		1944	359	353	378	375		1944	330	323	339	338
1945	352	345	336	314		1945	359	353	381	375		1945	330	323	339	338
1946	353	346	336	314		1946	359	353	381	375		1946	331	323	339	338
1947	353	346	336	314		1947	359	353	381	375		1947	331	323	339	338
1948	353	346	336	314		1948	359	353	380	375		1948	331	323	339	338
1949	353	346	336	314		1949	359	353	380	375		1949	331	323	339	339
1950	353	346	336	315		1950	360	353	380	375		1950	331	323	339	339
1951	353	346	337	315		1951	360	353	380	375		1951	331	323	339	339
1952	353	346	337	315		1952	360	353	380	376		1952	331	324	339	339
1953	353	346	337	315		1953	360	353	380	376		1953	331	324	339	339
1954	353	346	337	315		1954	360	353	377	376		1954	331	324	339	339
1955	353	346	337	315		1955	360	353	377	376		1955	332	324	339	339
1956	353	347	337	315		1956	360	353	377	376		1956	332	324	339	339
1957	354	347	337	315		1957	360	353	377	376		1957	331	324	339	339
1958	354	347	337	315		1958	360	354	377	376		1958	331	324	339	340
1959	354	347	337	315		1959	360	354	377	376		1959	331	324	339	340
1960	354	347	337	315		1960	360	354	377	376		1960	331	324	339	340
1961	354	346	337	315		1961	360	354	378	376		1961	331	324	339	340
1962	354	346	337	315		1962	360	354	378	376		1962	331	324	339	340
1963	354	348	337	315		1963	360	354	379	376		1963	331	324	339	340
1964	354	348	338	315		1964	360	354	379	376		1964	331	324	340	340
1965	354	348	338	315		1965	360	354	379	376		1965	331	324	340	340
1966	354	348	338	315		1966	361	354	379	376		1966	331	324	340	340
1967	354	348	338	315		1967	361	354	379	376		1967	331	324	340	340
1968	354	348	338	315		1968	361	354	380	376		1968	331	324	340	341
1969	354	348	338	315		1969	361	354	380	376		1969	333	324	340	341
1970	354	348	339	315		1970	361	354	380	376		1970	332	324	340	341
1971	355	348	339	315		1971	361	354	380	376		1971	332	324	340	341
1972	355	348	339	315		1972	361	354	380	376		1972	332	324	340	341
1973	355	348	339	315		1973	361	354	380	377		1973	332	324	340	341
1974	355	348	339	315		1974	361	354	380	377		1974	332	324	341	341
1975	355	348	339	316		1975	361	354	380	377		1975	333	324	341	341
1976	355	348	339	316		1976	361	354	380	377		1976	333	324	341	341
1977	355	348	339	316		1977	362	354	380	377		1977	333	324	341	341
1978	355	348	339	316		1978	362	354	380	377		1978	333	324	341	341
1979	355	349	340	316		1979	362	354	380	377		1979	333	324	341	341
1980	355	350	340	316		1980	362	354	380	377		1980	333	324	341	341
1981	355	350	340	316		1981	362	354	380	377		1981	333	324	341	341
1982	355	350	339	317		1982	362	354	381	377		1982	333	324	341	341
1983	355	350	340	317		1983	362	355	381	377		1983	333	324	341	341
1984	355	350	340	317		1984	362	355	381	377		1984	333	324	342	341
1985	355	350	340	317		1985	362	355	381	377		1985	333	324	342	342
1986	356	350	340	317		1986	362	355	381	377		1986	333	325	342	342
1987	356	350	340	317		1987	362	355	381	377		1987	333	325	342	342
1988	356	350	340	316		1988	362	355	381	377		1988	333	325	342	342
1989	356	350	340	316		1989	362	355	381	377		1989	333	325	342	342
1990	356	350	340	316		1990	362	355	381	377		1990	333	325	342	342
1991	356	350	340	316		1991	362	355	381	377		1991	334	325	342	342
1992	356	350	340	316		1992	362	356	381	377		1992	334	325	342	342
1993	356	350	340	316		1993	363	355	381	377		1993	334	325	342	341
1994	356	350	340	316		1994	363	356	381	377		1994	334	325	342	341
1995	356	350	340	316		1995	363	356	381	378		1995	334	325	342	341
1996	357	350	340	316		1996	363	356	381	378		1996	334	325	342	342
1997	357	350	340	316		1997	363	356	381	378		1997	334	325	342	342
1998	357	350	340	316		1998	363	356	381	378		1998	334	325	342	342
[truncated: 5,292 more rows]

## Sheet: Subject 3
Subject 2																															Channel Labeling	Orignal Channel with in Single Chip	Global Channel Number
frame	Ch1	Ch2	Ch3	Ch4		frame	Ch1	Ch2	Ch3	Ch4		frame	Ch1	Ch2	Ch3	Ch4															Rep 1	Ch1	Ch 1
1	120	121	151	152		1	161	116	119	120		1	183	83	99	105		Ch.1	Ch. 2	Ch. 3	Ch.4	Ch. 5	Ch. 6	Ch. 7	Ch. 8	Ch. 9	Ch. 10	Ch. 11	Ch. 12			Ch2	Ch 2
2	121	122	154	156		2	165	116	121	121		2	185	85	100	107																Ch3	Ch 3
3	120	123	155	156		3	165	117	119	121		3	184	85	102	110		0	1	2	2	2	0.5	0	0.5	0.5	1	1.5	2.5			Ch4	Ch 4
4	120	123	155	156		4	166	118	120	121		4	184	87	102	110		-0.1	0.7	1.3	1.2	1.5	0.7	0.1	0.3	0.2	1.2	1.1	1.8		Rep 2	Ch1	Ch 5
5	120	123	157	156		5	166	118	121	121		5	185	87	104	110		-0.1	0.5	1.3	0.8	1.1	0.6	0.3	0.2	0.3	1	1.2	1.3			Ch2	Ch 6
6	120	123	157	156		6	167	119	122	121		6	186	88	105	110		-0.0857143	0.371429	1.11429	0.571429	0.971429	0.628571	0.457143	0.142857	0.428571	0.942857	1.2	0.971429			Ch3	Ch 7
7	121	123	159	156		7	168	119	122	122		7	186	90	105	110		0.0357143	0.285714	1.14286	0.428571	0.928571	0.571429	0.464286	0.214286	0.428571	1.03571	1.07143	0.75			Ch4	Ch 8
8	121	123	159	156		8	168	119	122	121		8	186	91	105	110		0.0833333	0.22619	1.05952	0.333333	0.833333	0.5	0.428571	0.142857	0.392857	1.07143	0.928571	0.595238		Rep 3	Ch1	Ch 9
9	121	123	160	156		9	169	119	121	121		9	186	91	106	111		0.1	0.183333	1.01667	0.266667	0.8	0.433333	0.316667	0.1	0.35	1.01667	0.866667	0.55			Ch2	Ch 10
10	121	123	160	158		10	169	119	122	121		10	186	94	108	113		0.10303	0.151515	0.939394	0.327273	0.739394	0.375758	0.29697	0.0727273	0.309091	1.09697	0.89697	0.606061			Ch3	Ch 11
11	121	124	159	159		11	169	119	122	121		11	186	94	109	113		0.1	0.172727	0.809091	0.390909	0.672727	0.327273	0.272727	0.0545455	0.272727	1.09091	0.918182	0.609091			Ch4	Ch 12
12	122	124	159	159		12	169	119	122	121		12	186	93	110	113		0.132867	0.178322	0.702797	0.412587	0.608392	0.286713	0.248252	0.041958	0.241259	1.00699	0.933566	0.587413
13	122	124	159	159		13	169	120	122	121		13	187	93	110	112		0.148352	0.175824	0.615385	0.412088	0.549451	0.285714	0.225275	0.032967	0.247253	0.923077	0.912088	0.521978
14	122	124	160	159		14	169	120	122	121		14	188	93	109	114		0.153846	0.169231	0.571429	0.4	0.496703	0.276923	0.204396	0.0263736	0.272527	0.843956	0.843956	0.523077
15	122	124	161	160		15	171	120	121	121		15	188	94	110	114		0.153571	0.160714	0.553571	0.407143	0.5	0.264286	0.160714	0.0214286	0.282143	0.796429	0.803571	0.510714
16	122	124	162	160		16	172	120	121	121		16	188	96	110	114		0.15	0.151471	0.551471	0.402941	0.513235	0.25	0.127941	0.0176471	0.282353	0.791176	0.758824	0.491176
17	122	124	162	161		17	172	120	122	122		17	188	96	111	114		0.144608	0.142157	0.539216	0.411765	0.512255	0.235294	0.122549	0.0343137	0.276961	0.772059	0.732843	0.468137
18	123	125	162	162		18	173	121	122	123		18	188	96	112	114		0.155831	0.150671	0.521156	0.428277	0.520124	0.23839	0.116615	0.0629515	0.268318	0.745098	0.719298	0.443756
19	123	125	162	162		19	173	121	122	121		19	190	96	113	115		0.161404	0.154386	0.5	0.433333	0.517544	0.236842	0.110526	0.0508772	0.289474	0.714035	0.714035	0.435088
20	123	125	161	162		20	173	122	122	121		20	191	97	113	115		0.163158	0.154887	0.463158	0.430827	0.508271	0.246617	0.104511	0.0413534	0.315038	0.695489	0.7	0.422556
21	123	125	162	162		21	173	122	122	120		21	191	97	113	115		0.162338	0.153247	0.442857	0.423377	0.494805	0.250649	0.0987013	0.0207792	0.32987	0.672727	0.680519	0.407792
22	124	125	162	162		22	173	122	122	121		22	191	97	113	115		0.171654	0.150198	0.42236	0.412761	0.478826	0.250706	0.0931677	0.0169396	0.337098	0.647657	0.65782	0.391869
23	124	125	161	162		23	174	123	122	121		23	191	97	114	115		0.176877	0.146245	0.391304	0.400198	0.472332	0.258893	0.0879447	0.013834	0.338933	0.621542	0.644269	0.375494
24	124	125	161	162		24	174	123	123	121		24	191	97	115	116		0.17913	0.141739	0.363478	0.386522	0.462609	0.262609	0.0930435	0.0113043	0.336957	0.595217	0.637391	0.36913
25	123	126	163	162		25	174	123	123	123		25	191	98	115	117		0.17	0.146154	0.356923	0.372308	0.450769	0.263077	0.0961538	0.0276923	0.332308	0.578462	0.626154	0.37
26	124	126	163	163		26	174	123	123	123		26	191	98	115	117		0.169915	0.148376	0.348718	0.366496	0.437607	0.261197	0.0977778	0.0403419	0.325812	0.560342	0.611966	0.367521
27	124	126	163	162		27	174	124	123	123		27	191	98	116	117		0.168498	0.148962	0.339438	0.351038	0.423687	0.265568	0.0982906	0.0500611	0.318071	0.541514	0.603785	0.362637
28	123	126	163	163		28	175	124	123	123		28	191	99	116	120		0.15873	0.148331	0.329502	0.343459	0.416804	0.267105	0.0979748	0.0574713	0.309524	0.52983	0.592775	0.378216
29	123	126	164	163		29	175	124	123	123		29	191	100	117	120		0.149754	0.146798	0.326108	0.334975	0.408374	0.266502	0.0970443	0.0630542	0.300493	0.523645	0.5867	0.388177
30	123	126	164	163		30	175	124	123	123		30	191	100	117	122		0.141491	0.144605	0.321246	0.325918	0.398888	0.264294	0.0956618	0.0671858	0.291212	0.515239	0.577976	0.406674
31	123	126	164	163		31	175	125	123	123		31	191	101	117	122		0.133871	0.141935	0.315323	0.316532	0.38871	0.266935	0.0939516	0.0701613	0.281855	0.51129	0.567339	0.419355
32	123	126	165	163		32	175	125	123	123		32	192	101	117	122		0.126833	0.13893	0.314333	0.307001	0.378116	0.267595	0.0920088	0.0722141	0.278226	0.505132	0.555352	0.427419
33	123	126	166	164		33	175	125	123	123		33	192	101	117	122		0.120321	0.135695	0.317179	0.302807	0.367313	0.266711	0.0899064	0.0735294	0.27373	0.497326	0.542447	0.431818
34	123	125	166	164		34	175	125	123	123		34	193	101	117	122		0.114286	0.127273	0.317953	0.297785	0.356455	0.264629	0.0877005	0.0742552	0.273644	0.488312	0.528953	0.433308
35	124	125	166	164		35	175	126	124	123		35	193	101	117	122		0.113445	0.119608	0.317087	0.292157	0.345658	0.266387	0.0901961	0.0745098	0.272269	0.478431	0.515126	0.432493
36	124	126	166	164		36	176	126	124	123		36	193	101	117	122		0.112227	0.117117	0.314929	0.2861	0.339511	0.266667	0.0918919	0.0743887	0.269884	0.467954	0.501158	0.429858
37	124	126	166	164		37	176	126	124	123		37	193	101	117	122		0.110716	0.114509	0.311759	0.279753	0.332859	0.265766	0.092935	0.0739687	0.266714	0.457089	0.487198	0.425794
38	124	126	167	164		38	176	126	124	123		38	193	102	118	122		0.108983	0.111828	0.31185	0.273225	0.325856	0.263924	0.0934457	0.0733122	0.262939	0.450049	0.477405	0.420615
39	125	126	167	164		39	176	126	124	124		39	193	103	119	123		0.110931	0.109109	0.310729	0.266599	0.318623	0.261336	0.0935223	0.0763158	0.258704	0.446154	0.471053	0.418421
40	126	126	167	164		40	177	127	124	125		40	193	103	119	123		0.115854	0.106379	0.30863	0.259944	0.314916	0.26182	0.0932458	0.0822702	0.254128	0.441182	0.463884	0.415009
41	125	127	167	164		41	178	127	124	126		41	194	103	119	124		0.116202	0.107143	0.305749	0.25331	0.314111	0.261324	0.0926829	0.0905923	0.252787	0.435366	0.456098	0.414111
42	125	127	167	164		42	178	127	124	126		42	194	104	119	124		0.116117	0.107447	0.302245	0.246739	0.312373	0.260028	0.0918888	0.0974799	0.25079	0.432218	0.447857	0.41196
43	125	127	167	164		43	178	127	125	126		43	194	104	119	124		0.115675	0.107369	0.298248	0.24026	0.309876	0.258079	0.0940803	0.103141	0.248263	0.428118	0.439293	0.408789
44	125	127	168	165		44	178	128	125	126		44	194	104	119	124		0.11494	0.106977	0.296899	0.236927	0.306765	0.258633	0.0957012	0.107752	0.245314	0.423256	0.430514	0.404792
45	125	127	168	164		45	178	128	125	125		45	194	104	121	124		0.113966	0.106324	0.294862	0.230435	0.303162	0.258366	0.0968379	0.108564	0.242029	0.417787	0.427404	0.400132
46	125	127	168	165		46	178	128	125	126		46	195	105	120	124		0.112797	0.105458	0.29226	0.226889	0.299167	0.257416	0.097564	0.111748	0.241258	0.414616	0.420722	0.394943
47	125	127	168	166		47	178	128	125	125		47	195	105	120	124		0.111471	0.104417	0.2892	0.225833	0.294866	0.255897	0.0979417	0.111586	0.23994	0.410731	0.413737	0.389339
48	125	127	168	166		48	178	129	125	125		48	196	105	121	124		0.11002	0.103235	0.285769	0.224327	0.290328	0.256459	0.0980243	0.111159	0.240719	0.406264	0.409086	0.383413
49	125	127	168	166		49	179	129	125	125		49	196	105	122	126		0.108469	0.101939	0.282041	0.222449	0.288061	0.256327	0.0978571	0.11051	0.240816	0.401327	0.406429	0.382143
50	125	128	169	166		50	179	129	126	125		50	196	105	122	126		0.106843	0.102905	0.280432	0.220264	0.285378	0.255606	0.0998319	0.109676	0.240336	0.396014	0.403121	0.38012
51	127	128	169	167		51	179	129	126	125		51	196	106	122	126		0.109683	0.103529	0.278371	0.22009	0.282353	0.254389	0.101357	0.108688	0.239367	0.39267	0.399276	0.377466
52	126	128	169	168		52	179	130	126	125		52	196	105	123	126		0.109793	0.103859	0.275933	0.221634	0.279049	0.25493	0.102493	0.107573	0.237983	0.386664	0.397166	0.374285
53	126	128	170	168		53	179	130	126	125		53	196	106	123	126		0.10966	0.103935	0.275278	0.222545	0.27552	0.254878	0.10329	0.106354	0.236252	0.3826	0.394453	0.370666
54	126	129	170	168		54	179	130	127	126		54	196	106	124	126		0.10932	0.105813	0.274138	0.222908	0.271812	0.254317	0.105813	0.107071	0.234229	0.378197	0.393253	0.366686
55	126	129	170	168		55	179	130	127	126		55	196	107	124	126		0.108802	0.107287	0.272583	0.222799	0.267965	0.253319	0.107864	0.107504	0.231962	0.375469	0.391414	0.36241
56	127	129	171	169		56	179	131	127	127		56	197	107	124	126		0.110014	0.108407	0.272556	0.224163	0.264012	0.253828	0.109501	0.109569	0.231374	0.372317	0.389029	0.357895
57	127	129	171	169		57	179	131	127	127		57	197	109	125	126		0.110902	0.109217	0.272038	0.224981	0.259982	0.253824	0.110773	0.111226	0.230425	0.37244	0.387996	0.353189
58	127	129	171	169		58	179	131	127	127		58	197	108	125	127		0.111508	0.109754	0.271094	0.225322	0.255898	0.253376	0.111723	0.112523	0.229167	0.370144	0.386385	0.350088
59	127	130	171	169		59	179	131	127	126		59	197	109	125	128		0.111864	0.111748	0.269784	0.225248	0.251783	0.252542	0.11239	0.111806	0.227645	0.369141	0.384278	0.348393
60	127	130	171	169		60	179	131	127	127		60	197	110	125	128		0.112003	0.113365	0.268158	0.224812	0.247652	0.251375	0.112809	0.112615	0.225896	0.369269	0.381745	0.346291
61	127	130	171	169		61	179	132	127	127		61	197	109	125	128		0.111951	0.114648	0.266261	0.224061	0.243522	0.251507	0.113009	0.113168	0.223956	0.367213	0.378847	0.343839
62	127	130	171	169		62	179	132	128	127		62	197	109	125	128		0.111732	0.115635	0.264133	0.223036	0.239405	0.25124	0.114553	0.113495	0.221853	0.364786	0.375639	0.341089
63	128	130	171	169		63	179	132	128	126		63	197	109	125	129		0.112855	0.116359	0.261809	0.221774	0.235311	0.250624	0.115783	0.112135	0.219614	0.362039	0.372168	0.339574
64	128	130	171	169		64	179	132	128	125		64	197	110	125	129		0.113713	0.11685	0.259318	0.220307	0.23125	0.249702	0.116735	0.109295	0.217262	0.360462	0.368475	0.337706
65	128	130	172	169		65	180	133	128	125		65	197	112	128	129		0.114336	0.117133	0.258086	0.218663	0.228628	0.249913	0.117439	0.106556	0.214816	0.36132	0.368794	0.335533
66	128	130	172	169		66	181	133	128	125		66	198	113	128	130		0.114748	0.117232	0.256612	0.216867	0.227283	0.249765	0.117921	0.103914	0.213652	0.362968	0.368584	0.334454
67	128	131	172	169		67	181	134	128	126		67	198	114	128	130		0.114973	0.118485	0.254929	0.214941	0.225756	0.250619	0.118206	0.102682	0.212307	0.365312	0.367906	0.333027
68	128	131	173	169		68	181	134	128	126		68	198	114	129	130		0.115032	0.119479	0.254342	0.212906	0.224071	0.251078	0.118315	0.101424	0.210807	0.366989	0.368096	0.331297
69	129	131	173	169		69	181	134	128	126		69	198	114	129	130		0.116186	0.120241	0.253489	0.210778	0.222251	0.251187	0.118268	0.100146	0.209171	0.368067	0.367811	0.329302
70	129	131	173	169		70	181	135	128	126		70	198	116	129	130		0.117103	0.120794	0.252401	0.208573	0.220313	0.252191	0.118082	0.098854	0.207418	0.371026	0.367107	0.327075
71	129	131	173	170		71	181	135	128	126		71	198	116	128	130		0.117807	0.12116	0.251107	0.207478	0.218276	0.252817	0.117773	0.097552	0.205567	0.373307	0.364856	0.324648
72	129	131	174	170		72	181	135	129	126		72	198	117	128	130
73	129	132	174	171		73	182	135	129	126		73	198	117	129	130
74	129	132	174	171		74	182	135	129	126		74	198	117	129	130
75	130	132	175	171		75	183	135	129	126		75	199	117	130	130
76	130	132	175	172		76	183	136	129	126		76	199	117	130	130
77	130	131	175	172		77	183	136	129	127		77	199	118	130	130
78	130	131	175	172		78	184	136	130	127		78	199	118	130	131
79	129	131	175	172		79	184	137	130	127		79	200	118	131	131
80	129	131	176	172		80	184	137	130	127		80	200	118	131	132
81	130	131	176	172		81	185	137	131	126		81	200	119	131	132
82	131	132	176	173		82	185	137	131	127		82	200	119	131	132
83	131	132	176	174		83	185	138	131	127		83	200	119	131	132
84	131	132	177	175		84	189	138	131	127		84	200	120	131	133
85	131	132	177	175		85	189	138	131	127		85	200	121	132	134
86	132	132	177	175		86	189	138	131	127		86	200	121	133	134
87	132	132	177	175		87	189	138	131	127		87	200	121	133	134
88	132	133	177	175		88	189	139	131	127		88	200	121	133	135
89	132	133	177	176		89	189	139	131	128		89	200	121	133	135
90	132	133	177	176		90	190	139	131	128		90	200	122	133	135
91	132	133	177	176		91	190	140	131	128		91	200	122	133	135
92	133	133	177	176		92	190	140	132	128		92	200	122	133	135
93	133	133	178	176		93	190	140	132	128		93	200	122	135	135
94	133	133	180	176		94	190	140	132	128		94	200	122	135	135
95	133	133	180	176		95	190	140	132	128		95	200	122	135	135
96	133	133	179	176		96	193	140	132	128		96	200	123	135	136
97	133	133	179	176		97	193	141	132	128		97	200	123	136	136
98	134	133	181	177		98	193	141	131	128		98	200	123	136	136
99	134	134	181	177		99	193	141	132	128		99	200	124	137	137
100	133	134	181	177		100	193	141	132	129		100	200	124	137	138
101	133	134	182	177		101	195	141	132	129		101	201	124	137	139
102	133	134	182	177		102	195	141	132	129		102	201	125	138	139
103	134	134	182	178		103	195	142	133	129		103	201	125	138	139
104	134	134	182	178		104	195	142	133	129		104	201	125	138	139
105	134	134	182	179		105	195	142	133	129		105	201	125	137	139
106	134	134	182	180		106	195	142	133	129		106	201	125	138	139
107	134	134	182	180		107	195	142	133	129		107	201	126	138	140
108	134	134	184	180		108	195	142	133	130		108	201	126	138	140
109	134	135	184	182		109	195	143	134	130		109	201	126	139	141
110	135	135	184	183		110	195	143	134	130		110	202	127	139	140
111	134	135	185	183		111	195	143	134	130		111	203	127	140	141
112	134	135	185	183		112	195	143	134	130		112	203	127	140	141
113	134	135	185	183		113	195	143	134	130		113	204	128	140	141
114	134	134	185	183		114	195	143	135	130		114	204	128	140	141
115	134	134	185	183		115	195	143	135	131		115	204	128	140	141
116	135	134	186	183		116	195	143	135	131		116	204	129	140	141
117	135	134	186	183		117	196	143	135	131		117	204	129	142	142
118	135	133	186	184		118	196	143	135	131		118	204	129	142	142
119	135	134	186	184		119	196	144	135	131		119	205	129	142	143
120	135	134	186	184		120	196	144	135	133		120	205	129	144	142
121	135	134	186	184		121	196	144	135	132		121	205	129	144	142
122	136	134	187	184		122	196	145	135	132		122	205	130	144	143
123	136	134	188	184		123	196	145	136	132		123	205	130	143	145
124	136	134	188	186		124	196	145	136	133		124	205	130	144	145
125	136	134	188	186		125	196	145	136	133		125	205	131	145	145
126	136	135	188	186		126	196	146	136	133		126	205	131	145	145
127	136	135	188	186		127	196	146	136	133		127	205	131	145	145
128	136	135	188	186		128	197	146	136	133		128	205	131	145	145
129	137	135	189	186		129	197	146	136	133		129	205	132	145	145
130	137	135	189	186		130	197	146	136	133		130	206	133	145	147
131	137	135	189	187		131	197	146	136	133		131	206	133	146	147
132	137	135	189	187		132	197	146	136	133		132	206	133	147	147
133	137	135	189	187		133	197	147	137	133		133	206	133	147	149
134	137	136	189	188		134	197	147	137	133		134	207	133	147	149
135	137	136	189	188		135	197	147	137	135		135	207	135	147	149
136	138	136	189	188		136	197	147	137	135		136	207	135	148	149
137	138	136	189	188		137	198	147	138	135		137	207	136	148	149
138	138	136	190	189		138	198	147	138	135		138	207	135	148	149
139	138	136	190	189		139	198	148	138	135		139	207	136	148	152
140	138	136	190	189		140	198	148	138	136		140	207	136	148	153
141	138	137	190	189		141	198	148	138	137		141	207	136	148	151
142	138	137	190	189		142	198	148	138	137		142	208	136	150	151
143	138	137	190	189		143	198	148	138	137		143	208	136	150	151
144	139	137	189	189		144	198	148	138	137		144	209	137	150	151
145	139	137	190	189		145	198	148	139	137		145	209	137	151	151
146	139	137	190	189		146	199	148	139	136		146	209	138	151	151
147	139	137	190	190		147	199	149	140	136		147	209	138	152	151
148	139	137	190	190		148	199	149	140	136		148	209	139	152	153
149	140	137	190	190		149	199	149	140	136		149	209	140	152	153
150	140	138	190	190		150	199	149	140	136		150	209	140	152	154
151	140	138	191	190		151	199	149	139	136		151	209	140	153	154
152	140	138	190	190		152	199	149	139	136		152	209	140	154	154
153	140	138	191	190		153	199	149	139	137		153	209	140	155	154
154	140	139	191	191		154	199	149	140	137		154	210	141	155	154
155	141	139	191	191		155	199	150	140	137		155	210	142	155	154
156	141	139	191	191		156	199	150	140	137		156	210	142	155	154
157	141	139	191	191		157	199	150	140	137		157	210	141	155	154
158	141	140	191	191		158	199	150	140	137		158	210	141	156	154
159	141	140	191	191		159	199	150	140	137		159	210	141	156	154
160	141	140	191	191		160	199	150	141	137		160	210	142	156	154
161	141	143	191	191		161	200	150	142	137		161	210	143	156	154
162	142	143	192	191		162	200	151	142	137		162	210	143	156	154
163	142	143	192	192		163	200	150	141	138		163	210	143	157	155
164	142	143	192	192		164	200	150	141	138		164	210	144	158	155
165	142	143	192	192		165	200	150	141	138		165	210	144	158	155
166	142	141	192	192		166	200	150	141	138		166	211	144	158	155
167	142	141	192	192		167	200	151	140	138		167	211	144	158	155
168	142	141	192	192		168	200	151	140	138		168	211	145	158	155
169	143	141	192	192		169	200	151	140	138		169	211	145	159	155
170	143	141	192	192		170	200	151	140	139		170	211	145	160	156
171	143	142	192	192		171	200	151	140	139		171	211	145	160	156
172	143	142	192	192		172	200	151	141	139		172	211	145	160	157
173	143	142	193	193		173	200	151	141	139		173	211	148	161	157
174	143	142	193	193		174	201	151	142	140		174	211	147	162	157
175	144	142	193	193		175	201	151	142	140		175	211	147	162	157
176	144	142	193	193		176	201	151	142	140		176	213	147	162	157
177	144	143	193	193		177	201	152	142	140		177	213	147	162	157
178	144	145	193	193		178	201	152	142	140		178	213	148	164	157
179	144	145	193	193		179	201	152	142	140		179	214	150	164	157
180	144	145	193	193		180	201	152	142	140		180	213	150	164	157
181	145	145	193	193		181	201	152	142	139		181	213	150	164	157
182	145	143	194	193		182	201	152	142	141		182	213	150	164	157
183	144	143	194	193		183	201	152	143	141		183	214	151	164	158
184	144	144	194	194		184	201	152	143	141		184	214	151	164	158
185	144	144	194	194		185	202	152	143	141		185	214	151	164	158
186	145	146	194	194		186	202	151	143	141		186	214	151	164	158
187	145	146	194	194		187	202	151	143	139		187	214	151	165	158
188	144	146	194	194		188	202	151	143	139		188	214	152	165	158
189	145	146	194	194		189	202	151	143	139		189	214	154	165	159
190	145	146	194	195		190	202	151	143	140		190	214	154	165	159
191	145	147	195	195		191	202	152	144	139		191	214	154	165	159
192	145	147	195	195		192	202	152	144	139		192	214	154	165	159
193	145	147	195	195		193	202	152	144	140		193	214	154	165	159
194	145	147	195	195		194	202	152	144	139		194	215	154	166	160
195	145	147	195	195		195	202	152	144	139		195	215	154	166	160
196	146	147	195	195		196	202	152	144	139		196	215	154	166	160
197	146	147	195	195		197	202	152	144	140		197	215	155	166	160
198	146	147	196	195		198	202	152	144	140		198	215	155	166	160
199	146	147	196	195		199	203	152	144	141		199	215	155	166	160
200	146	147	196	195		200	203	153	145	141		200	215	155	166	160
201	146	147	196	195		201	203	153	145	141		201	215	155	166	160
202	147	148	196	196		202	203	153	145	142		202	215	155	167	160
203	147	148	196	196		203	203	153	145	142		203	215	156	167	160
204	147	148	195	196		204	203	153	145	142		204	215	156	167	160
205	147	148	195	196		205	203	153	145	142		205	215	156	167	161
206	147	148	195	196		206	203	153	145	142		206	215	156	167	161
207	147	148	195	196		207	203	153	146	142		207	215	156	168	161
208	147	148	196	196		208	203	153	146	141		208	215	156	168	161
209	148	148	196	196		209	203	153	146	142		209	215	157	168	161
210	148	149	196	196		210	203	153	146	142		210	215	157	168	162
211	148	147	196	196		211	204	153	146	142		211	215	157	169	162
212	148	147	196	197		212	204	153	146	142		212	217	157	169	162
213	148	147	196	197		213	204	154	146	142		213	217	157	169	162
214	148	147	197	197		214	204	154	146	142		214	217	157	169	162
215	148	147	198	197		215	204	154	146	142		215	217	158	169	162
216	148	147	198	197		216	204	154	147	142		216	217	158	169	162
217	149	147	198	197		217	204	154	147	143		217	217	158	169	162
218	149	147	198	197		218	204	154	147	143		218	217	158	169	162
219	149	148	198	197		219	204	154	147	143		219	217	158	170	162
220	149	148	198	197		220	204	155	147	143		220	217	158	170	162
221	149	150	197	197		221	204	155	147	143		221	217	158	170	162
222	149	150	198	197		222	204	155	147	143		222	217	159	170	162
223	149	150	199	198		223	204	155	147	143		223	217	159	170	163
224	150	150	199	198		224	205	155	147	143		224	217	159	170	163
225	150	150	199	198		225	205	155	147	143		225	218	159	171	163
226	150	151	199	198		226	205	155	148	143		226	218	159	171	163
227	150	151	199	198		227	205	155	147	144		227	218	159	171	163
228	150	151	199	198		228	205	155	147	144		228	218	159	171	163
229	150	151	199	198		229	205	155	147	144		229	218	160	171	164
230	150	151	199	198		230	205	156	147	144		230	218	160	171	164
231	150	151	199	199		231	205	156	148	143		231	218	160	172	164
232	151	151	199	199		232	205	156	148	143		232	218	160	172	164
233	151	151	201	199		233	205	157	148	143		233	220	161	172	164
234	151	151	200	199		234	205	157	148	143		234	219	161	173	164
235	151	151	200	199		235	206	157	148	145		235	219	161	173	164
236	151	151	200	199		236	206	157	148	145		236	219	161	173	164
237	151	152	200	199		237	206	156	148	146		237	219	161	173	165
238	152	152	201	199		238	206	156	148	146		238	219	161	173	165
239	151	152	201	199		239	206	156	148	146		239	220	162	173	165
240	152	152	201	199		240	206	156	148	146		240	219	162	174	165
241	152	152	201	200		241	206	157	148	146		241	220	162	174	165
242	152	152	201	200		242	206	157	149	145		242	221	162	174	165
243	152	152	201	200		243	206	157	149	146		243	220	162	175	166
244	152	152	200	200		244	206	157	149	146		244	221	162	175	166
245	153	152	200	200		245	206	157	149	146		245	221	163	175	166
246	153	152	200	200		246	207	157	149	147		246	221	163	175	166
247	153	153	200	200		247	206	157	150	148		247	221	163	175	166
248	153	153	200	200		248	207	157	150	148		248	221	163	175	166
249	153	153	201	200		249	207	157	150	148		249	221	163	176	167
250	153	153	201	200		250	207	158	150	148		250	221	163	176	167
251	154	153	201	201		251	207	158	150	148		251	221	164	176	167
252	154	153	201	201		252	207	158	150	149		252	221	164	176	167
253	154	153	201	201		253	207	158	151	149		253	221	164	176	167
254	154	153	201	201		254	207	158	151	149		254	222	164	176	167
255	155	154	201	201		255	207	158	151	149		255	221	164	176	167
256	155	153	201	201		256	207	158	151	148		256	222	164	177	167
257	155	153	201	201		257	207	158	151	149		257	222	164	177	167
258	155	153	201	201		258	208	158	151	149		258	223	165	177	167
259	155	153	201	202		259	208	159	151	149		259	223	165	177	167
260	155	153	202	202		260	208	159	151	149		260	224	165	177	168
261	155	153	202	202		261	208	158	151	149		261	224	165	177	168
262	156	153	202	202		262	208	159	151	149		262	223	165	178	168
263	156	153	201	202		263	208	159	151	147		263	223	165	178	168
264	156	153	201	202		264	208	159	151	147		264	223	165	178	168
265	156	154	201	202		265	208	159	151	147		265	223	165	178	168
266	156	153	201	202		266	208	159	152	147		266	223	166	178	168
267	156	153	201	202		267	208	159	152	147		267	223	166	178	168
268	156	153	201	202		268	208	159	152	147		268	223	166	179	168
269	156	153	201	202		269	208	159	152	148		269	223	166	179	168
270	156	153	203	202		270	208	159	152	148		270	223	166	179	169
271	156	153	203	203		271	209	159	152	148		271	224	166	179	169
272	157	153	203	203		272	209	160	152	150		272	224	166	179	169
273	157	153	203	203		273	209	160	152	151		273	224	166	179	169
274	157	154	203	203		274	209	160	153	152		274	224	167	179	169
275	157	154	203	203		275	209	160	153	153		275	224	167	179	169
276	158	154	203	203		276	209	160	153	153		276	224	167	179	169
277	157	154	204	203		277	209	160	153	154		277	224	167	180	169
278	158	154	204	203		278	210	160	153	154		278	224	167	180	169
279	158	154	204	203		279	210	160	153	154		279	225	167	180	170
280	158	154	204	203		280	210	161	153	153		280	225	167	180	170
281	158	156	204	203		281	210	161	153	154		281	225	167	180	170
282	158	156	204	203		282	210	161	153	155		282	225	167	180	170
283	158	157	204	203		283	210	161	154	155		283	225	168	180	170
284	159	157	204	203		284	210	161	154	155		284	225	168	181	170
285	159	157	205	204		285	210	161	154	155		285	226	168	181	170
286	159	157	205	204		286	210	161	154	155		286	227	168	181	171
287	159	157	205	204		287	211	161	154	155		287	227	168	181	171
288	159	157	205	204		288	211	161	154	155		288	227	168	181	171
289	159	157	204	204		289	211	161	154	154		289	227	169	181	171
290	159	157	204	204		290	211	161	155	154		290	226	169	181	171
291	159	157	204	204		291	211	162	155	153		291	226	169	182	171
292	159	157	204	204		292	211	162	155	153		292	227	169	182	171
293	160	158	204	204		293	211	162	155	153		293	227	169	182	171
294	160	158	204	204		294	211	162	155	154		294	227	169	182	171
295	159	158	206	204		295	211	162	155	154		295	228	169	182	171
296	159	158	206	205		296	211	162	155	152		296	228	169	182	172
297	159	158	206	205		297	211	162	155	152		297	228	169	182	172
298	159	158	205	205		298	211	162	155	152		298	228	170	183	172
299	159	158	205	205		299	211	162	155	152		299	228	170	183	172
300	160	158	205	205		300	211	163	155	151		300	228	170	183	172
301	161	159	205	205		301	211	162	155	152		301	229	170	183	172
302	161	159	205	205		302	212	163	155	153		302	229	170	183	172
303	161	159	205	205		303	212	163	155	153		303	229	170	183	173
304	161	159	205	205		304	212	163	155	152		304	229	171	183	173
305	161	159	205	205		305	212	163	155	152		305	229	171	183	173
306	161	159	205	205		306	212	163	155	152		306	229	171	183	173
307	161	159	206	206		307	212	163	156	153		307	229	171	184	174
308	162	159	205	207		308	212	163	156	152		308	229	171	184	174
309	161	159	205	207		309	212	163	156	152		309	229	172	184	174
310	161	159	205	207		310	212	163	156	152		310	229	172	184	174
311	161	159	205	207		311	212	164	157	152		311	229	172	184	174
312	161	159	206	207		312	213	164	157	152		312	229	172	184	174
313	161	160	206	207		313	213	164	157	152		313	229	172	185	175
314	162	160	207	207		314	213	164	157	152		314	229	173	185	175
315	162	160	208	207		315	213	164	157	152		315	229	173	185	175
316	162	160	208	207		316	213	164	157	152		316	229	173	185	175
317	162	160	208	207		317	213	164	157	152		317	229	173	185	175
318	162	160	206	208		318	213	164	157	152		318	229	173	185	175
319	162	160	206	208		319	213	164	157	152		319	229	173	185	175
320	162	160	206	208		320	213	164	157	152		320	229	173	186	176
321	162	161	208	208		321	214	164	158	153		321	229	174	186	176
322	162	161	208	208		322	214	164	158	153		322	229	174	186	176
323	162	161	208	208		323	214	164	158	153		323	230	174	186	176
324	163	161	209	208		324	214	164	158	153		324	230	174	186	176
325	163	161	209	208		325	214	164	158	154		325	230	174	186	176
326	163	161	209	209		326	214	165	159	154		326	230	174	186	176
327	163	161	209	209		327	214	165	159	154		327	230	174	187	176
328	163	161	208	209		328	214	165	159	154		328	230	175	187	176
329	163	161	208	208		329	214	165	159	154		329	230	175	187	176
330	164	162	208	208		330	214	165	159	154		330	230	175	187	177
331	164	162	208	208		331	214	165	159	154		331	230	175	187	177
332	164	162	208	208		332	215	165	159	154		332	230	175	187	177
333	164	162	209	208		333	215	165	159	154		333	230	175	187	177
334	164	162	209	208		334	214	165	159	154		334	230	175	187	177
335	164	162	209	208		335	215	165	159	155		335	232	176	187	177
336	165	162	209	208		336	214	165	159	155		336	232	176	187	177
337	165	162	208	209		337	214	165	159	155		337	231	176	187	177
338	165	162	208	209		338	215	166	159	155		338	231	176	188	177
339	165	163	208	209		339	215	166	159	155		339	233	177	189	177
340	165	163	208	209		340	215	166	159	155		340	233	177	189	177
341	165	163	208	209		341	215	166	160	155		341	233	177	189	178
342	165	163	210	209		342	215	166	160	155		342	233	177	189	178
343	165	163	211	209		343	215	166	160	155		343	233	178	189	178
344	165	163	211	209		344	215	166	160	155		344	233	178	189	178
345	166	163	211	209		345	215	166	160	155		345	235	178	189	178
346	166	163	211	210		346	215	167	160	155		346	233	178	190	178
347	166	163	210	210		347	215	167	160	155		347	234	178	190	178
348	166	164	210	210		348	215	167	160	155		348	234	179	190	178
349	166	164	210	210		349	215	183	160	156		349	234	179	190	179
350	166	164	211	211		350	216	195	161	155		350	234	179	190	179
351	166	164	211	211		351	216	202	161	156		351	234	179	190	179
352	167	164	211	211		352	216	187	161	156		352	235	180	191	179
353	167	164	210	211		353	216	167	161	156		353	235	179	191	179
354	167	164	210	211		354	216	167	161	156		354	235	180	192	179
355	167	164	211	211		355	216	168	162	156		355	236	180	192	179
356	167	164	211	211		356	216	168	162	158		356	236	180	192	179
357	167	165	211	212		357	216	168	162	158		357	236	181	192	179
358	168	165	211	212		358	216	168	162	158		358	236	181	193	180
359	168	165	211	212		359	216	168	162	158		359	236	181	193	180
360	168	165	211	212		360	216	168	163	159		360	236	181	193	180
361	168	165	211	212		361	216	168	163	159		361	236	182	193	180
362	168	165	211	212		362	216	168	163	159		362	236	182	193	180
363	168	165	211	212		363	217	168	163	159		363	236	182	193	180
364	168	165	212	212		364	217	168	163	158		364	236	183	193	180
365	168	165	213	212		365	217	168	163	158		365	236	183	193	181
366	169	166	213	213		366	217	168	163	158		366	236	183	194	181
367	168	166	213	213		367	217	168	163	158		367	236	183	194	182
368	169	166	213	213		368	217	168	163	158		368	236	185	194	182
369	169	166	212	213		369	217	168	164	158		369	237	184	194	182
370	169	166	212	214		370	217	168	164	158		370	237	185	194	182
371	169	166	212	214		371	217	168	164	158		371	237	186	194	182
372	169	166	212	214		372	217	169	164	158		372	237	186	194	182
373	169	166	212	214		373	218	169	164	158		373	237	186	194	182
374	169	166	212	214		374	218	169	164	158		374	236	186	194	182
375	170	166	212	214		375	218	169	164	158		375	237	186	194	182
376	170	167	212	214		376	218	169	164	160		376	237	187	195	183
377	170	167	213	214		377	218	169	164	160		377	237	187	195	183
378	170	167	213	214		378	218	169	164	160		378	237	187	195	183
379	170	167	213	214		379	218	169	165	160		379	237	187	195	183
380	170	167	213	214		380	218	170	165	160		380	237	187	195	183
381	170	167	212	215		381	218	170	165	160		381	237	187	195	183
382	170	167	212	215		382	218	170	165	160		382	237	188	195	183
383	171	167	212	215		383	218	170	165	160		383	237	188	195	183
384	171	167	212	215		384	218	171	166	160		384	238	189	195	183
385	171	167	212	215		385	218	171	165	160		385	237	189	195	183
386	171	167	212	215		386	219	171	165	160		386	237	189	195	184
387	171	167	212	215		387	219	171	166	160		387	238	189	195	184
388	171	168	213	215		388	219	171	166	159		388	238	190	196	184
389	171	167	213	215		389	219	171	166	160		389	238	190	196	184
390	171	167	213	216		390	219	171	166	160		390	238	191	196	184
391	171	168	214	216		391	219	171	166	159		391	238	191	196	184
392	171	168	214	216		392	219	171	166	159		392	238	191	196	184
393	172	168	214	216		393	219	171	166	160		393	238	191	196	184
394	172	168	213	216		394	219	171	166	160		394	238	191	196	185
395	172	168	213	216		395	219	171	167	160		395	238	192	196	185
396	172	168	213	216		396	219	171	167	160		396	238	192	196	185
397	172	169	213	216		397	219	172	167	160		397	238	192	196	185
398	172	169	214	217		398	220	172	167	160		398	239	192	197	185
399	172	169	215	217		399	220	172	167	160		399	239	192	197	185
400	173	169	215	217		400	220	172	167	160		400	239	192	197	185
401	173	167	215	217		401	220	172	167	160		401	239	192	197	185
402	173	167	214	217		402	220	172	167	160		402	239	192	197	185
403	173	167	214	217		403	220	172	167	160		403	239	193	197	186
404	173	167	214	217		404	220	172	167	160		404	239	193	197	186
405	173	167	215	217		405	220	172	167	160		405	239	193	197	186
406	173	168	215	217		406	220	172	168	161		406	239	193	197	186
407	173	170	215	217		407	220	172	168	161		407	239	194	198	186
408	174	170	215	217		408	220	172	168	161		408	239	194	198	186
409	174	170	215	218		409	220	173	168	161		409	239	194	198	186
410	174	170	215	218		410	220	173	168	161		410	239	194	198	187
411	174	170	215	218		411	220	173	168	162		411	239	195	198	187
412	174	170	215	218		412	221	173	168	162		412	239	195	198	187
413	174	170	215	218		413	221	173	168	162		413	239	195	198	187
414	174	171	217	218		414	221	173	168	162		414	239	195	198	187
415	174	171	217	218		415	221	173	168	162		415	239	195	199	187
416	174	171	217	218		416	221	173	168	162		416	239	196	199	187
417	175	171	217	218		417	221	173	168	162		417	239	196	199	187
418	175	171	217	218		418	221	173	169	162		418	240	196	199	188
419	175	171	218	218		419	221	174	169	163		419	240	196	199	188
420	175	171	218	218		420	221	174	169	163		420	240	196	199	188
421	175	171	218	218		421	221	174	169	163		421	240	196	199	188
422	175	171	218	218		422	222	174	169	163		422	240	197	199	188
423	175	171	218	218		423	222	174	169	163		423	240	197	199	188
424	175	171	218	219		424	222	174	169	163		424	240	197	200	188
425	177	171	218	219		425	222	174	169	163		425	240	197	200	189
426	177	172	218	219		426	222	174	169	163		426	240	197	200	189
427	176	172	218	219		427	222	174	169	164		427	240	198	200	189
428	176	172	218	219		428	222	174	169	164		428	240	198	200	189
429	176	172	219	219		429	222	174	169	165		429	240	198	200	189
430	176	172	219	219		430	222	174	169	165		430	240	198	200	189
431	176	172	219	219		431	222	174	170	165		431	240	198	200	189
432	177	172	219	219		432	222	174	170	165		432	240	199	200	189
433	177	172	219	219		433	222	175	170	165		433	240	199	200	190
434	177	172	219	219		434	222	175	170	165		434	241	199	201	190
435	178	172	219	220		435	222	175	170	165		435	241	199	201	190
436	177	173	219	220		436	223	175	170	165		436	241	199	201	190
437	177	173	217	220		437	223	175	170	164		437	241	200	201	190
438	177	173	217	220		438	223	175	170	164		438	241	200	201	190
439	177	173	217	220		439	223	175	170	164		439	241	200	201	191
440	178	173	217	220		440	223	175	171	165		440	241	200	201	191
441	178	173	220	220		441	223	175	171	165		441	241	200	201	191
442	178	173	220	220		442	223	175	171	165		442	241	200	201	191
443	178	173	220	220		443	223	175	171	165		443	241	200	201	192
444	177	173	220	220		444	223	175	171	165		444	241	200	202	192
445	177	174	220	221		445	223	176	171	166		445	241	200	202	192
446	178	174	220	221		446	223	175	172	166		446	241	201	202	192
447	178	174	220	221		447	223	176	172	166		447	241	201	202	192
448	178	174	221	221		448	223	176	172	166		448	241	201	202	192
449	178	174	220	221		449	224	176	172	166		449	241	201	202	192
450	178	174	220	221		450	224	176	172	166		450	241	201	202	192
451	178	174	218	221		451	224	176	171	166		451	241	202	202	192
452	178	174	219	221		452	224	176	171	166		452	242	202	202	192
453	178	175	219	221		453	224	176	171	166		453	242	202	202	192
454	178	175	221	222		454	224	176	171	166		454	242	202	202	193
455	179	175	221	222		455	224	176	171	167		455	242	202	203	193
456	179	175	221	222		456	224	176	171	167		456	242	202	203	192
457	179	175	221	222		457	224	176	171	167		457	242	203	203	192
458	179	175	220	222		458	224	176	171	167		458	242	203	203	193
459	179	175	220	222		459	224	177	171	167		459	242	203	203	193
460	179	175	221	222		460	225	177	172	167		460	242	203	203	193
461	179	175	221	222		461	225	177	172	167		461	242	203	203	193
462	179	174	221	222		462	225	177	172	167		462	242	203	203	193
463	179	174	221	222		463	225	177	172	167		463	243	203	203	193
464	180	174	221	222		464	225	177	172	167		464	243	203	204	193
465	180	175	221	222		465	225	177	172	167		465	243	203	204	193
466	180	175	222	222		466	225	177	172	167		466	243	204	204	194
467	180	175	222	223		467	225	177	172	167		467	243	204	204	194
468	180	175	222	223		468	225	177	172	167		468	243	204	204	194
469	180	175	222	223		469	225	178	173	167		469	243	204	206	194
470	180	175	221	223		470	225	178	173	167		470	243	204	206	194
471	180	174	221	223		471	225	178	173	168		471	243	204	206	194
472	180	174	221	223		472	226	177	173	168		472	243	205	206	194
473	181	174	224	223		473	226	178	173	168		473	243	205	206	194
474	181	175	224	223		474	226	178	174	168		474	243	205	206	194
475	181	175	224	223		475	226	178	174	168		475	243	205	206	194
476	181	175	224	223		476	226	179	175	168		476	243	205	206	194
477	181	175	224	223		477	226	179	175	169		477	243	205	206	195
478	181	175	221	223		478	226	179	175	170		478	243	206	207	194
479	181	175	221	223		479	226	179	175	168		479	243	206	207	195
480	181	175	221	224		480	226	179	175	168		480	244	206	207	195
481	181	175	221	224		481	227	179	175	168		481	244	206	207	195
482	181	176	221	224		482	227	179	175	169		482	244	206	208	195
483	182	176	221	224		483	227	179	175	169		483	244	206	208	195
484	183	176	222	224		484	227	179	175	169		484	244	206	209	195
485	183	176	222	224		485	227	179	175	169		485	244	207	209	195
486	183	176	222	224		486	227	180	175	169		486	244	207	210	195
487	183	177	222	224		487	227	180	175	169		487	244	207	210	195
488	182	177	222	224		488	227	180	175	169		488	244	207	210	195
489	182	177	222	224		489	227	180	175	169		489	244	207	210	196
490	182	177	222	224		490	227	181	175	169		490	244	207	211	196
491	182	177	222	224		491	227	180	175	169		491	244	207	211	196
492	183	178	222	225		492	227	180	175	169		492	244	207	211	196
493	183	178	222	225		493	227	180	175	169		493	244	207	212	196
494	183	178	223	225		494	227	180	175	169		494	244	207	212	196
495	183	178	222	225		495	227	180	175	169		495	244	208	212	196
496	183	178	222	225		496	227	180	176	169		496	244	208	212	196
497	183	178	222	225		497	228	180	176	169		497	244	208	212	196
498	183	178	222	225		498	228	180	176	169		498	244	208	212	196
499	184	178	222	225		499	227	180	176	170		499	244	208	212	197
500	184	179	222	225		500	227	181	176	170		500	245	208	213	197
501	184	179	222	226		501	228	182	176	170		501	245	209	213	197
502	184	178	223	226		502	228	182	176	170		502	245	209	213	197
503	184	178	224	226		503	228	181	176	170		503	245	209	213	197
504	184	179	224	226		504	228	181	177	170		504	245	209	213	197
505	184	179	224	226		505	228	181	178	170		505	245	209	214	197
506	184	179	224	226		506	228	181	178	170		506	245	209	214	197
507	184	179	224	226		507	228	181	178	170		507	245	209	215	197
508	185	179	225	227		508	228	181	178	171		508	245	210	216	198
509	185	179	225	227		509	228	181	178	171		509	245	210	215	198
510	185	179	225	227		510	229	181	178	171		510	245	210	217	198
511	185	179	225	227		511	229	181	178	171		511	245	210	217	198
512	185	178	225	227		512	229	181	177	171		512	245	210	217	198
513	185	179	223	227		513	229	181	177	171		513	245	210	217	198
514	185	179	223	227		514	229	181	178	171		514	245	210	217	198
515	185	179	223	227		515	229	182	178	171		515	245	211	217	198
516	185	179	223	227		516	229	182	178	171		516	245	211	218	198
517	186	179	223	227		517	229	182	178	171		517	245	211	218	199
518	186	179	222	228		518	229	182	178	171		518	245	211	219	199
519	186	179	223	228		519	229	182	178	171		519	245	211	219	199
520	186	179	223	227		520	229	183	178	171		520	246	211	219	199
521	186	180	223	229		521	229	183	178	171		521	246	211	220	199
522	186	180	223	229		522	229	184	178	171		522	246	212	220	199
523	186	181	225	229		523	229	184	178	171		523	246	212	221	199
524	186	180	227	229		524	229	184	179	171		524	246	212	221	199
525	186	181	227	229		525	230	184	179	171		525	246	212	221	199
526	187	181	227	229		526	230	184	179	171		526	246	212	221	200
527	187	181	227	229		527	230	184	179	171		527	246	212	221	200
528	187	181	227	229		528	230	184	179	172		528	246	213	222	200
529	187	181	228	229		529	230	184	179	172		529	246	213	222	200
530	187	181	228	230		530	230	184	179	172		530	246	213	222	200
531	187	181	226	230		531	230	184	179	172		531	246	213	222	200
532	187	182	226	230		532	230	184	179	172		532	246	213	222	200
533	187	182	227	230		533	230	184	179	172		533	246	213	222	200
534	187	182	227	230		534	231	185	180	172		534	246	213	222	200
535	188	182	225	230		535	231	185	180	172		535	247	213	222	200
536	188	182	225	230		536	231	185	180	172		536	247	213	223	200
537	188	182	227	230		537	231	185	180	172		537	247	213	223	201
538	188	182	227	230		538	231	185	180	172		538	247	213	223	201
539	188	182	228	230		539	231	185	180	173		539	247	213	223	201
540	188	182	228	230		540	231	185	180	173		540	247	214	223	201
541	188	183	228	230		541	231	185	181	173		541	247	214	224	201
542	188	183	228	231		542	231	185	181	174		542	247	214	225	201
543	188	183	228	231		543	231	185	181	174		543	247	214	225	201
544	188	183	228	231		544	231	185	181	174		544	247	215	225	201
545	189	183	228	231		545	231	186	181	174		545	247	215	225	201
546	189	183	228	231		546	231	185	181	174		546	247	215	225	201
547	189	183	228	231		547	231	185	181	174		547	247	215	225	201
548	189	183	228	232		548	231	186	181	174		548	247	215	225	202
549	189	183	229	232		549	232	186	182	174		549	247	215	226	202
550	189	183	229	232		550	232	186	182	174		550	248	216	226	202
551	189	183	229	232		551	232	186	182	175		551	248	216	226	202
552	189	184	229	232		552	232	186	182	175		552	248	215	226	202
553	189	184	229	232		553	232	186	182	175		553	248	216	226	202
554	189	184	229	232		554	232	186	182	175		554	247	216	227	203
555	189	184	229	232		555	232	186	182	174		555	247	216	227	203
556	189	184	229	232		556	232	186	182	175		556	248	216	227	203
557	189	184	229	232		557	232	187	182	175		557	248	216	227	203
558	189	184	229	233		558	232	187	182	175		558	248	216	227	203
559	189	184	229	233		559	232	187	182	175		559	248	216	227	203
560	189	184	230	233		560	232	187	183	175		560	248	217	227	203
561	189	184	230	233		561	232	187	183	175		561	248	217	227	203
562	190	185	230	233		562	233	187	183	175		562	248	217	228	203
563	191	185	230	233		563	233	187	183	175		563	248	217	228	203
564	191	185	230	233		564	233	188	183	175		564	248	217	228	203
565	190	185	230	233		565	233	188	183	175		565	248	217	228	203
566	190	185	230	233		566	233	189	183	175		566	249	218	228	204
567	190	185	230	233		567	233	187	183	175		567	249	218	228	204
568	190	185	230	233		568	233	187	184	175		568	249	218	228	203
569	190	185	230	233		569	233	188	184	175		569	249	218	228	203
570	190	185	230	234		570	233	188	184	175		570	249	218	229	204
571	190	185	230	234		571	233	188	184	175		571	249	218	229	204
572	190	186	231	234		572	233	188	184	175		572	249	218	229	204
573	190	186	231	234		573	233	188	184	176		573	249	218	229	204
574	190	186	231	234		574	234	188	184	176		574	249	219	229	204
575	191	186	231	234		575	234	188	184	176		575	249	219	229	204
576	191	186	231	234		576	234	188	184	176		576	249	219	230	205
577	191	186	232	234		577	234	188	223	176		577	249	219	230	205
578	191	186	231	234		578	234	188	231	176		578	249	219	230	205
579	191	186	231	234		579	234	188	231	176		579	249	219	230	205
580	191	186	232	234		580	234	188	231	176		580	249	219	230	205
581	191	187	232	235		581	234	188	186	176		581	249	220	231	205
582	191	187	232	235		582	234	188	186	176		582	249	220	231	205
583	192	187	232	235		583	234	189	186	177		583	249	220	231	205
584	192	188	232	235		584	234	189	186	177		584	249	220	231	205
585	192	188	232	235		585	235	189	186	179		585	250	220	231	205
586	192	188	232	235		586	235	189	185	179		586	250	220	231	205
587	192	188	231	235		587	235	189	186	179		587	250	221	231	206
588	193	188	231	235		588	235	189	186	179		588	250	221	232	206
589	193	188	231	235		589	235	189	186	179		589	250	221	232	206
590	193	188	232	235		590	235	189	186	179		590	250	221	232	206
591	193	188	232	235		591	235	189	186	179		591	250	221	232	206
592	193	188	232	235		592	235	189	186	179		592	250	221	232	206
593	193	188	232	235		593	235	189	186	178		593	250	221	233	206
594	193	189	232	236		594	235	189	185	178		594	250	221	233	207
595	194	189	234	236		595	235	189	185	178		595	250	221	233	207
596	194	189	234	236		596	235	189	185	179		596	250	221	233	207
597	194	189	234	236		597	235	189	186	179		597	250	222	233	207
598	194	189	234	236		598	235	189	186	179		598	251	222	233	207
599	194	189	234	236		599	235	189	186	179		599	251	222	233	207
600	194	189	234	236		600	236	189	186	179		600	251	222	233	207
601	194	189	234	236		601	236	189	186	179		601	251	222	233	207
602	194	189	235	236		602	236	189	186	179		602	251	222	234	207
603	194	189	235	236		603	236	189	186	179		603	251	223	234	208
604	194	189	235	236		604	236	190	186	179		604	251	223	234	208
605	194	190	235	236		605	236	190	186	179		605	251	223	234	208
606	194	190	235	236		606	236	190	186	179		606	251	223	234	208
607	194	190	235	237		607	236	190	186	179		607	251	223	234	208
608	194	190	235	237		608	236	190	186	179		608	251	223	234	208
609	195	190	235	237		609	236	190	186	179		609	252	223	235	208
610	195	190	235	237		610	236	190	186	179		610	252	223	235	208
611	195	190	235	237		611	236	190	186	179		611	252	223	235	208
612	195	190	236	237		612	236	191	186	179		612	252	224	235	208
613	195	190	236	237		613	236	191	186	179		613	252	224	235	208
614	195	190	236	237		614	236	191	186	179		614	252	224	235	208
615	195	191	236	237		615	237	191	187	179		615	252	224	236	208
616	195	191	236	237		616	237	191	187	179		616	252	224	236	208
617	195	191	236	237		617	237	191	187	182		617	252	224	236	208
618	195	191	236	237		618	237	191	187	180		618	252	224	236	209
619	195	191	236	237		619	237	191	187	180		619	252	224	236	209
620	195	191	236	237		620	237	191	187	180		620	252	225	236	209
621	195	191	236	238		621	237	191	187	180		621	252	225	236	209
622	195	191	236	238		622	237	191	188	180		622	252	225	237	209
623	195	191	236	238		623	237	191	188	180		623	252	225	237	209
624	195	191	236	238		624	237	191	188	182		624	252	225	237	209
625	195	191	237	238		625	237	191	188	182		625	252	225	237	209
626	197	191	237	238		626	237	191	188	181		626	252	225	237	209
627	197	192	237	238		627	237	191	188	181		627	252	225	237	209
628	197	192	237	238		628	238	192	188	181		628	253	226	237	210
629	197	192	237	238		629	238	192	188	183		629	253	226	237	210
630	197	192	237	239		630	238	192	188	183		630	253	226	238	210
631	197	192	237	239		631	238	192	188	183		631	253	226	238	210
632	197	192	237	239		632	238	192	188	183		632	253	226	238	210
633	197	192	236	239		633	238	192	188	183		633	253	226	238	210
634	198	192	237	239		634	238	192	190	183		634	253	226	238	210
635	198	192	238	239		635	238	192	190	182		635	253	226	238	210
636	198	192	238	239		636	238	192	190	182		636	253	226	238	210
637	198	192	238	239		637	238	192	190	182		637	253	226	238	210
638	198	192	238	239		638	239	192	190	182		638	253	227	239	210
639	198	192	238	239		639	239	192	190	182		639	253	227	239	210
640	198	192	238	239		640	239	192	190	182		640	253	227	239	211
641	198	191	238	239		641	239	192	190	182		641	253	227	239	211
642	198	191	238	239		642	239	193	190	182		642	253	227	239	211
643	198	191	238	239		643	239	193	190	182		643	253	227	239	211
644	198	191	238	239		644	239	193	190	183		644	254	227	240	211
645	198	191	238	240		645	239	193	190	183		645	254	227	240	211
646	198	191	238	240		646	239	193	190	183		646	254	228	240	211
647	198	191	239	240		647	239	193	190	183		647	254	228	240	211
648	198	191	239	240		648	239	193	190	183		648	254	228	240	211
649	199	191	238	240		649	239	194	190	183		649	254	228	240	211
650	199	191	239	240		650	240	195	190	183		650	254	228	240	211
651	199	192	240	240		651	240	195	190	183		651	254	228	241	211
652	199	192	240	240		652	240	194	190	183		652	254	228	241	211
653	199	192	239	240		653	240	194	190	183		653	254	228	241	212
654	199	192	239	240		654	240	194	191	183		654	254	228	241	212
655	199	192	237	240		655	240	194	191	183		655	254	228	241	212
656	199	192	237	240		656	240	194	191	183		656	254	228	241	212
657	199	192	237	240		657	240	195	191	184		657	254	229	241	212
658	199	193	237	241		658	240	194	191	184		658	254	229	242	212
659	199	193	237	241		659	240	194	191	184		659	254	229	242	212
660	199	193	237	241		660	240	195	192	184		660	255	229	242	212
661	200	193	238	241		661	240	195	192	184		661	255	229	242	212
662	200	193	238	241		662	240	195	192	184		662	255	229	242	212
663	200	193	238	241		663	241	195	193	184		663	255	229	242	212
664	200	193	238	241		664	241	195	193	184		664	255	230	243	212
665	200	193	238	241		665	241	195	193	184		665	255	230	243	212
666	200	193	238	241		666	241	195	193	184		666	255	230	243	212
667	200	193	238	241		667	241	195	193	186		667	255	230	243	212
668	200	195	238	241		668	241	195	193	186		668	255	230	243	213
669	200	195	238	242		669	241	195	193	185		669	255	230	243	213
670	200	196	239	242		670	241	195	193	185		670	255	230	243	213
671	200	196	240	242		671	241	195	193	185		671	255	231	243	213
672	200	196	240	242		672	241	195	193	186		672	255	231	243	213
673	200	196	240	242		673	241	195	193	186		673	255	231	244	213
674	200	196	240	242		674	241	196	193	186		674	255	231	244	213
675	200	196	240	242		675	241	196	193	186		675	255	231	244	213
676	200	196	240	242		676	241	196	193	186		676	256	231	244	213
677	200	196	240	242		677	242	196	193	186		677	256	232	244	213
678	200	197	240	242		678	242	196	194	186		678	256	232	244	214
679	200	197	240	242		679	242	196	194	186		679	256	232	244	214
680	200	197	240	242		680	242	196	194	185		680	256	232	244	214
681	200	197	240	242		681	242	196	194	185		681	256	232	244	214
682	200	197	240	243		682	242	196	195	185		682	256	232	245	214
683	201	197	239	243		683	242	196	195	186		683	256	232	245	214
684	201	197	239	243		684	242	196	195	187		684	256	232	245	214
685	201	197	239	243		685	242	196	195	187		685	256	232	245	214
686	201	196	239	243		686	242	196	195	187		686	256	232	245	214
687	202	196	240	243		687	242	196	195	187		687	256	232	245	214
688	202	196	240	243		688	242	197	195	187		688	256	233	245	214
689	202	197	241	243		689	242	197	194	187		689	256	233	245	214
690	201	197	241	243		690	242	197	194	187		690	256	233	246	214
691	201	197	241	243		691	243	197	194	187		691	256	233	246	215
692	201	197	241	243		692	243	197	194	187		692	256	233	246	215
693	201	197	241	244		693	243	197	194	187		693	256	233	246	215
694	201	197	241	244		694	243	197	195	187		694	257	233	246	215
695	201	197	241	244		695	243	197	195	187		695	257	233	246	215
696	201	197	242	244		696	243	197	195	187		696	257	234	246	215
697	201	198	243	244		697	243	197	195	186		697	257	234	246	215
698	201	198	243	244		698	243	198	195	187		698	257	234	246	215
699	201	198	243	244		699	243	198	195	187		699	257	234	247	215
700	201	198	243	244		700	243	198	195	187		700	257	234	247	215
701	201	199	243	244		701	243	198	195	187		701	257	234	247	216
702	201	199	243	244		702	243	198	196	188		702	257	234	247	216
703	201	199	243	244		703	243	198	196	188		703	257	234	247	216
704	201	199	243	244		704	243	198	196	188		704	257	234	247	216
705	201	199	243	244		705	243	198	196	188		705	257	235	247	216
706	201	199	244	244		706	243	198	196	189		706	257	235	247	216
707	201	199	244	245		707	244	198	196	189		707	257	235	248	216
708	201	199	244	245		708	244	198	196	189		708	257	235	248	216
709	201	200	244	245		709	244	198	196	189		709	258	235	248	216
710	201	200	244	245		710	244	199	196	189		710	258	235	248	216
711	202	200	244	245		711	244	199	196	189		711	258	235	248	217
712	202	200	244	245		712	244	199	196	189		712	258	236	248	217
713	202	200	245	245		713	244	199	196	189		713	258	236	248	217
714	202	199	245	245		714	244	199	197	189		714	258	236	248	217
715	203	199	245	245		715	244	199	197	189		715	258	236	248	217
716	203	199	245	245		716	244	199	197	189		716	258	236	248	217
717	203	199	245	245		717	244	199	197	189		717	258	236	249	217
718	204	199	245	245		718	244	199	197	189		718	258	237	249	217
719	204	199	245	246		719	245	199	197	188		719	258	237	249	217
720	205	199	245	246		720	245	199	197	188		720	258	237	249	218
721	205	200	245	246		721	245	199	197	189		721	258	237	249	218
722	205	200	245	246		722	245	199	197	189		722	258	237	249	218
723	205	200	245	246		723	245	200	197	189		723	258	237	249	218
724	204	201	245	246		724	245	200	198	189		724	258	237	249	218
725	204	201	245	246		725	245	200	198	189		725	258	237	249	218
726	205	201	245	246		726	245	200	198	190		726	259	237	250	219
727	205	201	245	246		727	245	200	198	189		727	259	237	250	219
728	205	201	247	246		728	245	200	198	189		728	259	237	250	219
729	205	201	246	246		729	245	200	198	189		729	259	237	250	221
730	205	201	246	246		730	246	200	198	189		730	259	238	250	221
731	205	202	246	246		731	246	200	198	189		731	259	238	250	221
732	205	201	246	247		732	246	200	198	190		732	259	238	250	221
733	206	202	246	247		733	246	200	198	190		733	259	238	250	222
734	206	202	245	247		734	246	200	198	190		734	259	238	250	223
735	206	202	246	247		735	246	200	198	190		735	259	238	251	224
736	206	202	246	247		736	246	200	199	190		736	259	238	251	226
737	206	202	246	247		737	246	200	199	190		737	259	238	251	226
738	206	202	246	247		738	246	200	199	190		738	259	239	251	226
739	206	202	246	247		739	246	201	199	190		739	259	239	251	226
740	206	202	247	247		740	246	201	199	190		740	260	239	251	228
741	207	202	247	247		741	246	201	199	190		741	260	239	251	228
742	207	202	247	247		742	246	201	199	191		742	260	239	251	228
743	206	203	247	247		743	246	201	199	191		743	260	239	251	229
744	206	203	247	247		744	246	201	199	191		744	260	239	251	230
745	206	203	247	248		745	246	201	199	191		745	260	239	251	230
746	207	203	247	248		746	246	201	200	191		746	260	239	252	231
747	208	203	247	248		747	247	201	200	192		747	260	239	252	231
748	208	203	247	248		748	247	201	200	192		748	260	240	252	231
749	209	203	247	248		749	247	201	200	191		749	260	240	252	231
750	208	203	247	248		750	247	201	199	191		750	260	240	252	232
751	208	203	248	248		751	247	201	200	191		751	260	240	252	232
752	209	203	248	248		752	247	201	200	191		752	260	240	252	232
753	209	203	248	248		753	247	201	200	191		753	260	240	252	232
754	209	204	248	248		754	247	201	200	192		754	260	241	252	233
755	209	204	248	248		755	247	202	200	192		755	261	241	252	233
756	210	204	248	249		756	247	202	200	192		756	261	241	252	233
757	210	204	248	249		757	247	202	200	192		757	261	241	253	233
758	210	204	248	249		758	247	202	200	192		758	261	241	253	233
759	210	204	248	249		759	247	202	200	192		759	261	241	253	234
760	210	204	248	249		760	247	202	201	192		760	261	241	253	234
761	210	204	249	249		761	247	203	201	192		761	261	241	253	234
762	210	204	249	249		762	247	202	201	192		762	261	242	253	234
763	210	204	249	249		763	248	202	201	192		763	261	242	253	235
764	210	204	249	249		764	248	202	201	192		764	261	242	253	235
765	210	204	249	249		765	248	202	201	192		765	261	242	253	235
766	210	204	249	249		766	248	202	202	192		766	261	242	254	235
767	210	202	249	249		767	248	202	202	193		767	261	242	254	235
768	211	202	249	249		768	248	202	202	193		768	261	242	254	235
769	211	202	249	249		769	248	203	202	194		769	261	242	254	235
770	211	202	249	249		770	248	203	202	194		770	261	242	254	235
771	211	202	249	249		771	248	203	202	193		771	261	242	254	235
772	211	202	249	249		772	248	203	202	193		772	262	242	254	235
773	211	203	252	249		773	248	203	202	193		773	262	243	254	236
774	211	204	252	250		774	248	203	202	193		774	262	243	254	236
775	211	204	252	250		775	248	203	202	193		775	262	243	255	236
776	211	204	252	250		776	248	203	202	193		776	262	243	255	236
777	212	204	252	250		777	248	203	202	193		777	262	243	255	236
778	212	204	252	250		778	248	203	202	193		778	262	243	255	236
779	212	204	253	250		779	248	205	203	193		779	262	243	255	236
780	212	204	255	250		780	248	205	203	193		780	262	243	255	236
781	212	204	256	250		781	249	205	203	193		781	262	244	255	236
782	212	204	256	250		782	249	205	203	193		782	262	244	255	236
783	212	204	257	250		783	249	205	203	193		783	262	244	255	236
784	212	204	257	250		784	249	205	203	194		784	262	244	256	237
785	212	205	258	250		785	249	205	226	194		785	262	244	256	237
786	213	205	258	250		786	249	205	226	194		786	263	244	256	238
787	213	205	258	250		787	249	205	211	196		787	263	244	256	238
788	213	205	258	251		788	249	205	204	196		788	263	244	256	238
789	213	205	258	251		789	249	205	204	196		789	263	244	256	238
790	213	205	258	251		790	249	205	204	196		790	263	245	257	238
791	213	205	258	251		791	249	205	205	196		791	263	245	257	238
792	213	205	258	251		792	249	205	205	196		792	263	244	257	238
793	214	205	258	251		793	250	205	205	195		793	263	245	257	239
794	214	205	258	251		794	250	205	205	195		794	263	245	257	239
795	214	206	258	251		795	250	205	205	195		795	263	245	257	239
796	213	206	259	251		796	250	205	204	195		796	263	245	257	239
797	213	206	259	251		797	250	206	204	195		797	263	245	257	239
798	213	207	260	252		798	250	205	204	195		798	263	245	257	239
799	214	207	260	252		799	250	206	205	195		799	263	246	258	239
800	214	207	259	252		800	250	206	204	195		800	263	246	258	239
801	214	207	259	252		801	250	206	205	195		801	263	246	258	239
802	214	207	259	252		802	250	206	205	196		802	263	246	258	240
803	214	208	260	252		803	250	206	205	196		803	263	246	258	240
804	214	208	261	252		804	250	206	205	196		804	264	246	258	240
805	214	208	261	252		805	250	206	204	196		805	264	246	258	240
806	214	208	261	252		806	251	206	204	195		806	264	246	258	240
807	214	208	261	253		807	251	206	204	196		807	264	247	258	240
808	215	209	262	253		808	251	206	204	197		808	264	247	258	241
809	215	209	262	253		809	251	206	204	197		809	264	247	258	241
810	215	209	262	253		810	251	206	204	196		810	264	247	259	241
811	215	209	262	253		811	251	206	205	196		811	264	247	259	241
812	215	209	262	253		812	251	206	205	196		812	264	247	259	241
813	215	209	262	253		813	251	206	205	196		813	264	247	259	241
814	215	209	262	253		814	251	206	205	197		814	264	247	259	241
815	215	209	262	254		815	251	207	205	197		815	265	247	259	241
816	216	209	262	253		816	251	207	205	197		816	265	248	259	241
817	216	209	263	253		817	251	207	205	197		817	265	248	259	242
818	216	209	263	254		818	251	207	205	198		818	265	248	259	242
819	216	210	264	254		819	251	207	205	199		819	265	248	259	242
820	216	210	264	254		820	251	207	205	199		820	265	248	260	243
821	216	209	264	254		821	251	207	205	199		821	265	248	260	243
822	217	209	264	254		822	251	207	205	198		822	265	248	260	243
823	216	209	265	254		823	251	207	205	196		823	265	249	260	243
824	217	209	265	254		824	252	207	205	197		824	265	249	260	243
825	217	209	265	255		825	252	207	205	198		825	265	249	260	243
826	217	209	265	255		826	252	207	205	198		826	265	249	260	243
827	217	209	265	255		827	252	207	206	199		827	265	249	260	243
828	217	209	265	255		828	252	207	206	197		828	265	249	260	243
829	217	210	265	255		829	252	207	206	198		829	265	249	261	244
830	217	211	265	255		830	252	207	206	200		830	265	249	261	244
831	217	211	265	256		831	252	207	206	200		831	265	249	261	244
832	217	211	265	256		832	252	208	206	213		832	265	249	261	244
833	218	211	265	256		833	252	208	206	203		833	265	250	261	244
834	218	211	265	256		834	252	208	207	201		834	265	250	261	244
835	218	211	265	256		835	252	208	207	201		835	266	250	261	244
836	218	211	265	256		836	252	208	207	201		836	266	250	261	244
837	218	211	265	257		837	252	209	207	201		837	266	250	262	244
838	218	211	265	257		838	252	208	207	202		838	266	250	262	244
839	218	211	265	257		839	253	209	207	202		839	266	250	262	244
840	218	211	265	257		840	253	209	207	202		840	266	250	262	244
841	218	212	266	258		841	253	209	207	201		841	266	250	262	244
842	218	212	268	258		842	253	209	207	201		842	266	250	262	245
843	218	212	268	258		843	253	209	207	201		843	266	251	262	245
844	218	212	268	258		844	253	209	209	201		844	266	251	262	245
845	219	212	268	258		845	253	209	209	201		845	266	251	262	245
846	219	212	268	258		846	253	209	209	201		846	266	251	262	245
847	219	212	268	259		847	253	209	209	199		847	266	251	263	245
848	219	212	268	259		848	253	209	209	199		848	267	251	263	245
849	219	212	269	259		849	253	209	209	199		849	267	251	263	245
850	219	213	268	259		850	253	209	209	199		850	267	251	263	246
851	219	213	268	259		851	253	209	209	199		851	267	251	263	246
852	220	213	269	259		852	253	209	209	199		852	267	252	263	246
853	220	213	267	259		853	253	209	209	199		853	267	252	263	246
854	220	213	268	259		854	253	209	209	199		854	267	252	263	246
855	220	213	268	259		855	254	210	209	199		855	267	252	263	247
856	220	213	269	259		856	254	210	209	199		856	268	252	263	247
857	220	213	269	259		857	254	210	210	199		857	268	252	263	247
858	220	213	269	260		858	254	210	210	199		858	268	252	263	247
859	220	214	269	261		859	254	210	210	199		859	268	252	263	247
860	220	214	269	261		860	254	210	210	200		860	268	252	264	247
861	220	214	269	261		861	254	210	210	200		861	268	252	264	247
862	220	214	269	261		862	254	210	210	200		862	268	253	264	247
863	220	214	269	261		863	254	210	210	200		863	268	253	264	247
864	220	214	269	261		864	254	211	210	200		864	268	253	264	248
865	221	214	269	262		865	254	211	210	200		865	268	253	264	248
866	221	214	269	262		866	254	211	210	200		866	268	253	264	248
867	221	214	269	262		867	254	211	210	199		867	268	253	264	248
868	221	214	269	263		868	254	211	210	199		868	268	253	264	248
869	221	214	270	263		869	254	211	210	199		869	268	253	264	248
870	221	214	270	263		870	254	211	210	199		870	268	253	264	248
871	221	214	269	263		871	255	211	210	200		871	268	253	264	248
872	221	215	270	264		872	255	211	213	200		872	268	254	265	248
873	221	215	270	264		873	255	211	211	200		873	268	254	265	248
874	221	215	270	264		874	255	211	211	200		874	268	254	265	248
875	222	215	270	264		875	255	212	212	200		875	268	254	265	249
876	222	215	270	264		876	255	212	213	200		876	269	254	265	248
877	222	215	270	264		877	255	212	213	201		877	268	254	265	249
878	222	215	270	265		878	255	212	213	201		878	269	254	265	249
879	222	215	270	265		879	255	212	212	201		879	269	254	265	249
880	222	215	271	265		880	255	212	213	201		880	269	255	265	249
881	222	215	271	265		881	256	212	213	201		881	269	255	265	249
882	222	215	272	265		882	256	212	212	201		882	269	255	265	249
883	222	215	272	265		883	256	212	211	201		883	269	255	266	249
884	223	216	272	265		884	256	212	211	201		884	269	255	266	249
885	222	216	272	265		885	256	212	213	201		885	269	255	266	250
886	223	216	272	266		886	256	212	213	201		886	269	255	266	250
887	223	216	272	266		887	256	212	213	201		887	269	256	266	250
888	223	216	272	266		888	256	212	213	201		888	270	256	267	250
889	223	216	273	266		889	256	212	213	201		889	270	256	267	250
890	223	216	273	266		890	256	212	213	202		890	270	256	267	250
891	223	216	273	266		891	256	213	213	202		891	270	256	267	250
892	223	216	273	267		892	256	213	214	202		892	270	256	267	250
893	223	216	273	267		893	256	213	213	202		893	270	256	267	251
894	223	216	273	267		894	256	214	213	202		894	270	256	267	251
895	223	217	273	267		895	256	214	213	203		895	270	256	267	251
896	223	217	273	268		896	256	214	213	202		896	270	257	268	251
897	223	217	273	268		897	256	214	213	202		897	271	257	268	251
898	223	217	274	268		898	256	214	213	202		898	271	257	268	251
899	223	217	274	268		899	256	214	213	202		899	271	257	268	251
900	224	217	274	268		900	257	214	213	202		900	271	257	268	251
901	224	217	274	268		901	257	214	213	202		901	271	257	268	251
902	224	217	274	269		902	257	214	213	202		902	271	257	268	252
903	224	218	274	269		903	257	214	213	202		903	271	257	268	252
904	224	218	274	269		904	257	214	213	202		904	271	257	268	252
905	224	218	274	269		905	257	214	213	203		905	271	257	268	252
906	224	218	274	269		906	257	215	213	203		906	271	257	268	252
907	224	218	275	269		907	257	215	213	203		907	271	258	269	252
908	224	218	275	269		908	257	215	213	203		908	271	258	269	252
909	224	218	275	269		909	257	215	213	203		909	272	258	269	252
910	224	218	275	269		910	257	215	213	203		910	272	258	269	252
911	225	218	275	270		911	257	215	213	203		911	272	258	269	252
912	225	219	275	270		912	257	215	213	204		912	272	258	269	252
913	225	218	275	270		913	258	216	213	204		913	272	258	269	253
914	225	219	275	270		914	258	216	214	204		914	272	258	269	253
915	225	219	276	270		915	258	216	214	205		915	272	258	269	253
916	225	219	276	270		916	258	216	214	205		916	272	258	270	253
917	225	219	276	270		917	258	216	214	205		917	272	259	270	253
918	226	219	275	270		918	258	216	214	205		918	272	259	270	253
919	226	219	275	270		919	258	216	214	205		919	273	259	270	253
920	226	219	276	270		920	258	216	214	205		920	273	259	270	253
921	226	219	275	270		921	258	216	214	206		921	273	259	270	254
922	226	219	276	271		922	259	216	214	206		922	273	259	270	254
923	226	219	276	270		923	259	217	214	206		923	273	259	270	254
924	226	219	276	270		924	259	217	214	206		924	273	259	270	254
925	226	219	276	271		925	259	217	214	206		925	273	259	270	254
926	226	219	276	271		926	259	217	215	206		926	273	259	270	254
927	227	220	276	271		927	259	217	215	205		927	273	260	270	254
928	227	220	276	271		928	259	217	215	206		928	273	260	270	254
929	227	220	276	272		929	259	217	215	206		929	273	260	271	254
930	227	220	277	272		930	259	216	215	206		930	273	260	271	254
931	227	220	277	272		931	259	216	215	206		931	273	260	271	254
932	227	220	279	272		932	259	216	215	205		932	273	260	271	254
933	227	220	278	272		933	259	217	215	205		933	273	260	271	254
934	227	220	279	272		934	259	217	215	205		934	273	260	272	254
935	227	220	279	272		935	259	217	215	206		935	274	260	272	254
936	227	221	279	273		936	259	217	215	205		936	274	260	272	254
937	227	221	278	273		937	259	217	215	205		937	274	261	272	254
938	228	221	280	273		938	260	217	215	206		938	274	261	272	254
939	228	221	280	273		939	260	217	215	206		939	274	261	272	254
940	228	221	283	273		940	260	217	215	206		940	274	261	272	254
941	228	221	283	274		941	260	217	215	206		941	274	261	272	254
942	228	221	282	274		942	260	217	215	206		942	274	261	272	254
943	228	221	282	274		943	260	217	216	206		943	274	261	272	255
944	228	221	284	274		944	260	217	216	206		944	274	261	272	255
945	228	221	284	274		945	260	217	216	207		945	274	261	272	255
946	228	222	284	274		946	261	217	216	207		946	274	262	272	255
947	228	222	287	275		947	261	217	216	206		947	274	262	273	255
948	228	222	285	275		948	261	217	216	206		948	274	262	273	256
949	228	222	285	275		949	261	218	216	206		949	274	262	273	256
950	229	222	285	275		950	261	218	216	206		950	274	262	273	256
951	229	222	286	275		951	261	218	216	207		951	274	262	273	256
952	229	222	286	275		952	261	218	216	207		952	274	262	273	256
953	229	222	284	276		953	261	218	216	207		953	274	262	273	256
954	229	222	281	276		954	262	218	216	207		954	275	262	273	256
955	229	222	282	276		955	262	218	216	207		955	275	262	274	256
956	229	222	282	276		956	262	218	216	207		956	275	262	274	256
957	229	222	284	276		957	262	218	216	207		957	275	263	274	256
958	229	222	284	276		958	262	218	216	207		958	275	263	274	256
959	230	222	285	276		959	262	218	216	207		959	275	263	274	257
960	230	223	286	276		960	262	219	217	207		960	275	263	274	257
961	230	223	286	276		961	262	219	217	207		961	275	263	274	257
962	230	223	286	277		962	262	219	217	207		962	275	263	274	257
963	230	223	286	277		963	262	219	217	207		963	275	263	274	257
964	230	223	287	277		964	262	219	217	207		964	275	263	274	257
965	230	223	287	277		965	263	219	217	207		965	275	263	275	257
966	230	223	287	277		966	263	219	217	207		966	275	263	275	258
967	230	223	287	277		967	263	219	217	207		967	275	264	275	258
968	230	223	287	277		968	263	219	217	207		968	275	264	275	258
969	230	223	290	277		969	263	219	218	208		969	275	264	275	258
970	230	223	289	277		970	263	219	219	208		970	275	264	275	258
971	231	223	288	277		971	263	219	219	208		971	276	264	275	258
972	231	223	288	277		972	264	219	219	208		972	276	264	275	258
973	231	224	289	278		973	263	219	219	208		973	276	264	275	258
974	231	224	288	278		974	263	219	219	208		974	275	264	276	258
975	231	224	292	278		975	263	219	219	208		975	275	264	276	258
976	232	224	292	278		976	264	220	219	208		976	275	264	276	258
977	232	224	295	278		977	264	220	219	208		977	276	264	276	258
978	231	224	295	279		978	264	220	219	208		978	276	265	276	259
979	231	224	295	279		979	264	220	219	208		979	276	265	276	259
980	231	224	296	279		980	264	220	219	208		980	276	265	277	259
981	232	224	296	279		981	264	220	219	208		981	276	265	277	259
982	232	224	295	279		982	264	220	219	208		982	276	265	277	259
983	232	224	298	279		983	264	220	219	208		983	276	265	277	259
984	232	225	298	279		984	264	220	219	208		984	276	265	277	259
985	233	225	298	279		985	264	220	219	208		985	276	265	277	259
986	233	225	298	279		986	265	220	220	208		986	276	266	277	259
987	233	225	298	279		987	265	221	220	208		987	276	266	277	259
988	233	225	297	279		988	265	221	220	209		988	277	266	277	259
989	234	225	297	280		989	265	221	220	210		989	277	266	278	260
990	233	225	297	280		990	265	221	220	210		990	277	266	278	260
991	234	225	297	280		991	265	221	220	211		991	277	266	278	260
992	234	225	297	280		992	265	221	220	210		992	277	266	278	260
993	234	225	297	280		993	265	221	220	210		993	277	266	278	260
994	234	226	297	281		994	265	221	220	210		994	277	266	278	260
995	234	226	297	281		995	265	221	220	210		995	277	266	278	260
996	234	226	297	281		996	265	221	220	210		996	277	266	278	261
997	234	226	297	281		997	265	221	220	210		997	277	267	279	261
998	233	226	297	281		998	265	221	220	211		998	277	267	279	261
999	233	226	297	281		999	266	221	220	211		999	278	267	279	261
1000	234	226	298	281		1000	266	221	220	211		1000	278	267	279	261
1001	234	226	298	282		1001	266	222	220	211		1001	278	267	279	262
1002	235	226	297	282		1002	266	222	220	211		1002	278	267	279	262
1003	235	226	297	282		1003	266	222	220	211		1003	278	267	279	262
1004	235	226	298	282		1004	266	222	221	211		1004	278	267	279	262
1005	234	226	298	282		1005	266	222	221	211		1005	278	267	279	262
1006	234	226	297	282		1006	266	222	221	211		1006	279	268	279	262
1007	235	226	297	282		1007	266	222	221	211		1007	278	268	279	262
1008	234	226	297	282		1008	266	222	222	211		1008	278	268	280	262
1009	234	226	297	282		1009	266	222	222	211		1009	279	268	280	262
1010	235	226	298	282		1010	266	222	222	211		1010	279	268	280	262
1011	235	226	299	282		1011	266	222	222	211		1011	280	268	280	262
1012	235	226	299	282		1012	266	222	222	211		1012	280	268	280	262
1013	236	227	300	282		1013	266	222	222	211		1013	280	268	280	263
1014	236	227	300	282		1014	266	222	222	211		1014	280	268	280	263
1015	236	227	300	283		1015	266	222	222	211		1015	280	268	280	263
1016	236	227	299	283		1016	266	223	222	212		1016	280	268	280	263
1017	236	227	299	283		1017	267	223	222	211		1017	280	268	280	263
1018	236	227	299	283		1018	267	223	222	211		1018	280	269	280	263
1019	236	227	299	283		1019	267	223	222	212		1019	280	269	280	263
1020	236	227	299	283		1020	267	223	222	212		1020	280	269	280	263
1021	236	227	300	283		1021	267	223	222	212		1021	280	269	280	263
1022	236	227	300	284		1022	267	223	222	212		1022	280	269	280	263
1023	237	227	300	284		1023	267	223	222	212		1023	281	269	281	264
1024	236	227	300	284		1024	267	223	222	212		1024	281	269	281	264
1025	236	227	300	284		1025	268	223	223	213		1025	281	269	281	264
1026	236	228	300	284		1026	267	224	224	213		1026	281	269	281	264
1027	236	227	300	284		1027	267	224	224	213		1027	281	269	281	264
1028	236	228	301	284		1028	268	224	224	213		1028	281	270	281	264
1029	236	228	302	284		1029	268	224	224	213		1029	282	270	282	264
1030	236	228	302	285		1030	268	224	224	213		1030	282	270	282	264
1031	236	228	302	285		1031	268	224	224	213		1031	282	270	282	264
1032	236	228	302	285		1032	268	224	224	213		1032	282	270	282	264
1033	236	228	302	285		1033	268	224	224	213		1033	282	270	282	264
1034	236	228	302	285		1034	268	224	224	213		1034	282	270	282	264
1035	236	228	302	285		1035	268	224	224	213		1035	282	270	282	265
1036	236	229	302	286		1036	268	224	224	213		1036	282	270	282	265
1037	236	229	302	286		1037	268	224	224	214		1037	282	271	282	265
1038	236	229	303	286		1038	268	224	225	215		1038	282	271	282	265
1039	236	230	302	286		1039	268	224	225	218		1039	282	271	282	265
1040	237	230	303	286		1040	268	225	225	218		1040	282	271	283	265
1041	237	230	303	286		1041	268	225	225	217		1041	282	271	283	265
1042	237	230	303	286		1042	269	225	225	215		1042	283	271	283	266
1043	237	230	303	286		1043	269	225	225	215		1043	283	271	283	266
1044	237	231	303	286		1044	269	225	225	215		1044	283	271	283	266
1045	237	231	303	286		1045	268	225	225	216		1045	283	271	283	266
1046	237	231	303	286		1046	268	225	225	216		1046	284	271	283	266
1047	237	231	303	286		1047	269	225	225	216		1047	283	271	283	266
1048	237	230	303	287		1048	269	225	225	216		1048	284	271	283	266
1049	237	230	303	287		1049	269	225	226	216		1049	284	272	284	266
1050	238	231	303	287		1050	269	225	226	216		1050	284	272	284	266
1051	238	231	304	288		1051	269	225	226	216		1051	284	272	284	266
1052	238	231	304	288		1052	269	226	226	216		1052	285	272	284	266
1053	238	231	302	288		1053	269	226	226	216		1053	285	272	284	267
1054	238	231	303	288		1054	269	226	226	216		1054	285	272	284	267
1055	238	231	304	288		1055	269	226	226	215		1055	285	272	284	267
1056	238	231	304	289		1056	270	226	226	215		1056	285	272	284	267
1057	238	231	304	289		1057	270	226	226	216		1057	285	272	284	267
1058	238	231	304	289		1058	270	226	226	215		1058	285	272	284	267
1059	238	231	304	289		1059	270	226	226	215		1059	285	273	284	267
1060	238	232	303	289		1060	270	226	226	215		1060	285	273	284	267
1061	238	230	303	289		1061	270	226	226	215		1061	285	273	285	267
1062	239	230	304	290		1062	270	226	226	214		1062	285	273	285	267
1063	239	230	304	290		1063	270	227	226	214		1063	285	273	285	267
1064	239	230	304	290		1064	270	227	226	214		1064	286	273	285	267
1065	239	230	304	290		1065	270	227	225	214		1065	286	273	285	267
1066	239	230	304	291		1066	270	227	225	214		1066	286	273	285	268
1067	239	230	304	291		1067	270	227	226	214		1067	287	273	285	268
1068	239	230	305	291		1068	271	227	226	214		1068	287	274	285	268
1069	239	230	306	291		1069	271	227	226	214		1069	287	274	285	268
1070	239	230	306	291		1070	271	227	226	214		1070	287	274	286	268
1071	239	230	306	292		1071	271	227	226	216		1071	287	274	286	268
1072	239	230	306	292		1072	271	227	226	216		1072	287	274	286	268
1073	239	231	307	292		1073	271	227	226	216		1073	287	274	286	268
1074	239	232	307	292		1074	271	227	227	216		1074	287	274	286	268
1075	240	232	307	292		1075	271	227	227	216		1075	287	274	286	268
1076	240	232	307	292		1076	271	227	227	216		1076	287	275	286	268
1077	240	232	307	293		1077	271	228	227	216		1077	287	275	287	268
1078	240	232	307	293		1078	271	228	227	216		1078	288	275	287	269
1079	240	232	308	294		1079	271	228	227	217		1079	288	275	287	269
1080	240	232	308	294		1080	272	228	228	217		1080	288	275	287	269
1081	240	233	308	294		1081	272	228	228	217		1081	288	275	287	269
1082	240	233	308	294		1082	272	228	228	217		1082	288	275	287	269
1083	240	233	309	294		1083	272	228	228	217		1083	288	275	287	269
1084	241	233	309	295		1084	272	228	228	217		1084	288	275	287	269
1085	241	233	309	295		1085	272	228	228	217		1085	289	275	287	269
1086	241	233	307	295		1086	272	229	228	217		1086	289	275	287	269
1087	241	233	307	295		1087	272	229	228	218		1087	289	276	287	269
1088	241	233	307	295		1088	272	229	228	218		1088	289	276	288	269
1089	241	233	309	295		1089	273	229	228	218		1089	289	276	288	269
1090	241	234	309	295		1090	273	229	228	218		1090	289	276	287	269
1091	241	234	309	295		1091	273	229	229	218		1091	289	276	287	270
1092	241	234	309	296		1092	273	230	229	218		1092	290	276	287	270
1093	241	234	308	296		1093	273	230	229	218		1093	290	276	287	270
1094	242	234	307	296		1094	273	230	229	218		1094	289	276	288	270
1095	242	234	305	296		1095	273	230	229	218		1095	289	276	288	270
1096	242	234	306	296		1096	273	230	229	218		1096	289	276	288	270
1097	242	234	306	296		1097	273	230	229	218		1097	289	276	288	270
1098	242	235	306	296		1098	273	230	229	218		1098	290	276	288	270
1099	242	235	306	296		1099	273	230	230	218		1099	290	276	288	270
1100	242	235	306	296		1100	273	230	230	218		1100	290	277	288	270
1101	242	235	306	297		1101	274	230	230	219		1101	290	277	289	270
1102	242	235	307	297		1102	274	230	230	219		1102	290	277	289	271
1103	242	235	308	297		1103	274	230	230	219		1103	290	277	289	271
1104	242	235	307	297		1104	274	230	230	219		1104	291	277	289	271
1105	242	235	307	297		1105	274	230	230	219		1105	291	277	289	271
1106	243	235	307	298		1106	274	231	230	219		1106	291	277	289	271
1107	243	235	307	298		1107	274	231	230	219		1107	291	277	289	271
1108	243	235	306	299		1108	274	230	230	219		1108	291	277	289	271
1109	243	235	306	299		1109	274	230	230	219		1109	291	277	289	271
1110	243	236	306	299		1110	275	230	230	219		1110	291	277	289	271
1111	243	236	308	300		1111	275	230	230	219		1111	291	277	290	271
1112	243	236	308	300		1112	275	230	230	220		1112	291	277	290	272
1113	243	236	308	300		1113	275	231	230	220		1113	291	278	290	272
1114	243	236	309	300		1114	275	231	230	220		1114	291	278	290	272
1115	243	236	309	300		1115	275	231	231	220		1115	291	278	290	272
1116	243	237	310	302		1116	277	231	231	220		1116	292	278	290	272
1117	243	237	310	302		1117	278	231	231	220		1117	292	278	290	272
1118	244	237	310	302		1118	278	231	231	220		1118	292	278	290	272
1119	244	237	310	302		1119	278	231	231	220		1119	292	278	290	272
1120	244	237	310	302		1120	278	231	231	220		1120	292	278	290	272
1121	244	238	310	303		1121	277	231	231	220		1121	292	278	290	272
1122	244	238	313	303		1122	277	231	231	220		1122	292	279	290	272
1123	244	238	313	303		1123	277	231	231	220		1123	292	279	290	272
1124	244	238	313	303		1124	277	231	231	221		1124	292	279	290	273
1125	244	239	313	303		1125	277	231	232	222		1125	292	279	290	273
1126	244	239	313	303		1126	277	231	232	222		1126	292	279	291	273
1127	244	239	314	303		1127	277	231	232	222		1127	292	279	291	273
1128	244	239	314	304		1128	278	231	232	222		1128	292	279	291	273
1129	244	239	312	304		1129	280	231	232	222		1129	292	279	291	273
1130	244	239	312	304		1130	280	231	232	222		1130	293	279	291	273
1131	244	239	312	304		1131	280	231	232	222		1131	293	279	291	273
1132	244	239	312	304		1132	280	231	232	222		1132	293	279	291	273
1133	245	239	313	304		1133	281	232	232	222		1133	293	279	291	273
1134	245	239	313	304		1134	281	232	231	222		1134	293	279	291	273
1135	245	239	312	304		1135	281	232	232	222		1135	293	279	292	273
1136	245	240	313	304		1136	281	232	232	222		1136	293	280	292	274
1137	245	239	313	305		1137	281	232	232	222		1137	293	280	292	274
1138	245	239	313	305		1138	281	232	232	222		1138	293	280	292	274
1139	245	239	311	305		1139	281	232	232	222		1139	293	280	292	274
1140	245	239	311	305		1140	281	232	232	222		1140	294	280	292	274
1141	245	239	311	305		1141	281	232	232	222		1141	294	280	292	274
1142	245	239	313	305		1142	281	232	232	222		1142	294	280	292	274
1143	245	239	313	305		1143	282	232	232	222		1143	294	280	292	274
1144	245	239	315	306		1144	282	232	232	222		1144	294	280	293	274
1145	245	239	315	306		1145	282	232	232	222		1145	294	281	293	274
1146	246	239	315	306		1146	281	232	232	223		1146	294	281	293	274
1147	246	239	315	306		1147	281	232	232	222		1147	295	281	293	274
1148	246	239	313	306		1148	282	232	232	222		1148	295	281	293	274
1149	246	239	314	306		1149	282	233	232	222		1149	295	281	293	274
1150	246	239	315	306		1150	282	233	232	222		1150	295	281	293	274
1151	246	240	315	306		1151	282	233	232	222		1151	295	281	293	275
1152	246	240	316	306		1152	282	233	232	222		1152	295	281	293	275
1153	246	240	315	307		1153	282	233	232	222		1153	295	281	293	275
1154	246	241	315	307		1154	282	233	232	222		1154	295	282	294	275
1155	246	241	315	307		1155	282	233	232	222		1155	295	282	294	275
1156	246	241	315	307		1156	283	233	235	222		1156	295	282	294	275
1157	247	241	315	307		1157	283	233	235	222		1157	295	282	294	275
1158	247	241	315	308		1158	283	233	234	222		1158	295	282	294	275
1159	247	241	316	308		1159	283	234	234	222		1159	295	282	294	276
1160	247	240	316	308		1160	283	234	234	222		1160	295	282	294	276
1161	247	241	316	308		1161	283	234	234	222		1161	295	282	294	276
1162	247	241	315	308		1162	283	234	234	222		1162	295	282	294	276
1163	247	241	315	308		1163	283	235	234	222		1163	296	282	294	276
1164	247	241	315	309		1164	284	235	234	222		1164	296	282	294	276
1165	247	241	315	309		1165	284	235	234	222		1165	296	282	294	276
1166	248	241	315	309		1166	284	235	234	222		1166	296	282	295	276
1167	248	241	315	309		1167	284	235	235	222		1167	296	283	295	276
1168	248	241	315	310		1168	284	235	235	222		1168	296	283	295	277
1169	248	241	316	310		1169	284	235	235	222		1169	296	283	295	277
1170	248	240	316	310		1170	284	235	235	222		1170	296	283	295	277
1171	248	241	316	310		1171	284	235	235	222		1171	296	283	295	277
1172	248	241	317	310		1172	284	235	235	222		1172	296	283	295	277
1173	248	241	318	310		1173	285	235	235	222		1173	296	283	296	277
1174	248	241	318	310		1174	285	235	235	223		1174	296	283	296	277
1175	248	241	317	311		1175	285	235	235	223		1175	296	283	296	277
1176	248	241	318	311		1176	285	236	236	223		1176	296	283	296	277
1177	248	242	318	311		1177	286	236	236	223		1177	297	283	296	277
1178	248	242	318	311		1178	286	236	236	223		1178	297	283	296	277
1179	249	241	318	311		1179	286	236	236	223		1179	297	284	296	277
1180	249	241	318	311		1180	286	236	236	223		1180	297	284	296	277
1181	249	241	317	311		1181	286	236	236	223		1181	297	284	296	278
1182	249	241	317	311		1182	286	236	236	223		1182	297	284	297	278
1183	249	241	317	311		1183	286	236	236	223		1183	297	284	297	278
1184	249	242	317	311		1184	286	235	236	223		1184	297	284	297	278
1185	249	243	317	311		1185	286	235	236	223		1185	297	284	297	278
1186	251	243	317	312		1186	286	235	236	222		1186	297	284	297	278
1187	250	243	317	312		1187	286	236	236	222		1187	297	284	297	278
1188	249	243	317	312		1188	286	236	236	222		1188	298	284	297	278
1189	250	243	317	312		1189	287	236	236	223		1189	297	284	297	278
1190	250	243	317	312		1190	287	236	236	223		1190	297	285	297	278
1191	250	243	317	312		1191	287	236	236	222		1191	298	285	297	278
1192	250	243	318	313		1192	287	236	236	222		1192	298	285	297	278
1193	250	243	320	313		1193	287	236	236	222		1193	298	285	297	278
1194	250	243	320	313		1194	286	236	237	223		1194	298	285	297	279
1195	250	243	319	313		1195	287	236	237	224		1195	298	285	298	279
1196	250	243	319	313		1196	287	236	237	225		1196	298	285	298	279
1197	250	243	319	313		1197	287	237	237	225		1197	298	285	298	279
1198	250	243	319	313		1198	288	237	237	225		1198	298	285	298	279
1199	250	244	318	313		1199	288	237	237	225		1199	298	285	298	279
1200	251	243	319	313		1200	288	237	237	225		1200	299	285	298	279
1201	251	244	319	314		1201	288	237	237	225		1201	299	285	298	279
1202	251	244	319	314		1202	288	237	237	225		1202	299	286	298	279
1203	251	244	319	314		1203	288	237	237	225		1203	299	286	298	279
1204	251	244	318	314		1204	288	237	238	225		1204	299	286	298	279
1205	252	244	318	314		1205	288	237	238	225		1205	299	286	299	280
1206	252	244	318	314		1206	288	238	238	225		1206	299	286	299	280
1207	252	244	318	314		1207	288	238	238	225		1207	299	286	299	280
1208	252	245	318	314		1208	288	238	238	225		1208	299	286	299	280
1209	251	245	320	315		1209	289	238	238	225		1209	299	286	299	280
1210	252	245	320	315		1210	289	238	239	225		1210	299	286	299	280
1211	252	245	320	315		1211	289	238	239	225		1211	299	287	299	280
1212	252	245	320	315		1212	289	238	239	225		1212	299	287	299	280
1213	251	245	320	315		1213	289	238	239	225		1213	300	287	299	280
1214	252	245	320	315		1214	289	238	238	225		1214	300	287	299	280
1215	251	245	320	315		1215	289	238	238	225		1215	300	287	300	281
1216	251	245	320	315		1216	289	238	238	225		1216	300	287	300	281
1217	251	245	320	316		1217	289	238	238	225		1217	300	287	300	281
1218	251	245	320	316		1218	289	238	238	225		1218	301	287	300	281
1219	251	245	320	316		1219	289	238	238	225		1219	301	287	300	281
1220	251	245	320	316		1220	289	238	238	225		1220	301	287	300	281
1221	251	246	320	316		1221	289	238	238	225		1221	301	287	300	281
1222	252	246	320	316		1222	289	238	238	225		1222	301	287	300	281
1223	252	246	320	316		1223	289	238	238	225		1223	302	287	300	281
1224	252	244	320	316		1224	289	238	238	225		1224	302	287	300	281
1225	252	244	319	316		1225	289	238	238	226		1225	302	287	300	281
1226	252	244	319	316		1226	290	238	239	226		1226	302	287	301	281
1227	252	244	319	317		1227	290	238	239	226		1227	302	287	301	281
1228	252	244	319	317		1228	290	238	239	226		1228	302	288	301	282
1229	252	244	319	317		1229	290	238	240	226		1229	302	288	300	282
1230	252	244	319	317		1230	290	239	240	226		1230	302	288	300	282
1231	252	245	319	317		1231	290	239	240	226		1231	302	288	301	282
1232	252	245	319	317		1232	290	239	240	226		1232	303	288	301	282
1233	253	245	319	317		1233	290	238	240	226		1233	303	288	302	282
1234	253	245	319	317		1234	290	238	240	226		1234	303	288	302	282
1235	253	245	320	317		1235	290	239	240	226		1235	303	288	302	282
1236	253	245	320	317		1236	290	239	239	226		1236	303	288	302	282
1237	253	245	320	317		1237	290	239	239	227		1237	303	288	302	282
1238	253	245	320	317		1238	290	239	239	227		1238	303	288	302	282
1239	253	245	320	317		1239	290	239	239	227		1239	303	288	302	283
1240	253	245	320	318		1240	291	239	239	227		1240	303	288	302	283
1241	253	247	320	318		1241	290	239	239	229		1241	303	289	302	283
1242	253	247	320	318		1242	291	239	239	227		1242	303	289	303	283
1243	253	247	320	318		1243	292	239	239	227		1243	303	289	303	283
1244	253	247	320	318		1244	292	239	239	227		1244	303	289	303	283
1245	254	247	320	318		1245	292	239	239	228		1245	304	289	303	283
1246	254	247	320	319		1246	292	239	239	228		1246	304	289	303	283
1247	254	248	320	319		1247	292	239	239	228		1247	304	289	303	283
1248	254	248	321	319		1248	292	239	239	228		1248	304	289	303	283
1249	254	248	321	319		1249	292	239	239	228		1249	304	289	303	283
1250	254	248	321	319		1250	292	239	239	228		1250	304	289	303	284
1251	254	248	321	319		1251	292	239	239	228		1251	304	289	303	284
1252	254	248	321	319		1252	292	240	239	228		1252	304	290	304	284
1253	254	248	322	319		1253	292	240	239	228		1253	304	290	304	284
1254	254	248	322	319		1254	292	240	240	228		1254	304	290	304	284
1255	255	248	322	319		1255	292	241	240	228		1255	304	290	304	284
1256	256	248	322	319		1256	292	241	240	228		1256	304	290	304	284
1257	256	248	322	319		1257	292	241	240	228		1257	304	290	304	284
1258	256	248	322	320		1258	292	241	240	228		1258	305	290	304	284
1259	255	248	322	320		1259	292	241	240	228		1259	305	290	304	284
1260	255	248	323	320		1260	293	241	240	228		1260	305	290	304	284
1261	255	248	323	320		1261	293	241	240	228		1261	305	290	304	284
1262	255	249	323	320		1262	293	241	240	229		1262	305	290	304	284
1263	255	249	322	320		1263	293	241	240	229		1263	306	290	304	285
1264	255	249	322	320		1264	292	241	241	229		1264	305	290	304	285
1265	255	249	323	320		1265	293	241	241	229		1265	306	291	304	285
1266	256	249	323	320		1266	293	241	241	229		1266	306	291	305	285
1267	256	249	323	321		1267	293	241	241	229		1267	306	291	305	285
1268	256	249	323	321		1268	293	241	242	229		1268	306	291	305	285
1269	256	249	323	321		1269	293	241	242	229		1269	306	291	305	285
1270	255	249	322	321		1270	293	241	242	229		1270	306	291	305	285
1271	256	249	322	321		1271	293	241	242	230		1271	306	291	305	286
1272	257	249	322	321		1272	293	241	242	230		1272	306	291	305	286
1273	257	249	322	321		1273	298	241	242	230		1273	306	291	305	286
1274	257	249	322	321		1274	297	241	242	230		1274	307	291	305	286
1275	257	249	322	321		1275	297	241	242	230		1275	307	291	305	286
1276	257	250	322	321		1276	296	242	242	230		1276	307	291	305	286
1277	257	250	322	321		1277	296	242	242	230		1277	307	291	305	286
1278	257	250	322	321		1278	297	242	242	230		1278	308	291	305	286
1279	257	250	322	322		1279	299	242	242	230		1279	308	292	305	286
1280	257	250	321	322		1280	299	242	242	230		1280	308	292	305	286
1281	258	250	321	322		1281	301	242	242	230		1281	308	292	306	287
1282	258	250	322	322		1282	300	242	242	230		1282	308	292	306	287
1283	258	250	322	322		1283	301	242	243	230		1283	308	292	306	287
1284	258	250	322	322		1284	301	242	243	230		1284	309	292	306	287
1285	258	250	322	322		1285	303	242	243	230		1285	309	292	306	287
1286	257	250	321	322		1286	304	242	243	230		1286	309	292	306	287
1287	257	250	321	322		1287	304	243	243	230		1287	309	292	306	287
1288	257	250	321	322		1288	301	243	243	230		1288	310	292	306	287
1289	257	250	321	322		1289	302	243	243	231		1289	310	292	306	287
1290	258	250	321	322		1290	302	243	243	231		1290	310	292	306	287
1291	258	250	321	322		1291	303	243	243	231		1291	310	292	307	287
1292	258	250	321	322		1292	303	243	243	231		1292	310	292	307	287
1293	258	250	321	322		1293	303	243	243	231		1293	310	293	308	287
1294	258	251	321	323		1294	305	243	243	231		1294	311	293	308	287
1295	258	251	321	323		1295	305	243	244	231		1295	311	293	308	287
1296	258	251	321	323		1296	305	243	244	231		1296	311	293	308	287
1297	258	251	321	323		1297	305	243	244	231		1297	311	293	308	287
1298	258	252	322	323		1298	305	244	244	232		1298	311	293	308	287
1299	258	252	322	323		1299	305	244	244	231		1299	311	293	308	287
1300	258	252	322	323		1300	304	244	244	231		1300	311	293	308	288
1301	258	252	322	323		1301	304	244	244	231		1301	311	293	308	288
1302	258	252	322	323		1302	304	244	244	231		1302	311	293	308	288
1303	258	253	322	323		1303	304	244	244	231		1303	311	293	308	288
1304	259	253	322	324		1304	306	244	244	231		1304	311	293	308	288
1305	259	253	322	324		1305	307	244	244	231		1305	311	293	308	288
1306	259	252	322	324		1306	307	244	244	231		1306	311	294	308	288
1307	259	253	322	324		1307	307	244	244	231		1307	311	294	308	288
1308	259	253	322	324		1308	307	244	244	231		1308	311	294	308	289
1309	259	253	322	324		1309	307	245	244	231		1309	312	294	308	289
1310	259	253	322	324		1310	307	245	244	231		1310	312	294	309	289
1311	259	253	324	324		1311	307	245	244	231		1311	312	294	309	289
1312	259	253	324	324		1312	307	245	244	231		1312	312	294	309	289
1313	259	253	324	324		1313	307	245	244	231		1313	312	294	309	289
1314	259	253	324	324		1314	307	245	244	231		1314	312	294	309	289
1315	259	253	324	324		1315	307	246	244	231		1315	312	294	309	289
1316	259	253	324	324		1316	307	246	244	231		1316	312	294	309	289
1317	259	254	324	323		1317	307	246	244	233		1317	313	294	309	289
1318	259	254	324	323		1318	308	246	245	233		1318	313	294	309	289
1319	260	254	324	323		1319	308	246	245	233		1319	313	295	309	290
1320	260	254	324	323		1320	308	245	245	233		1320	313	295	309	290
1321	260	254	324	324		1321	309	245	245	233		1321	313	295	309	290
1322	260	254	324	324		1322	309	245	245	233		1322	313	295	309	290
1323	260	254	324	324		1323	309	246	245	233		1323	313	295	309	290
1324	260	254	324	324		1324	309	246	245	233		1324	313	295	309	290
1325	260	254	324	324		1325	309	246	245	233		1325	313	295	309	290
1326	260	254	324	324		1326	309	246	245	233		1326	313	295	309	290
1327	261	254	324	324		1327	309	246	245	234		1327	314	295	309	290
1328	261	255	324	324		1328	309	246	245	234		1328	314	295	310	290
1329	261	255	324	324		1329	309	246	245	234		1329	314	295	310	290
1330	261	255	325	325		1330	310	246	245	234		1330	314	296	310	290
1331	261	255	325	325		1331	310	246	245	234		1331	315	296	310	290
1332	261	255	325	325		1332	310	246	245	234		1332	315	296	310	291
1333	261	255	325	325		1333	310	246	245	234		1333	315	296	310	291
1334	261	255	325	325		1334	310	246	245	234		1334	315	296	310	291
1335	261	255	325	325		1335	311	246	246	234		1335	315	296	311	291
1336	261	255	325	324		1336	311	246	246	234		1336	315	296	311	291
1337	261	255	325	324		1337	311	246	246	234		1337	315	296	311	291
1338	261	255	325	324		1338	311	246	246	234		1338	315	296	311	291
1339	261	255	325	325		1339	311	246	246	234		1339	315	296	311	291
1340	262	255	325	325		1340	311	247	246	234		1340	315	296	311	291
1341	262	255	325	325		1341	311	247	246	234		1341	315	297	311	291
1342	262	255	325	325		1342	311	247	247	234		1342	316	297	311	291
1343	262	256	325	325		1343	311	247	247	234		1343	316	297	311	291
1344	262	256	325	325		1344	311	247	247	234		1344	316	297	312	292
1345	262	256	325	325		1345	311	247	247	234		1345	316	297	312	292
1346	262	256	325	325		1346	312	247	247	234		1346	316	297	312	292
1347	262	256	325	325		1347	312	247	247	235		1347	316	297	312	292
1348	262	256	325	325		1348	312	247	247	235		1348	317	297	312	292
1349	262	256	325	326		1349	312	247	247	235		1349	317	297	312	292
1350	262	256	325	326		1350	312	247	247	235		1350	317	297	312	292
1351	262	256	325	326		1351	312	247	247	235		1351	317	297	312	292
1352	263	256	325	326		1352	312	247	247	235		1352	317	297	312	292
1353	263	256	325	326		1353	312	247	247	235		1353	317	297	312	292
1354	263	257	325	325		1354	312	247	247	235		1354	317	297	312	292
1355	263	257	325	325		1355	313	247	247	235		1355	317	298	312	292
1356	263	257	325	325		1356	313	247	248	235		1356	317	298	312	292
1357	263	257	325	327		1357	313	247	248	235		1357	317	298	312	292
1358	263	257	325	327		1358	313	247	248	235		1358	318	298	313	292
1359	263	257	325	327		1359	313	247	248	235		1359	318	298	313	293
1360	263	257	325	327		1360	313	247	248	234		1360	318	298	313	293
1361	263	257	325	327		1361	313	247	248	236		1361	318	298	313	293
1362	263	257	325	327		1362	313	247	248	236		1362	318	298	313	293
1363	263	257	326	327		1363	314	247	248	236		1363	318	298	313	293
1364	263	257	326	327		1364	314	247	248	236		1364	318	298	314	293
1365	264	257	326	328		1365	314	247	248	236		1365	318	298	314	293
1366	264	257	326	327		1366	314	247	248	236		1366	319	299	314	294
1367	264	257	326	327		1367	314	248	248	236		1367	319	299	314	294
1368	264	258	326	327		1368	314	248	248	236		1368	319	299	314	293
1369	264	258	326	327		1369	314	248	248	236		1369	319	299	314	293
1370	264	258	326	327		1370	314	248	249	236		1370	319	299	314	293
1371	264	258	326	327		1371	314	248	249	236		1371	319	299	314	294
1372	264	258	326	327		1372	314	248	249	236		1372	319	299	314	294
1373	264	258	328	327		1373	314	248	249	236		1373	320	299	314	294
1374	264	258	328	328		1374	314	248	249	236		1374	320	299	314	294
1375	264	258	328	328		1375	314	248	249	236		1375	320	299	314	294
1376	264	258	328	328		1376	314	248	249	236		1376	320	299	314	294
1377	264	258	328	328		1377	315	248	249	236		1377	320	299	315	294
1378	264	258	328	328		1378	315	248	250	236		1378	320	299	315	294
1379	264	258	328	328		1379	315	248	250	236		1379	320	299	315	295
1380	265	258	328	328		1380	315	249	250	236		1380	320	299	315	295
1381	265	259	328	328		1381	315	249	250	236		1381	320	299	315	295
1382	265	259	328	328		1382	315	249	250	237		1382	320	300	315	295
1383	265	259	328	328		1383	315	249	250	237		1383	320	300	315	295
1384	265	259	328	328		1384	315	249	250	237		1384	320	300	315	295
1385	265	259	328	329		1385	315	249	250	237		1385	320	300	315	295
1386	265	259	328	329		1386	315	249	250	237		1386	321	300	315	295
1387	265	259	328	329		1387	315	249	250	237		1387	321	300	315	295
1388	265	259	329	329		1388	316	249	250	237		1388	321	300	315	295
1389	265	259	329	329		1389	316	249	250	237		1389	321	300	315	296
1390	265	259	329	329		1390	316	249	251	237		1390	321	300	315	296
1391	265	259	329	329		1391	316	249	251	237		1391	321	300	315	296
1392	266	259	329	329		1392	316	249	251	237		1392	321	301	316	296
1393	266	260	329	329		1393	316	249	251	238		1393	321	301	316	296
1394	266	261	329	329		1394	316	249	251	238		1394	322	301	316	296
1395	266	261	328	329		1395	316	250	251	238		1395	322	301	316	296
1396	266	261	328	329		1396	316	250	251	238		1396	322	301	316	296
1397	266	261	329	329		1397	317	250	251	238		1397	322	301	316	296
1398	266	261	329	329		1398	317	250	251	238		1398	322	301	316	296
1399	266	260	329	329		1399	317	250	251	238		1399	322	301	316	296
1400	266	260	329	329		1400	317	250	251	238		1400	322	301	316	296
1401	266	260	329	329		1401	317	250	251	238		1401	322	301	316	296
1402	266	260	329	329		1402	317	250	251	238		1402	322	301	317	296
1403	266	260	329	329		1403	317	250	251	238		1403	322	301	317	296
1404	267	260	329	329		1404	317	250	251	238		1404	323	301	317	296
1405	267	260	329	329		1405	317	250	252	238		1405	323	302	317	297
1406	267	260	329	329		1406	317	250	252	238		1406	323	302	317	297
1407	267	260	329	329		1407	317	251	252	238		1407	323	302	317	297
1408	267	261	329	330		1408	318	250	252	238		1408	323	302	317	297
1409	267	261	329	330		1409	318	251	252	238		1409	323	302	317	297
1410	267	261	329	330		1410	318	251	252	238		1410	323	303	317	297
1411	267	261	329	330		1411	318	251	252	238		1411	323	303	318	297
1412	267	261	329	330		1412	318	251	252	238		1412	323	303	318	297
1413	267	261	329	331		1413	318	251	252	238		1413	323	303	318	297
1414	267	261	329	331		1414	318	251	252	238		1414	323	303	318	297
1415	267	261	329	331		1415	318	251	252	239		1415	323	303	318	297
1416	268	261	329	331		1416	318	251	252	239		1416	323	303	318	298
1417	268	261	329	331		1417	318	251	253	239		1417	323	303	318	298
1418	268	261	329	331		1418	318	251	253	239		1418	323	303	318	298
1419	268	261	329	331		1419	318	252	252	239		1419	324	303	318	298
1420	268	261	329	331		1420	318	252	252	239		1420	324	303	318	298
1421	268	261	331	331		1421	318	252	252	239		1421	324	303	318	298
1422	268	261	331	331		1422	319	252	253	239		1422	324	303	319	298
1423	268	261	331	331		1423	319	252	253	239		1423	324	304	319	298
1424	268	261	331	331		1424	319	252	254	239		1424	324	304	319	298
1425	268	262	331	331		1425	319	252	254	239		1425	324	304	319	298
1426	268	262	330	332		1426	319	252	254	239		1426	324	304	319	298
1427	268	262	329	332		1427	319	252	253	239		1427	324	304	319	298
1428	268	262	329	332		1428	319	252	253	239		1428	324	304	319	298
1429	269	262	331	331		1429	319	252	253	240		1429	324	304	319	298
1430	269	262	331	332		1430	319	252	253	240		1430	324	304	319	298
1431	269	262	331	332		1431	319	252	253	240		1431	324	304	319	298
1432	269	262	331	332		1432	319	252	253	239		1432	324	304	319	299
1433	269	262	330	332		1433	319	252	253	239		1433	324	304	319	299
1434	269	262	330	332		1434	319	252	253	239		1434	325	305	320	299
1435	269	262	330	332		1435	320	252	253	239		1435	325	305	320	299
1436	269	262	330	332		1436	320	253	253	240		1436	325	305	320	299
1437	269	262	330	332		1437	320	253	253	240		1437	325	305	320	299
1438	269	263	330	332		1438	320	253	253	240		1438	325	305	320	299
1439	269	263	330	332		1439	320	253	253	240		1439	325	305	320	299
1440	269	263	330	332		1440	320	253	253	240		1440	326	305	320	299
1441	269	263	330	332		1441	320	254	253	240		1441	326	305	320	299
1442	270	263	330	332		1442	320	254	253	240		1442	326	305	320	299
1443	270	263	330	332		1443	320	254	254	240		1443	326	305	320	300
1444	270	263	330	332		1444	320	254	254	240		1444	326	305	320	300
1445	270	263	330	332		1445	320	254	255	240		1445	326	305	321	300
1446	270	263	330	332		1446	320	254	255	240		1446	326	305	321	300
1447	270	263	330	332		1447	321	254	255	241		1447	326	305	321	300
1448	270	263	330	333		1448	321	254	255	241		1448	326	306	321	300
1449	270	263	330	333		1449	321	254	255	241		1449	326	306	321	300
1450	270	263	330	333		1450	321	254	254	241		1450	326	306	321	300
1451	270	263	330	333		1451	321	254	254	241		1451	326	306	321	301
1452	270	263	332	333		1452	321	254	255	241		1452	327	306	321	301
1453	270	264	332	333		1453	321	254	255	241		1453	327	306	321	301
1454	270	264	332	333		1454	321	254	255	241		1454	327	306	321	301
1455	270	264	332	333		1455	321	254	255	241		1455	327	306	321	301
1456	270	264	332	333		1456	321	254	255	241		1456	327	306	321	301
1457	271	264	332	333		1457	321	254	255	241		1457	327	307	322	301
1458	271	264	332	333		1458	321	254	255	241		1458	327	307	322	301
1459	271	264	332	333		1459	321	254	255	241		1459	327	307	322	301
1460	271	264	332	333		1460	321	254	255	242		1460	327	307	322	301
1461	271	264	332	333		1461	321	254	255	242		1461	327	307	322	301
1462	271	264	332	333		1462	321	254	256	242		1462	327	307	322	301
1463	271	264	332	333		1463	322	255	256	242		1463	327	307	322	301
1464	271	264	332	333		1464	322	255	256	242		1464	327	307	322	301
1465	271	264	332	333		1465	322	255	256	242		1465	327	307	322	301
1466	272	264	332	333		1466	322	255	256	242		1466	327	308	322	302
1467	272	265	332	333		1467	322	255	256	242		1467	328	308	322	302
1468	272	265	332	333		1468	322	255	256	242		1468	328	308	322	302
1469	272	265	332	334		1469	322	255	256	242		1469	328	308	322	302
1470	272	265	333	334		1470	322	255	256	242		1470	328	308	322	302
1471	272	265	332	334		1471	322	255	256	242		1471	328	308	322	302
1472	272	265	332	334		1472	323	255	256	242		1472	328	308	323	302
1473	273	265	332	334		1473	323	255	256	242		1473	328	308	323	303
1474	273	265	333	334		1474	323	255	256	242		1474	328	308	323	303
1475	273	265	333	334		1475	323	255	256	243		1475	328	308	323	303
1476	273	265	333	334		1476	324	255	256	243		1476	328	308	323	303
1477	273	265	333	334		1477	324	255	256	243		1477	328	309	323	303
1478	273	266	333	334		1478	324	255	256	243		1478	329	309	323	303
1479	273	266	333	334		1479	324	255	256	243		1479	329	309	323	303
1480	273	266	334	334		1480	324	255	257	243		1480	329	309	323	303
1481	273	266	334	334		1481	325	255	257	243		1481	329	309	323	303
1482	273	266	334	334		1482	325	255	257	243		1482	329	309	323	303
1483	273	266	334	334		1483	325	255	257	243		1483	329	309	323	303
1484	273	267	334	334		1484	325	255	257	243		1484	329	309	323	303
1485	273	267	334	334		1485	325	255	257	243		1485	329	309	324	304
1486	273	267	334	334		1486	325	255	257	243		1486	330	309	324	304
1487	274	267	335	334		1487	325	255	257	243		1487	330	309	324	304
1488	274	267	335	334		1488	325	255	257	243		1488	330	310	324	304
1489	274	267	335	334		1489	325	255	257	244		1489	330	310	324	304
1490	274	267	335	334		1490	325	255	257	244		1490	330	310	324	304
1491	274	267	335	334		1491	325	256	257	244		1491	330	310	324	304
1492	274	267	335	334		1492	325	256	257	244		1492	330	310	324	304
1493	274	267	336	334		1493	324	255	258	244		1493	330	310	324	304
1494	274	267	336	334		1494	324	255	258	245		1494	330	310	324	304
1495	274	267	336	334		1495	325	255	258	245		1495	330	310	325	304
1496	274	267	335	334		1496	325	256	258	245		1496	331	311	325	304
1497	274	267	335	334		1497	325	256	258	245		1497	331	311	325	304
1498	274	267	335	334		1498	325	256	258	244		1498	331	311	324	305
1499	274	267	335	334		1499	325	256	258	244		1499	331	311	324	305
1500	274	267	335	334		1500	325	257	258	244		1500	331	311	325	305
1501	274	267	335	334		1501	325	257	258	244		1501	331	311	325	305
1502	274	267	335	334		1502	326	256	258	244		1502	331	312	325	305
1503	274	267	335	334		1503	326	256	258	244		1503	331	312	325	305
1504	274	268	335	334		1504	326	256	259	244		1504	331	312	325	305
1505	274	267	335	334		1505	326	256	259	244		1505	331	312	325	305
1506	275	268	335	334		1506	326	258	259	244		1506	331	312	325	305
1507	275	268	335	334		1507	326	258	259	245		1507	332	312	325	305
1508	275	268	335	334		1508	326	258	260	245		1508	332	312	325	305
1509	275	268	336	335		1509	326	258	260	245		1509	332	312	325	306
1510	275	268	336	335		1510	326	257	260	245		1510	332	312	325	306
1511	276	268	336	335		1511	326	259	260	245		1511	332	312	326	306
1512	275	268	336	335		1512	326	259	260	245		1512	332	313	326	306
1513	275	268	336	335		1513	326	259	260	245		1513	332	313	326	306
1514	275	268	336	336		1514	326	258	260	245		1514	332	313	326	306
1515	275	268	336	336		1515	327	258	260	245		1515	332	313	326	306
1516	275	268	336	336		1516	327	258	260	245		1516	332	313	326	306
1517	275	269	336	336		1517	327	260	260	245		1517	332	313	326	306
1518	275	269	336	336		1518	327	261	260	245		1518	332	313	326	306
1519	275	269	336	336		1519	327	261	260	245		1519	333	313	326	306
1520	275	269	336	336		1520	327	261	260	245		1520	333	313	326	306
1521	275	269	336	336		1521	327	262	260	245		1521	333	313	326	307
1522	275	269	337	336		1522	327	262	260	245		1522	333	313	326	307
1523	275	269	337	336		1523	327	262	260	245		1523	333	313	327	307
1524	275	269	337	336		1524	327	262	260	245		1524	333	313	327	307
1525	275	269	337	336		1525	327	262	260	245		1525	333	313	327	307
1526	275	269	337	336		1526	327	262	260	245		1526	333	313	327	307
1527	275	269	337	336		1527	327	262	260	245		1527	333	313	327	307
1528	275	269	337	336		1528	327	262	260	245		1528	333	313	327	307
1529	276	269	337	336		1529	328	263	259	245		1529	333	313	328	307
1530	276	269	337	336		1530	328	263	260	245		1530	333	313	328	307
1531	276	270	338	336		1531	328	263	260	246		1531	333	314	328	307
1532	276	270	338	336		1532	328	263	260	246		1532	334	314	328	307
1533	276	270	338	336		1533	328	263	260	246		1533	334	314	328	307
1534	276	270	338	336		1534	328	264	260	246		1534	334	314	328	308
1535	276	270	338	336		1535	328	264	260	246		1535	334	314	328	308
1536	276	270	338	336		1536	328	264	260	246		1536	334	314	328	308
1537	276	270	338	336		1537	328	265	260	246		1537	334	314	329	308
1538	276	270	339	336		1538	328	264	260	246		1538	334	314	329	308
1539	277	270	339	336		1539	328	265	260	246		1539	334	314	329	308
1540	277	270	339	336		1540	328	265	260	246		1540	334	314	329	308
1541	277	271	339	337		1541	328	265	260	246		1541	334	314	329	308
1542	277	271	339	337		1542	328	265	260	246		1542	334	314	329	308
1543	277	271	339	337		1543	329	265	260	246		1543	334	314	329	308
1544	277	271	339	337		1544	329	265	260	246		1544	335	314	329	308
1545	277	271	339	337		1545	329	265	260	246		1545	335	314	329	308
1546	278	272	339	337		1546	329	265	260	247		1546	335	314	329	308
1547	278	272	339	337		1547	329	267	260	247		1547	335	314	330	308
1548	278	272	339	337		1548	329	267	261	247		1548	335	314	330	308
1549	278	272	339	337		1549	329	267	261	247		1549	335	314	330	308
1550	277	272	339	337		1550	329	268	261	247		1550	335	314	329	308
1551	278	272	339	337		1551	330	268	261	247		1551	335	314	330	309
1552	278	271	340	337		1552	330	268	261	247		1552	335	314	330	309
1553	278	272	340	337		1553	330	268	261	247		1553	335	314	330	309
1554	279	271	340	337		1554	330	269	262	247		1554	335	314	330	309
1555	279	271	340	337		1555	330	269	262	247		1555	335	314	330	309
1556	279	272	340	337		1556	330	269	262	247		1556	335	314	330	309
1557	279	272	340	337		1557	330	269	262	247		1557	335	314	330	309
1558	279	272	340	337		1558	330	269	262	247		1558	335	314	330	310
1559	279	272	340	337		1559	331	269	262	247		1559	335	314	330	310
1560	278	272	340	337		1560	331	269	262	247		1560	336	314	330	310
1561	278	272	340	337		1561	331	269	262	248		1561	336	315	330	310
1562	278	272	340	337		1562	331	269	262	248		1562	336	315	330	310
1563	278	272	340	337		1563	331	269	262	248		1563	336	315	330	310
1564	278	272	341	337		1564	331	269	262	248		1564	336	315	331	310
1565	279	272	341	337		1565	331	269	262	248		1565	336	315	331	311
1566	280	272	341	337		1566	331	268	262	248		1566	336	315	331	311
1567	280	272	341	337		1567	331	268	263	248		1567	336	315	331	311
1568	280	273	341	338		1568	331	268	263	249		1568	336	315	331	311
1569	280	274	341	338		1569	331	268	263	249		1569	336	315	331	311
1570	280	274	341	338		1570	331	268	263	249		1570	336	315	331	311
1571	279	273	341	338		1571	331	269	263	249		1571	336	315	331	311
1572	279	273	341	338		1572	331	269	263	249		1572	337	315	331	311
1573	279	273	341	338		1573	332	269	263	249		1573	337	315	331	311
1574	281	273	341	338		1574	332	269	263	249		1574	337	315	331	312
1575	281	273	341	338		1575	332	269	264	249		1575	337	315	331	312
1576	281	273	341	338		1576	333	269	264	249		1576	337	315	331	312
1577	280	273	341	338		1577	333	269	264	249		1577	337	315	331	312
1578	280	273	341	338		1578	333	269	264	249		1578	337	315	332	312
1579	280	273	341	338		1579	333	269	264	248		1579	337	315	332	312
1580	280	273	341	338		1580	333	269	264	248		1580	337	315	332	312
1581	281	273	341	338		1581	333	268	264	248		1581	337	315	332	312
1582	281	274	342	338		1582	333	268	264	248		1582	337	315	332	312
1583	281	274	342	338		1583	333	269	264	248		1583	337	315	332	312
1584	281	274	342	338		1584	333	269	264	249		1584	337	315	332	312
1585	281	274	342	338		1585	333	268	264	249		1585	338	315	332	312
1586	281	274	342	338		1586	333	268	264	249		1586	338	315	332	312
1587	280	274	342	338		1587	333	269	264	249		1587	338	315	332	312
1588	280	274	342	338		1588	333	269	264	249		1588	338	315	332	313
1589	280	274	342	338		1589	334	269	264	249		1589	338	315	332	313
1590	280	274	342	338		1590	334	269	264	249		1590	338	315	333	313
1591	281	274	342	338		1591	334	269	264	249		1591	338	315	333	313
1592	281	274	342	338		1592	334	269	264	249		1592	338	315	333	313
1593	281	274	342	338		1593	333	269	264	249		1593	338	315	333	313
1594	281	274	343	339		1594	334	269	264	249		1594	338	315	333	313
1595	281	274	343	339		1595	334	269	264	249		1595	338	315	333	313
1596	282	275	343	339		1596	333	269	264	249		1596	338	315	333	313
1597	282	275	343	339		1597	333	269	265	249		1597	338	315	333	313
1598	282	275	343	339		1598	333	269	265	249		1598	338	315	333	313
1599	282	275	344	339		1599	333	269	265	249		1599	339	315	333	313
1600	282	275	344	339		1600	333	269	265	249		1600	339	315	333	313
1601	282	275	344	339		1601	334	269	265	249		1601	339	315	333	313
1602	282	275	344	339		1602	334	269	265	250		1602	339	315	333	313
1603	282	275	344	339		1603	334	269	265	250		1603	339	315	333	313
1604	283	275	344	339		1604	334	269	265	250		1604	339	315	333	313
1605	283	275	344	339		1605	334	269	265	250		1605	339	315	333	314
1606	283	275	344	339		1606	334	269	265	250		1606	339	316	333	314
1607	283	275	344	339		1607	334	269	265	250		1607	339	316	334	314
1608	283	275	344	339		1608	334	269	265	250		1608	339	316	334	314
1609	283	275	344	339		1609	334	269	265	250		1609	339	316	333	314
1610	284	275	344	339		1610	334	269	265	250		1610	339	316	334	314
1611	282	275	344	339		1611	334	269	265	250		1611	339	316	334	314
1612	282	276	344	339		1612	334	269	266	250		1612	339	316	334	314
1613	282	276	346	339		1613	334	269	266	250		1613	340	316	334	314
1614	282	276	346	339		1614	335	269	266	250		1614	340	316	334	314
1615	282	277	346	339		1615	335	269	267	250		1615	340	316	334	314
1616	282	277	346	339		1616	335	269	267	251		1616	340	316	334	314
1617	282	277	346	339		1617	335	269	267	251		1617	340	316	334	314
1618	283	277	346	339		1618	335	269	267	251		1618	340	316	334	315
1619	283	276	346	339		1619	335	269	267	251		1619	340	316	334	315
1620	284	277	346	339		1620	335	269	267	251		1620	340	316	335	315
1621	284	277	346	339		1621	336	270	267	251		1621	340	316	335	315
1622	284	277	346	339		1622	336	270	267	251		1622	340	316	335	315
1623	283	277	346	340		1623	336	270	267	251		1623	340	316	335	315
1624	284	276	347	340		1624	336	270	267	251		1624	340	316	335	315
1625	284	277	347	340		1625	336	270	267	251		1625	340	316	335	315
1626	284	278	347	340		1626	336	270	267	251		1626	340	316	335	315
1627	284	277	347	340		1627	336	270	267	251		1627	340	316	335	315
1628	284	277	347	340		1628	336	270	267	251		1628	340	316	335	315
1629	284	277	347	340		1629	336	270	267	251		1629	340	316	335	315
1630	285	277	347	340		1630	336	270	267	251		1630	340	316	335	315
1631	285	277	347	340		1631	336	270	268	251		1631	340	316	335	315
1632	285	277	347	340		1632	336	270	268	251		1632	340	316	335	316
1633	285	277	347	340		1633	336	270	268	251		1633	340	316	335	316
1634	285	277	347	340		1634	336	270	268	251		1634	341	316	336	316
1635	286	277	347	340		1635	336	270	268	251		1635	341	316	336	316
1636	286	277	347	340		1636	336	270	268	251		1636	341	316	336	316
1637	286	277	347	340		1637	336	270	268	251		1637	341	316	336	316
1638	286	277	347	340		1638	336	270	268	251		1638	341	316	336	316
1639	286	277	347	340		1639	336	270	268	251		1639	341	316	336	316
1640	286	278	347	340		1640	336	270	268	251		1640	341	316	336	316
1641	286	278	347	340		1641	336	270	268	251		1641	341	316	336	316
1642	286	278	347	340		1642	336	270	268	252		1642	341	317	336	317
1643	286	278	347	340		1643	337	270	268	252		1643	341	317	336	317
1644	286	278	348	340		1644	337	270	269	252		1644	341	317	336	317
1645	286	278	348	340		1645	337	270	269	252		1645	342	317	336	317
1646	286	278	348	340		1646	337	270	269	252		1646	342	317	336	317
1647	287	278	348	340		1647	337	270	269	252		1647	342	317	336	317
1648	287	278	348	340		1648	337	270	269	252		1648	342	317	337	317
1649	287	279	348	340		1649	337	270	269	252		1649	342	317	337	317
1650	287	279	348	340		1650	337	270	269	254		1650	342	317	337	317
1651	287	279	348	340		1651	337	270	269	254		1651	342	317	337	317
1652	287	279	348	340		1652	338	271	269	254		1652	342	317	337	317
1653	287	279	348	340		1653	338	271	269	254		1653	342	317	337	317
1654	288	279	348	340		1654	338	271	269	254		1654	342	317	337	317
1655	288	279	348	340		1655	338	271	269	254		1655	342	317	338	317
1656	288	279	348	340		1656	338	271	269	253		1656	342	317	338	318
1657	288	279	348	340		1657	338	271	269	254		1657	342	317	338	318
1658	288	279	349	340		1658	338	271	269	254		1658	342	317	338	318
1659	288	279	349	341		1659	338	271	270	254		1659	342	317	338	318
1660	288	279	349	341		1660	338	271	270	254		1660	342	317	338	318
1661	288	280	349	340		1661	338	271	270	254		1661	342	317	338	318
1662	288	280	349	340		1662	339	271	270	254		1662	343	317	338	318
1663	288	280	349	340		1663	339	271	270	254		1663	343	317	338	318
1664	288	280	349	340		1664	339	271	270	254		1664	343	317	338	319
1665	288	280	348	340		1665	339	271	270	254		1665	343	317	338	319
1666	288	280	349	340		1666	339	271	270	254		1666	343	317	338	319
1667	288	280	349	341		1667	339	272	270	254		1667	343	317	338	319
1668	288	280	349	341		1668	339	272	270	254		1668	343	317	339	319
1669	288	280	349	341		1669	339	272	270	254		1669	343	317	339	319
1670	288	280	349	341		1670	339	272	270	254		1670	343	317	339	319
1671	288	280	349	341		1671	339	272	270	254		1671	343	317	339	319
1672	288	280	349	341		1672	339	272	270	254		1672	343	317	339	319
1673	289	280	350	341		1673	339	272	270	254		1673	343	317	339	319
1674	289	280	349	341		1674	339	272	271	254		1674	343	317	339	319
1675	289	281	349	341		1675	340	272	271	254		1675	343	317	339	319
1676	289	281	349	341		1676	340	272	271	254		1676	343	317	339	319
1677	289	281	350	341		1677	340	272	271	254		1677	343	317	339	319
1678	289	281	350	341		1678	340	272	271	255		1678	343	317	339	319
1679	289	281	350	341		1679	340	272	271	255		1679	343	317	339	320
1680	289	281	350	341		1680	340	273	271	255		1680	343	317	339	320
1681	289	281	350	341		1681	340	273	271	255		1681	343	317	339	320
1682	289	281	349	341		1682	340	273	271	255		1682	343	318	340	320
1683	289	281	349	341		1683	340	273	271	255		1683	343	318	340	320
1684	289	281	350	341		1684	341	274	271	255		1684	343	318	340	320
1685	289	281	350	341		1685	341	274	271	255		1685	343	318	340	320
1686	289	281	350	341		1686	341	273	271	255		1686	343	318	340	320
1687	289	281	350	341		1687	341	273	271	255		1687	344	318	340	321
1688	289	281	350	341		1688	341	273	271	255		1688	344	318	340	321
1689	289	281	349	342		1689	341	273	272	255		1689	344	318	340	321
1690	290	281	349	342		1690	341	273	272	255		1690	344	318	340	321
1691	290	281	350	342		1691	341	273	272	255		1691	344	318	340	321
1692	290	281	350	342		1692	342	273	272	255		1692	344	318	340	321
1693	290	281	350	342		1693	342	274	272	255		1693	344	318	340	321
1694	290	281	350	342		1694	342	274	272	255		1694	344	318	340	321
1695	290	282	350	342		1695	342	273	272	255		1695	344	318	341	321
1696	290	282	350	342		1696	342	274	272	255		1696	344	318	341	321
1697	290	282	350	342		1697	342	274	272	255		1697	344	318	341	321
1698	290	282	350	342		1698	342	274	272	255		1698	344	318	341	321
1699	290	282	350	342		1699	342	274	272	255		1699	345	318	341	321
1700	290	282	350	342		1700	342	274	272	255		1700	345	318	341	322
1701	290	282	350	342		1701	341	274	272	255		1701	345	318	341	322
1702	290	282	351	342		1702	342	274	272	255		1702	345	318	341	322
1703	290	282	351	342		1703	342	274	272	255		1703	345	318	341	322
1704	291	282	351	342		1704	342	274	272	255		1704	345	318	341	322
1705	291	282	351	343		1705	342	274	273	255		1705	345	318	341	322
1706	291	282	351	343		1706	342	274	273	255		1706	345	318	341	322
1707	291	282	352	343		1707	342	274	273	255		1707	345	318	341	322
1708	291	282	353	343		1708	342	274	273	255		1708	345	318	342	322
1709	291	282	353	343		1709	342	274	273	256		1709	345	319	342	322
1710	291	282	353	343		1710	343	275	273	256		1710	345	319	342	322
1711	291	283	353	343		1711	343	275	273	256		1711	345	319	342	322
1712	291	283	354	343		1712	342	275	272	256		1712	345	319	342	322
1713	291	283	354	343		1713	342	275	272	256		1713	345	319	341	322
1714	291	283	354	343		1714	342	275	272	256		1714	345	319	341	322
1715	291	283	354	343		1715	342	275	272	256		1715	345	319	341	322
1716	291	283	354	343		1716	343	275	272	256		1716	345	319	342	323
1717	292	283	354	343		1717	343	275	272	256		1717	345	319	342	323
1718	292	283	354	343		1718	343	275	272	256		1718	345	319	342	323
1719	292	283	354	343		1719	343	275	272	256		1719	345	319	342	323
1720	292	283	354	343		1720	343	275	272	256		1720	346	319	342	323
1721	292	283	354	343		1721	343	275	272	256		1721	346	319	342	323
1722	292	283	354	343		1722	343	275	272	257		1722	346	319	342	323
1723	292	284	354	343		1723	343	275	272	257		1723	346	319	342	323
1724	292	284	354	343		1724	343	275	272	257		1724	346	319	342	323
1725	292	284	354	343		1725	343	276	272	257		1725	346	319	342	323
1726	292	283	354	343		1726	343	275	272	257		1726	346	319	343	323
1727	292	283	354	343		1727	343	275	272	257		1727	346	320	343	323
1728	292	284	354	343		1728	343	275	272	257		1728	346	320	342	323
1729	292	284	354	344		1729	343	275	272	257		1729	346	320	342	323
1730	292	284	354	344		1730	343	276	273	257		1730	346	320	343	324
1731	292	284	355	344		1731	343	276	273	257		1731	346	320	343	324
1732	292	284	355	344		1732	343	276	273	257		1732	346	320	343	324
1733	292	284	353	344		1733	343	276	273	257		1733	346	320	343	324
1734	292	284	353	344		1734	343	276	274	257		1734	346	320	343	324
1735	292	284	353	344		1735	343	276	274	257		1735	346	320	343	324
1736	292	284	353	344		1736	344	276	274	257		1736	346	320	343	324
1737	293	284	353	344		1737	344	276	274	257		1737	346	320	343	324
1738	293	284	353	344		1738	344	276	274	257		1738	346	320	343	324
1739	293	284	353	344		1739	344	276	274	257		1739	346	320	343	324
1740	293	284	353	345		1740	344	276	274	257		1740	346	320	344	324
1741	293	284	354	345		1741	344	276	274	258		1741	346	320	344	324
1742	293	284	354	345		1742	345	276	274	258		1742	346	320	344	325
1743	293	284	354	345		1743	345	276	274	258		1743	346	320	344	325
1744	293	284	354	345		1744	345	276	274	258		1744	347	320	344	325
1745	293	285	354	345		1745	345	276	274	258		1745	347	320	344	325
1746	293	285	354	345		1746	345	276	274	258		1746	347	320	344	325
1747	293	285	354	345		1747	345	276	274	258		1747	347	320	344	325
1748	293	285	354	345		1748	345	276	275	258		1748	347	320	344	325
1749	293	285	354	345		1749	345	276	275	258		1749	347	320	344	325
1750	294	285	354	345		1750	345	276	275	258		1750	347	320	344	325
1751	294	285	354	345		1751	345	276	275	258		1751	347	320	344	325
1752	294	285	354	345		1752	345	276	275	258		1752	347	321	344	325
1753	294	285	354	345		1753	345	276	275	258		1753	347	321	344	325
1754	294	285	354	345		1754	345	276	275	258		1754	347	321	344	325
1755	294	285	354	346		1755	345	278	275	258		1755	347	321	344	326
1756	294	285	354	345		1756	345	278	275	258		1756	347	321	344	325
1757	294	286	354	345		1757	345	278	275	259		1757	347	321	344	325
1758	294	285	354	346		1758	345	278	275	260		1758	347	321	345	325
1759	294	286	354	346		1759	345	278	275	260		1759	347	321	344	326
1760	294	286	354	346		1760	346	278	275	260		1760	347	321	345	326
1761	295	286	354	346		1761	346	278	275	260		1761	347	321	345	326
1762	295	286	354	346		1762	346	278	275	260		1762	347	321	345	326
1763	295	286	354	346		1763	346	278	275	260		1763	347	321	345	326
1764	295	286	354	346		1764	346	278	275	260		1764	347	321	345	326
1765	296	286	355	346		1765	346	278	275	260		1765	347	321	345	326
1766	296	286	355	346		1766	346	278	275	260		1766	347	321	345	326
1767	296	286	355	346		1767	346	278	275	261		1767	348	321	345	326
1768	296	286	356	346		1768	347	278	275	261		1768	348	322	345	326
1769	296	286	356	346		1769	347	278	275	261		1769	348	322	345	326
1770	296	286	356	346		1770	347	278	275	261		1770	348	322	345	326
1771	296	286	356	346		1771	347	278	275	261		1771	348	322	346	326
1772	296	286	355	346		1772	347	278	275	261		1772	348	322	346	327
1773	296	286	356	346		1773	347	278	275	261		1773	348	322	346	327
1774	296	286	356	346		1774	347	278	275	261		1774	348	322	346	327
1775	296	286	356	346		1775	347	278	275	261		1775	348	322	346	327
1776	296	286	356	346		1776	347	278	276	261		1776	348	322	346	327
1777	297	286	356	346		1777	347	278	276	261		1777	348	322	346	327
1778	297	286	356	346		1778	347	278	276	261		1778	348	322	346	327
1779	297	286	356	346		1779	347	279	276	261		1779	348	322	346	327
1780	297	287	357	346		1780	347	279	276	261		1780	348	322	346	327
1781	297	288	357	346		1781	347	279	276	261		1781	348	322	347	327
1782	297	288	358	346		1782	347	279	276	261		1782	348	322	347	327
1783	297	288	358	345		1783	347	279	276	261		1783	348	322	347	327
1784	297	288	358	346		1784	347	279	276	261		1784	348	323	347	327
1785	297	288	358	346		1785	347	279	277	261		1785	348	323	347	327
1786	297	288	361	346		1786	348	279	277	261		1786	348	323	347	328
1787	297	288	361	346		1787	348	279	277	261		1787	348	323	347	328
1788	297	288	361	346		1788	348	279	277	261		1788	348	323	347	328
1789	297	289	361	346		1789	348	279	277	261		1789	348	323	347	328
1790	297	288	361	346		1790	348	279	277	262		1790	348	323	347	328
1791	297	289	361	346		1791	348	279	277	262		1791	348	323	347	329
1792	297	289	361	346		1792	348	279	277	262		1792	348	323	348	329
1793	297	289	358	346		1793	348	279	277	263		1793	348	323	348	329
1794	297	289	358	346		1794	348	279	277	263		1794	348	323	348	329
1795	297	289	358	346		1795	348	279	277	263		1795	348	323	348	329
1796	297	289	358	346		1796	348	279	278	263		1796	348	323	348	329
1797	297	289	358	346		1797	348	279	278	263		1797	348	323	348	329
1798	298	289	358	346		1798	348	279	278	263		1798	348	323	348	329
1799	298	289	358	346		1799	348	279	278	263		1799	348	323	348	329
1800	298	289	358	347		1800	348	279	278	263		1800	348	323	348	329
1801	299	289	359	347		1801	348	279	278	262		1801	349	323	348	329
1802	299	289	359	347		1802	349	279	278	262		1802	349	323	348	329
1803	299	289	359	347		1803	349	279	278	262		1803	349	323	348	329
1804	299	289	359	347		1804	349	280	278	262		1804	349	323	348	329
1805	299	289	359	347		1805	349	280	277	262		1805	349	324	349	329
1806	299	289	359	347		1806	349	280	278	262		1806	349	324	349	329
1807	299	290	359	347		1807	349	280	278	262		1807	349	324	349	329
1808	299	290	363	347		1808	349	280	278	262		1808	349	324	349	329
1809	299	290	363	348		1809	349	280	278	262		1809	349	324	349	329
1810	299	290	363	348		1810	349	280	279	262		1810	349	324	349	329
1811	299	290	363	348		1811	349	280	279	262		1811	349	324	349	329
1812	299	290	363	348		1812	349	280	279	262		1812	349	324	349	330
1813	299	290	361	348		1813	349	280	279	262		1813	349	324	349	330
1814	300	290	361	348		1814	349	280	279	262		1814	349	324	350	330
1815	300	290	361	348		1815	349	280	279	262		1815	350	324	350	331
1816	300	290	360	348		1816	350	280	279	262		1816	350	324	350	331
1817	300	290	360	349		1817	350	280	279	262		1817	350	324	350	331
1818	300	290	360	349		1818	350	280	279	262		1818	350	324	350	331
1819	300	290	367	349		1819	350	280	279	262		1819	350	324	350	331
1820	300	290	367	349		1820	350	280	279	263		1820	350	324	350	331
1821	300	290	367	349		1821	350	280	279	263		1821	350	324	350	331
1822	300	290	367	349		1822	350	280	279	263		1822	350	324	350	331
1823	300	291	367	349		1823	350	280	279	263		1823	350	324	350	331
1824	300	291	368	349		1824	350	280	279	263		1824	350	324	350	331
1825	300	291	368	349		1825	350	280	279	263		1825	350	324	350	331
1826	300	291	368	349		1826	350	280	279	263		1826	350	324	350	331
1827	301	291	368	349		1827	351	280	279	263		1827	350	324	350	331
1828	301	291	367	349		1828	351	280	279	263		1828	351	324	350	331
1829	301	291	367	349		1829	351	280	280	263		1829	351	325	350	331
1830	301	291	371	350		1830	351	281	280	263		1830	351	325	350	331
1831	301	291	371	350		1831	351	281	280	263		1831	351	325	350	331
1832	301	291	371	350		1832	351	281	280	263		1832	351	325	350	331
1833	301	291	371	350		1833	351	281	281	263		1833	351	325	351	331
1834	301	291	367	350		1834	351	281	281	263		1834	351	325	351	331
1835	301	291	369	350		1835	351	281	281	263		1835	351	325	351	332
1836	301	291	369	350		1836	351	281	280	263		1836	351	325	351	332
1837	301	291	368	350		1837	351	281	280	263		1837	351	325	351	332
1838	301	291	367	350		1838	351	281	280	263		1838	351	325	351	332
1839	301	292	371	350		1839	351	281	280	263		1839	351	325	351	332
1840	301	292	371	350		1840	351	281	280	263		1840	351	325	351	332
1841	302	293	371	351		1841	351	281	280	263		1841	351	326	351	332
1842	302	293	371	351		1842	351	281	280	263		1842	351	326	351	332
1843	302	293	371	351		1843	351	281	280	263		1843	351	326	351	332
1844	302	293	371	351		1844	351	281	280	263		1844	351	326	351	332
1845	302	293	371	351		1845	351	281	280	263		1845	351	326	351	332
1846	302	293	369	351		1846	351	281	280	263		1846	351	326	351	332
1847	302	293	369	351		1847	351	281	280	263		1847	351	326	351	332
1848	302	293	369	351		1848	352	281	281	263		1848	351	326	351	332
1849	302	292	372	351		1849	352	281	281	263		1849	351	326	351	332
1850	302	292	372	351		1850	352	281	281	263		1850	351	326	351	332
1851	303	292	372	351		1851	352	282	281	263		1851	351	326	351	332
1852	303	292	372	351		1852	352	282	281	263		1852	351	326	351	332
1853	303	292	373	351		1853	352	282	281	263		1853	351	326	351	332
1854	303	292	373	351		1854	352	282	282	264		1854	351	326	352	332
1855	303	292	373	351		1855	352	282	282	264		1855	351	326	352	333
1856	303	293	373	351		1856	352	282	282	264		1856	351	326	352	333
1857	303	293	373	352		1857	352	282	282	264		1857	351	326	352	333
1858	303	293	374	352		1858	352	282	282	264		1858	351	326	352	333
1859	303	293	374	352		1859	352	282	282	264		1859	351	326	352	333
1860	303	293	374	352		1860	352	282	282	264		1860	351	326	353	333
1861	303	293	374	352		1861	352	282	283	264		1861	351	326	353	333
1862	303	292	374	352		1862	352	282	283	264		1862	351	326	353	333
1863	303	293	374	352		1863	352	282	283	264		1863	351	326	353	333
1864	303	293	374	352		1864	352	282	283	264		1864	351	326	353	333
1865	303	293	374	352		1865	353	282	283	265		1865	351	326	353	333
1866	303	294	374	352		1866	353	283	283	265		1866	351	326	353	334
1867	303	294	374	352		1867	353	283	283	266		1867	352	326	353	334
1868	303	294	374	352		1868	353	283	283	266		1868	352	326	353	334
1869	303	294	374	352		1869	353	283	282	266		1869	352	326	353	334
1870	304	294	374	352		1870	353	284	282	266		1870	352	326	353	334
1871	304	294	374	352		1871	353	284	282	266		1871	352	326	353	334
1872	304	294	374	353		1872	353	284	282	266		1872	352	327	353	334
1873	304	294	373	353		1873	353	284	282	266		1873	352	327	353	334
1874	304	294	374	353		1874	353	284	282	266		1874	353	327	353	334
1875	304	295	374	353		1875	354	284	282	266		1875	353	327	353	334
1876	304	295	374	353		1876	354	284	282	266		1876	353	327	354	334
1877	304	295	374	353		1877	354	284	283	266		1877	353	327	354	334
1878	304	295	374	353		1878	354	284	283	266		1878	353	327	354	334
1879	304	295	374	353		1879	354	284	283	266		1879	353	327	354	334
1880	304	295	374	353		1880	354	284	283	267		1880	353	327	354	334
1881	304	295	375	353		1881	354	284	284	267		1881	353	327	354	335
1882	304	295	374	353		1882	354	284	284	267		1882	353	327	354	335
1883	305	295	374	353		1883	354	284	284	267		1883	353	327	354	335
1884	305	295	375	353		1884	355	284	284	267		1884	353	327	354	335
1885	305	295	375	354		1885	355	284	284	267		1885	353	327	354	335
1886	305	295	375	354		1886	355	284	284	267		1886	353	327	354	335
1887	305	295	375	354		1887	355	285	284	267		1887	353	327	355	335
1888	305	295	375	354		1888	355	285	284	267		1888	353	327	355	335
1889	305	295	375	354		1889	355	285	284	267		1889	353	327	355	335
1890	305	295	375	354		1890	355	285	284	267		1890	353	327	355	335
1891	305	295	375	354		1891	355	285	284	267		1891	353	327	355	336
1892	305	295	375	354		1892	355	285	284	267		1892	353	327	355	336
1893	305	295	375	354		1893	355	285	284	267		1893	353	327	355	336
1894	305	295	375	355		1894	355	285	284	267		1894	353	327	355	336
1895	305	295	375	354		1895	355	285	284	267		1895	353	327	355	336
1896	305	296	375	354		1896	356	285	284	267		1896	353	327	355	336
1897	305	296	375	354		1897	356	285	284	267		1897	354	327	355	336
1898	305	296	375	355		1898	356	286	284	267		1898	354	328	355	336
1899	306	296	375	355		1899	356	285	284	267		1899	354	328	355	336
1900	306	296	375	355		1900	356	286	284	267		1900	354	328	356	336
1901	306	296	376	359		1901	356	286	284	267		1901	354	328	356	336
1902	306	296	376	358		1902	356	285	286	267		1902	354	328	356	336
[truncated: 5,358 more rows]

## Sheet: Subject 4
Subject 4																															Channel Labeling	Orignal Channel with in Single Chip	Global Channel Number
[truncated: 8,018 more rows]

[truncated: 9 more sheets: Subject 5, Subject 6, Subject 7, Subject 8, Subject 9, Subject 10, Subject 11, Subject 12, Average Flow Velocity at 35 fra]
