# Supplementary material for: Rapid antithrombin assay from human blood plasma utilizing smartphone-based flow observation on paper chips
Source: PLOS Digit Health. 2026 Feb 10;5(2):e0001209. doi: 10.1371/journal.pdig.0001209 (PMC12890117; doi:10.1371/journal.pdig.0001209)
Supplement: S7 File — (XLSX) [file pdig.0001209.s007.xlsx]

## Sheet: Subject 1 
Subject 1																															Channel Labeling	Orignal Channel with in Single Chip	Global Channel Number
frame	Ch1	Ch2	Ch3	Ch4		frame	Ch1	Ch2	Ch3	Ch4		frame	Ch1	Ch2	Ch3	Ch4															Rep 1	Ch1	Ch 1
1	127	128	119	104		1	83	151	144	130		1	131	127	131	135		Ch.1	Ch. 2	Ch. 3	Ch.4	Ch. 5	Ch. 6	Ch. 7	Ch. 8	Ch. 9	Ch. 10	Ch. 11	Ch. 12			Ch2	Ch 2
2	132	130	123	106		2	85	154	146	131		2	133	131	133	137																Ch3	Ch 3
3	133	130	123	106		3	88	155	146	133		3	133	131	131	137		3	1	2	1	2.5	2	1	1.5	1	2	0	1			Ch4	Ch 4
4	133	130	123	106		4	92	154	146	133		4	133	133	132	137		1.9	0.6	1.2	0.6	3	1	0.6	1.1	0.6	1.8	0.1	0.6		Rep 2	Ch1	Ch 5
5	134	130	123	106		5	93	155	146	134		5	133	133	132	140		1.5	0.4	0.8	0.4	2.7	0.8	0.4	1	0.4	1.4	0.1	1			Ch2	Ch 6
6	134	132	125	106		6	93	156	147	135		6	133	133	133	140		1.17143	0.571429	0.857143	0.285714	2.22857	0.771429	0.428571	0.971429	0.285714	1.08571	0.228571	0.971429			Ch3	Ch 7
7	136	133	125	106		7	94	157	147	138		7	133	134	133	142		1.14286	0.678571	0.785714	0.214286	1.92857	0.785714	0.392857	1.17857	0.214286	0.964286	0.25	1.07143			Ch4	Ch 8
8	136	133	127	106		8	95	157	148	138		8	133	134	133	142		1.03571	0.666667	0.857143	0.166667	1.72619	0.72619	0.428571	1.16667	0.166667	0.833333	0.238095	1.02381		Rep 3	Ch1	Ch 9
9	137	135	127	107		9	95	159	150	138		9	135	134	134	143		0.983333	0.75	0.833333	0.2	1.51667	0.783333	0.55	1.08333	0.266667	0.716667	0.283333	1			Ch2	Ch 10
10	137	135	127	107		10	95	159	150	139		10	135	135	136	142		0.90303	0.751515	0.775758	0.206061	1.32727	0.769697	0.581818	1.03636	0.30303	0.672727	0.4	0.878788			Ch3	Ch 11
11	138	135	127	107		11	95	158	150	140		11	135	135	136	143		0.863636	0.718182	0.709091	0.2	1.16364	0.681818	0.572727	1.00909	0.309091	0.618182	0.445455	0.818182			Ch4	Ch 12
12	138	136	127	110		12	96	160	150	140		12	135	135	137	144		0.807692	0.70979	0.643357	0.304196	1.06294	0.681818	0.545455	0.954545	0.300699	0.562937	0.493007	0.79021
13	138	142	128	112		13	96	160	151	140		13	136	135	139	144		0.747253	0.879121	0.615385	0.423077	0.967033	0.659341	0.543956	0.89011	0.318681	0.510989	0.571429	0.747253
14	139	142	129	112		14	95	161	151	140		14	136	136	139	144		0.716484	0.96044	0.608791	0.485714	0.850549	0.654945	0.527473	0.824176	0.320879	0.492308	0.604396	0.698901
15	141	143	130	112		15	96	161	151	140		15	136	136	139	144		0.728571	1.01429	0.614286	0.514286	0.778571	0.635714	0.503571	0.760714	0.314286	0.467857	0.610714	0.65
16	140	143	130	112		16	96	161	151	140		16	136	137	140	144		0.698529	1.02794	0.604412	0.522059	0.713235	0.608824	0.476471	0.701471	0.302941	0.463235	0.623529	0.602941
17	141	143	130	112		17	96	161	152	140		17	136	137	141	144		0.683824	1.01716	0.585784	0.517157	0.654412	0.578431	0.468137	0.647059	0.289216	0.45098	0.639706	0.558824
18	141	144	130	111		18	97	161	152	140		18	137	141	141	145		0.661507	1.00929	0.562436	0.4871	0.619195	0.546956	0.454076	0.597523	0.292054	0.504644	0.639835	0.535604
19	141	145	131	111		19	97	161	152	141		19	137	141	141	146		0.635088	1.00351	0.552632	0.457895	0.584211	0.515789	0.436842	0.568421	0.289474	0.535088	0.629825	0.526316
20	141	144	131	112		20	98	161	152	141		20	137	141	141	146		0.606767	0.970677	0.537594	0.444361	0.564662	0.485714	0.418045	0.539098	0.283459	0.549624	0.613534	0.51203
21	141	146	131	112		21	99	162	152	141		21	137	141	141	146		0.577922	0.95974	0.519481	0.428571	0.555844	0.47013	0.398701	0.51039	0.275325	0.553247	0.593506	0.494805
22	142	144	132	112		22	99	161	153	141		22	137	141	141	146		0.561265	0.916431	0.511575	0.411632	0.542631	0.440994	0.391304	0.482778	0.265951	0.549407	0.571429	0.476002
23	142	146	132	112		23	99	162	153	142		23	138	142	143	146		0.54249	0.895257	0.5	0.394269	0.52668	0.424901	0.381423	0.467391	0.266798	0.551383	0.570158	0.456522
24	142	146	133	112		24	99	163	153	142		24	138	142	143	146		0.522609	0.87	0.496087	0.376957	0.50913	0.418261	0.37	0.45087	0.264783	0.547391	0.563478	0.436957
25	143	146	134	113		25	100	162	153	143		25	138	142	143	147		0.511538	0.842308	0.497692	0.369231	0.5	0.4	0.357692	0.443077	0.260769	0.539231	0.553077	0.426923
26	143	145	133	115		26	100	162	154	143		26	138	142	143	147		0.498462	0.804786	0.486154	0.377094	0.488547	0.382222	0.353504	0.433162	0.255385	0.528205	0.540171	0.415385
27	144	146	133	117		27	101	163	155	143		27	138	142	143	148		0.492063	0.776557	0.473138	0.396215	0.483516	0.373016	0.355311	0.421856	0.249084	0.515263	0.525641	0.410867
28	144	146	136	117		28	101	163	156	143		28	139	142	143	148		0.483306	0.748221	0.48139	0.408593	0.475917	0.36289	0.361522	0.409688	0.249589	0.501095	0.510126	0.404215
29	145	146	136	117		29	101	163	156	144		29	139	143	143	148		0.479803	0.720197	0.484729	0.415764	0.466502	0.352217	0.364039	0.403941	0.248276	0.493103	0.494089	0.396059
30	145	148	136	117		30	101	163	157	144		30	140	144	144	148		0.47386	0.705673	0.484316	0.41891	0.45584	0.341268	0.370189	0.396663	0.252058	0.489878	0.484316	0.386874
31	147	148	136	117		31	102	163	157	145		31	140	144	144	148		0.478226	0.689516	0.481048	0.418952	0.450403	0.330242	0.372984	0.394355	0.253629	0.484274	0.473387	0.377016
32	147	148	136	117		32	104	163	157	145		32	140	144	145	149		0.479106	0.672287	0.475623	0.416606	0.454729	0.319282	0.373167	0.390213	0.253482	0.476906	0.467375	0.372434
33	148	148	137	118		33	104	164	157	146		33	140	144	145	150		0.48262	0.654412	0.47393	0.417781	0.455882	0.313837	0.371324	0.39004	0.252005	0.468249	0.459893	0.371992
34	148	149	138	118		34	103	164	157	146		34	140	144	146	150		0.483117	0.641253	0.475172	0.416654	0.449503	0.307716	0.367914	0.38793	0.249503	0.458671	0.456379	0.369748
35	147	149	139	118		35	103	164	158	146		35	140	144	146	150		0.476471	0.627171	0.478711	0.413725	0.442017	0.30112	0.368067	0.384314	0.246218	0.448459	0.451261	0.366106
36	147	149	139	118		36	103	164	158	146		36	141	145	147	150		0.468726	0.612484	0.479537	0.409395	0.433719	0.294208	0.366538	0.379537	0.246847	0.442342	0.449421	0.36139
37	147	149	139	118		37	103	165	158	146		37	141	145	147	150		0.460171	0.59744	0.478189	0.403983	0.424846	0.29137	0.363679	0.373874	0.246325	0.435277	0.445946	0.355856
38	148	149	139	118		38	104	165	158	147		38	141	145	147	151		0.455083	0.58223	0.475107	0.397746	0.41963	0.287778	0.359777	0.371594	0.244885	0.427508	0.441186	0.353759
39	148	149	139	120		39	106	166	158	147		39	141	145	147	151		0.448988	0.567004	0.470648	0.398583	0.421255	0.287449	0.355061	0.368219	0.242713	0.419231	0.435425	0.350607
40	148	149	139	119		40	106	165	158	147		40	141	145	147	151		0.44212	0.551876	0.465103	0.394184	0.421107	0.282458	0.349719	0.363977	0.239962	0.4106	0.428893	0.346623
41	150	149	140	119		41	108	166	159	147		41	141	146	148	152		0.441638	0.536934	0.462195	0.389024	0.426481	0.280662	0.347387	0.359059	0.23676	0.405226	0.425261	0.34547
42	150	150	140	119		42	108	167	160	147		42	142	146	148	152		0.439754	0.525565	0.458148	0.383275	0.429706	0.281501	0.347541	0.353618	0.236529	0.399238	0.420711	0.343327
43	151	150	141	119		43	108	167	160	147		43	142	146	148	153		0.439897	0.514044	0.456358	0.377076	0.431139	0.281335	0.346572	0.34778	0.235578	0.392782	0.415433	0.343552
44	150	153	141	120		44	108	167	160	148		44	143	146	148	153		0.435659	0.511557	0.453418	0.373573	0.431078	0.280338	0.344679	0.344679	0.237068	0.385976	0.409584	0.342706
45	150	153	141	120		45	108	167	160	148		45	143	146	149	153		0.430698	0.507905	0.449539	0.369433	0.429776	0.278656	0.342029	0.340975	0.237681	0.37892	0.406192	0.340975
46	151	154	141	120		46	109	167	160	149		46	143	146	149	153		0.427937	0.506075	0.444897	0.364786	0.430219	0.276411	0.33876	0.339562	0.237558	0.371693	0.402097	0.338514
47	151	154	141	120		47	109	167	160	149		47	143	146	149	153		0.424376	0.503122	0.439639	0.359736	0.429463	0.273705	0.334991	0.337419	0.236818	0.364362	0.397433	0.335453
48	151	154	143	120		48	110	168	160	149		48	144	146	150	153		0.420158	0.49924	0.438993	0.354375	0.430254	0.273176	0.330818	0.334672	0.238113	0.35698	0.394865	0.331904
49	152	154	143	120		49	110	169	160	149		49	144	146	150	153		0.417857	0.494592	0.437347	0.348776	0.429898	0.27449	0.326327	0.331429	0.238673	0.349592	0.391633	0.327959
50	152	154	144	120		50	110	169	160	149		50	143	147	150	153		0.414838	0.489316	0.437215	0.343001	0.428571	0.275006	0.321585	0.327779	0.236255	0.344586	0.387851	0.323697
51	152	155	144	120		51	110	168	161	149		51	144	147	152	154		0.411222	0.485792	0.436109	0.337104	0.426425	0.272579	0.318914	0.323801	0.235837	0.339367	0.388145	0.321448
52	152	155	144	121		52	110	168	161	149		52	144	147	152	155		0.407112	0.481602	0.434176	0.333305	0.423589	0.269828	0.315846	0.319559	0.234953	0.333988	0.387561	0.320925
53	152	155	144	121		53	111	169	162	149		53	144	148	153	155		0.402596	0.476859	0.431543	0.329221	0.422271	0.268908	0.314546	0.31511	0.233672	0.330592	0.388324	0.319787
54	152	156	144	122		54	111	170	162	150		54	145	148	153	155		0.397751	0.47368	0.428321	0.32693	0.42024	0.269564	0.31275	0.312521	0.234077	0.326892	0.388222	0.318125
55	152	156	144	122		55	111	170	162	151		55	145	148	153	154		0.392641	0.469913	0.424603	0.324242	0.417605	0.269625	0.310534	0.311544	0.233983	0.322944	0.387374	0.314069
56	153	156	146	123		56	111	170	162	151		56	145	149	154	155		0.3892	0.465653	0.424231	0.323103	0.414457	0.269173	0.307963	0.310082	0.233459	0.320677	0.387765	0.311722
57	154	156	146	123		57	111	170	162	151		57	145	149	154	155		0.387218	0.46098	0.423127	0.321493	0.410876	0.268278	0.305095	0.308206	0.232564	0.318058	0.387412	0.309048
58	154	157	147	123		58	112	170	163	152		58	145	149	154	155		0.384755	0.457719	0.423144	0.319481	0.408687	0.267003	0.303731	0.30773	0.231351	0.315143	0.386416	0.3061
59	155	157	147	123		59	112	171	164	154		59	146	149	154	155		0.383577	0.454004	0.422443	0.317124	0.40602	0.267095	0.303682	0.310169	0.23156	0.311981	0.384863	0.302922
60	156	157	147	124		60	112	172	164	154		60	146	149	155	155		0.383523	0.449903	0.421117	0.316116	0.402945	0.26838	0.30314	0.311864	0.23137	0.308614	0.384468	0.299555
61	156	158	147	125		61	112	172	164	154		61	146	149	155	156		0.382866	0.447065	0.419249	0.316288	0.399524	0.269117	0.302168	0.312903	0.23083	0.305077	0.383501	0.29762
62	156	158	147	125		62	113	172	164	154		62	147	149	156	157		0.381683	0.443807	0.416912	0.315958	0.397346	0.269371	0.300823	0.313364	0.231523	0.301403	0.383571	0.296945
63	156	158	148	125		63	114	172	164	154		63	147	149	155	157		0.38004	0.440188	0.415659	0.315188	0.396265	0.269201	0.299155	0.313316	0.231807	0.297619	0.381576	0.295891
64	157	158	148	125		64	114	172	164	154		64	147	149	155	157		0.379441	0.436264	0.413919	0.314034	0.394712	0.268658	0.297207	0.312821	0.231731	0.29375	0.379212	0.294505
65	158	159	148	125		65	114	173	164	154		65	147	149	155	157		0.379764	0.433479	0.411757	0.312544	0.392745	0.269187	0.295017	0.311932	0.231337	0.289816	0.37653	0.292832
66	158	159	149	125		66	114	173	163	155		66	148	150	156	157		0.379543	0.430352	0.410583	0.310761	0.390419	0.269304	0.291264	0.312055	0.232022	0.287193	0.37493	0.290909
67	159	159	149	125		67	115	173	163	155		67	148	150	156	157		0.380158	0.42693	0.408971	0.308724	0.389097	0.269056	0.287453	0.311757	0.232341	0.28442	0.372975	0.28877
68	158	159	150	125		68	116	173	164	156		68	148	150	156	157		0.378956	0.423255	0.408253	0.306466	0.38867	0.268485	0.28488	0.312364	0.232336	0.281521	0.37071	0.286445
69	158	159	150	126		69	116	173	164	156		69	148	150	156	159		0.377384	0.419364	0.407088	0.305261	0.387797	0.267629	0.28217	0.312532	0.232042	0.278517	0.368177	0.286445
70	159	160	150	126		70	117	173	164	156		70	148	150	156	159		0.376695	0.416499	0.405529	0.303788	0.387735	0.266521	0.279346	0.312309	0.231493	0.275426	0.36541	0.286099
71	160	160	150	126		71	116	174	165	156		71	148	150	156	160		0.376794	0.41338	0.403622	0.302079	0.38605	0.266365	0.277599	0.311737	0.230718	0.272267	0.362441	0.28662
72	160	160	153	126		72	116	175	165	156		72	148	151	157	160
73	160	160	153	127		73	116	175	166	157		73	149	151	158	160
74	160	160	154	127		74	116	176	165	157		74	149	152	158	160
75	160	160	154	127		75	117	176	165	158		75	149	152	158	160
76	160	160	154	127		76	117	176	165	159		76	149	152	158	160
77	160	161	154	127		77	117	176	165	159		77	150	152	158	160
78	163	161	154	129		78	117	176	166	159		78	150	153	159	160
79	163	161	154	130		79	117	177	166	160		79	150	153	159	161
80	164	161	155	130		80	117	177	166	160		80	151	153	159	162
81	164	161	155	130		81	117	177	166	160		81	151	153	159	162
82	164	161	155	130		82	118	177	166	160		82	151	154	159	163
83	164	162	155	130		83	118	177	166	160		83	151	154	162	163
84	164	162	155	130		84	118	178	166	160		84	151	154	163	163
85	164	162	155	131		85	119	178	168	160		85	151	154	163	163
86	164	162	155	131		86	117	178	168	161		86	151	155	163	164
87	164	162	155	131		87	117	178	168	162		87	151	155	165	164
88	165	162	156	131		88	119	179	168	162		88	151	155	164	165
89	165	162	156	131		89	119	179	168	162		89	151	155	164	166
90	165	163	156	131		90	119	179	168	162		90	153	155	164	166
91	165	163	156	133		91	119	179	168	163		91	153	155	166	166
92	165	163	156	133		92	120	179	168	164		92	153	155	166	167
93	165	163	156	132		93	120	180	168	164		93	153	155	166	168
94	165	164	156	132		94	120	180	169	164		94	154	155	166	168
95	165	165	157	133		95	120	180	169	164		95	153	155	166	168
96	166	165	157	133		96	120	180	169	164		96	153	155	167	168
97	166	165	157	133		97	120	180	169	164		97	153	155	167	168
98	166	165	157	133		98	120	181	169	166		98	153	155	167	168
99	166	165	157	133		99	121	181	169	166		99	153	155	168	168
100	166	165	157	135		100	121	181	169	166		100	153	157	168	168
101	166	165	157	135		101	121	181	170	167		101	153	157	168	168
102	166	165	157	135		102	122	181	170	168		102	153	156	170	169
103	166	166	158	135		103	122	182	170	168		103	154	157	171	169
104	167	166	158	135		104	122	182	170	168		104	154	157	171	169
105	167	166	158	135		105	122	182	170	169		105	155	157	171	169
106	167	165	158	135		106	122	182	171	169		106	155	157	172	170
107	167	165	158	136		107	123	182	171	170		107	155	157	172	170
108	167	165	158	136		108	123	183	171	170		108	155	157	173	170
109	167	166	159	135		109	124	185	171	170		109	155	157	172	170
110	167	166	159	137		110	124	185	172	170		110	155	157	173	170
111	167	166	159	137		111	124	185	173	170		111	155	157	174	170
112	168	166	159	137		112	125	184	173	169		112	155	157	174	170
113	168	166	159	138		113	125	184	173	170		113	156	158	174	170
114	168	166	159	138		114	125	184	173	170		114	157	159	174	171
115	168	167	160	138		115	125	186	173	169		115	157	158	174	171
116	168	167	160	138		116	125	186	172	170		116	157	158	174	171
117	168	167	160	138		117	125	186	173	170		117	157	159	175	171
118	168	167	160	138		118	126	186	173	170		118	157	160	175	171
119	168	167	160	138		119	126	186	173	171		119	157	160	175	172
120	170	168	160	138		120	126	186	173	170		120	158	161	175	172
121	170	168	160	138		121	126	187	173	171		121	158	161	175	172
122	169	168	160	139		122	127	187	173	171		122	158	161	175	172
123	169	168	160	139		123	127	187	173	171		123	158	161	175	172
124	169	168	161	139		124	127	188	173	171		124	158	161	175	172
125	169	168	161	139		125	127	188	173	171		125	158	161	176	172
126	169	169	161	139		126	128	188	173	171		126	158	161	176	173
127	170	169	161	139		127	130	189	174	172		127	158	161	176	173
128	170	169	161	139		128	130	189	174	172		128	158	162	176	173
129	170	169	161	139		129	131	189	174	172		129	160	162	176	173
130	170	169	161	139		130	131	189	176	172		130	161	162	176	173
131	170	169	161	139		131	131	191	176	172		131	161	162	176	173
132	170	169	161	139		132	131	191	176	172		132	161	164	176	173
133	171	170	161	139		133	131	191	175	172		133	162	164	177	173
134	171	170	161	140		134	131	191	175	172		134	162	164	177	174
135	171	170	162	141		135	131	191	178	171		135	162	164	177	174
136	171	170	162	142		136	132	191	178	171		136	162	164	177	174
137	171	170	162	141		137	132	191	179	172		137	162	164	177	174
138	171	170	162	141		138	132	191	179	172		138	162	164	177	174
139	171	170	162	141		139	135	191	179	172		139	162	164	178	174
140	171	170	162	141		140	135	192	179	172		140	162	165	178	175
141	172	171	163	141		141	135	192	179	173		141	163	165	178	175
142	172	171	163	142		142	136	191	179	174		142	163	164	178	175
143	172	170	163	142		143	136	192	179	174		143	163	166	178	175
144	172	170	163	142		144	136	192	179	174		144	163	166	178	175
145	172	170	163	142		145	136	192	179	174		145	163	166	178	175
146	172	170	163	141		146	137	192	179	174		146	165	166	178	175
147	172	171	163	142		147	137	192	179	174		147	164	166	179	175
148	172	171	163	144		148	137	192	179	174		148	164	166	179	176
149	173	171	163	144		149	137	193	180	174		149	165	167	179	176
150	173	172	163	144		150	137	193	180	174		150	165	166	179	176
151	173	172	164	144		151	137	193	180	174		151	165	166	179	176
152	173	172	164	144		152	139	193	180	174		152	165	167	179	176
153	173	172	164	144		153	139	193	180	175		153	165	167	179	176
154	173	172	164	144		154	139	194	180	175		154	166	168	179	176
155	174	172	164	144		155	139	194	180	175		155	166	168	179	177
156	174	172	164	144		156	139	194	180	175		156	166	168	180	177
157	174	172	164	145		157	139	194	180	175		157	167	168	180	177
158	174	173	165	145		158	139	194	180	175		158	167	168	180	177
159	174	173	165	145		159	139	194	180	176		159	167	168	180	177
160	174	172	165	146		160	140	194	181	176		160	167	168	180	177
161	174	172	165	146		161	140	195	181	176		161	167	168	180	177
162	174	172	165	146		162	140	195	181	176		162	167	167	180	178
163	174	173	165	146		163	140	195	181	176		163	167	168	180	178
164	175	172	165	149		164	140	195	181	176		164	168	168	181	178
165	175	174	165	149		165	140	195	181	176		165	168	168	181	178
166	175	174	166	150		166	140	195	181	177		166	168	170	181	178
167	175	174	166	150		167	141	195	181	177		167	168	171	181	178
168	175	174	166	150		168	141	196	181	178		168	169	171	181	179
169	175	174	166	150		169	141	196	181	178		169	169	171	181	179
170	175	174	166	150		170	141	196	181	178		170	169	171	181	179
171	175	174	166	150		171	141	196	181	178		171	169	171	181	179
172	175	174	167	150		172	141	196	181	178		172	170	172	181	179
173	176	174	166	151		173	141	196	181	178		173	171	172	182	179
174	176	174	166	151		174	141	196	182	178		174	171	173	182	179
175	176	175	167	151		175	141	197	182	178		175	171	173	182	179
176	176	175	167	151		176	142	197	182	179		176	171	173	182	179
177	176	175	167	151		177	142	197	182	179		177	171	173	182	180
178	176	175	167	151		178	142	197	182	179		178	171	174	182	180
179	176	175	167	152		179	142	197	182	180		179	171	174	182	180
180	176	176	167	152		180	142	197	182	180		180	171	175	182	180
181	176	176	167	152		181	142	197	182	180		181	171	175	183	180
182	176	176	168	152		182	142	197	182	179		182	171	175	183	180
183	177	176	168	152		183	142	198	182	179		183	171	176	183	180
184	177	176	168	152		184	143	198	182	180		184	171	176	183	180
185	177	176	168	152		185	143	198	183	180		185	171	177	184	180
186	177	176	169	160		186	143	198	183	180		186	171	177	184	181
187	177	176	169	160		187	143	198	183	180		187	171	177	184	181
188	177	177	169	160		188	143	198	183	180		188	171	177	185	181
189	177	177	169	160		189	143	198	183	180		189	172	177	185	181
190	177	177	169	161		190	143	198	183	180		190	172	178	185	181
191	177	177	169	161		191	143	199	183	181		191	172	178	185	181
192	178	177	169	161		192	144	199	184	180		192	172	178	185	181
193	178	177	170	161		193	144	199	184	181		193	172	178	186	181
194	178	177	170	161		194	144	199	184	181		194	172	178	186	181
195	178	177	170	161		195	144	199	184	181		195	172	178	186	182
196	178	178	170	161		196	144	200	184	181		196	173	178	187	182
197	178	178	170	161		197	144	200	184	181		197	173	179	187	182
198	178	178	171	162		198	144	200	184	181		198	173	179	187	182
199	178	178	171	161		199	144	200	184	181		199	173	180	187	182
200	179	178	171	161		200	145	200	184	181		200	174	182	187	182
201	179	178	171	162		201	145	200	184	181		201	173	182	187	182
202	179	178	171	162		202	145	200	185	181		202	174	182	188	182
203	179	179	171	162		203	145	200	185	181		203	174	182	188	183
204	179	179	171	162		204	145	201	185	182		204	174	182	188	183
205	179	179	172	162		205	145	201	185	182		205	174	183	188	183
206	179	179	172	162		206	145	201	185	182		206	174	183	188	183
207	179	179	172	162		207	146	201	185	182		207	174	183	188	183
208	179	180	172	162		208	146	201	185	182		208	175	183	189	183
209	179	180	172	162		209	146	201	185	182		209	175	183	188	183
210	180	180	172	162		210	146	201	185	182		210	175	183	188	183
211	180	180	172	162		211	146	201	186	182		211	175	183	189	184
212	180	180	173	162		212	146	201	186	183		212	175	183	189	184
213	180	180	173	162		213	147	201	186	183		213	175	183	189	184
214	180	180	173	163		214	147	201	186	183		214	175	183	189	184
215	180	181	173	163		215	147	202	186	183		215	175	184	189	184
216	180	181	173	162		216	147	202	186	183		216	175	184	189	184
217	180	181	173	163		217	147	202	186	183		217	175	184	190	184
218	180	181	174	163		218	147	202	186	183		218	175	184	189	185
219	180	181	174	163		219	148	202	186	184		219	175	184	190	185
220	181	181	174	163		220	148	202	186	184		220	176	184	190	185
221	181	181	174	163		221	148	202	186	184		221	176	184	190	185
222	181	181	174	163		222	148	202	186	184		222	176	184	190	185
223	181	182	174	163		223	148	202	187	184		223	176	184	190	186
224	181	182	174	163		224	148	203	187	185		224	176	184	190	186
225	181	182	174	163		225	148	203	187	185		225	176	184	190	186
226	181	182	174	163		226	149	203	187	185		226	176	183	190	186
227	181	182	175	163		227	149	203	187	185		227	176	184	190	186
228	182	182	175	163		228	149	203	187	185		228	176	184	191	186
229	182	183	175	163		229	149	203	187	185		229	177	184	191	187
230	182	183	175	164		230	149	203	186	185		230	177	184	191	187
231	182	183	175	164		231	149	203	187	185		231	177	184	191	187
232	182	183	175	164		232	150	203	188	185		232	177	184	191	187
233	182	183	175	164		233	150	203	188	185		233	177	184	191	187
234	182	183	175	164		234	150	204	188	185		234	177	184	191	187
235	182	183	176	164		235	150	204	188	185		235	177	184	191	187
236	183	184	176	164		236	150	204	188	185		236	177	184	191	187
237	183	184	176	164		237	151	204	188	185		237	178	185	191	187
238	183	184	176	164		238	151	204	188	185		238	178	185	192	187
239	183	184	176	164		239	151	204	188	185		239	178	185	192	187
240	183	184	176	164		240	151	204	188	186		240	178	185	192	187
241	183	184	176	164		241	152	204	189	186		241	178	185	192	187
242	184	184	177	164		242	152	204	189	186		242	178	185	192	188
243	184	184	177	164		243	153	204	189	186		243	178	185	192	188
244	184	185	177	164		244	153	205	189	186		244	179	185	192	188
245	184	185	177	164		245	153	205	189	186		245	179	185	192	188
246	184	185	177	165		246	153	205	189	186		246	179	185	192	188
247	184	185	177	165		247	153	205	189	186		247	179	185	193	188
248	184	185	177	165		248	153	205	189	186		248	179	185	193	188
249	184	185	178	165		249	153	205	189	186		249	179	185	193	188
250	184	185	178	165		250	153	205	189	186		250	179	185	193	189
251	185	185	178	165		251	154	205	190	186		251	179	186	193	189
252	185	185	178	165		252	154	205	190	186		252	179	186	193	189
253	185	186	178	165		253	154	205	190	187		253	180	186	193	189
254	185	186	178	165		254	154	206	190	187		254	180	186	194	189
255	185	186	178	165		255	155	206	189	188		255	180	186	194	189
256	185	186	178	165		256	155	206	189	187		256	180	186	194	189
257	185	186	178	166		257	155	206	189	188		257	180	187	194	190
258	186	186	178	166		258	155	206	190	187		258	181	187	194	190
259	186	186	179	166		259	156	206	190	187		259	181	187	194	190
260	186	186	179	166		260	156	206	190	187		260	181	187	194	190
261	186	187	179	166		261	156	206	191	187		261	181	187	194	190
262	186	188	179	166		262	156	207	191	187		262	181	187	194	190
263	186	187	179	166		263	156	207	191	187		263	181	187	194	190
264	186	187	179	166		264	157	207	190	188		264	181	187	194	190
265	186	186	180	166		265	157	207	190	188		265	182	187	195	190
266	186	187	180	166		266	157	207	191	188		266	182	188	195	191
267	187	187	180	166		267	157	207	192	188		267	182	189	195	191
268	187	187	179	166		268	158	207	192	188		268	182	189	195	191
269	187	187	179	166		269	158	207	192	188		269	182	189	195	191
270	187	187	180	166		270	158	207	192	188		270	182	189	195	191
271	187	187	180	166		271	159	207	192	189		271	183	189	195	191
272	187	188	180	167		272	160	208	192	188		272	183	189	195	191
273	187	188	180	167		273	159	208	192	189		273	183	189	195	191
274	188	188	180	167		274	159	208	192	189		274	183	189	195	191
275	188	188	180	167		275	159	208	192	189		275	183	189	196	192
276	188	188	180	167		276	160	208	193	189		276	183	189	196	192
277	188	188	181	167		277	160	208	193	189		277	183	189	196	192
278	188	188	181	167		278	160	208	193	189		278	183	189	197	192
279	188	188	181	167		279	161	208	193	189		279	183	190	197	192
280	188	188	181	168		280	161	208	193	189		280	184	190	197	192
281	188	189	181	168		281	161	209	193	189		281	184	190	197	192
282	188	189	182	168		282	162	209	194	189		282	184	190	197	192
283	188	190	182	168		283	162	209	194	189		283	184	190	197	193
284	188	190	182	168		284	163	209	194	189		284	184	190	197	193
285	188	190	182	168		285	163	209	194	189		285	184	190	197	193
286	189	190	182	168		286	163	209	194	189		286	184	190	198	193
287	189	190	182	168		287	163	209	194	190		287	184	190	198	193
288	189	190	182	168		288	164	209	194	189		288	184	190	198	193
289	189	190	182	168		289	164	209	194	189		289	185	191	198	193
290	189	190	183	168		290	165	210	194	190		290	185	191	198	193
291	190	190	183	168		291	165	210	194	190		291	185	191	198	194
292	190	190	183	169		292	165	210	195	190		292	185	191	198	194
293	190	191	183	169		293	165	210	194	190		293	185	191	198	194
294	190	190	183	169		294	165	210	195	190		294	185	191	198	194
295	190	190	183	169		295	165	210	195	190		295	185	192	198	194
296	190	190	183	169		296	165	210	195	191		296	185	192	198	194
297	190	190	183	169		297	166	210	195	191		297	185	192	198	194
298	191	190	184	169		298	166	210	195	191		298	186	192	199	194
299	191	191	184	169		299	166	211	195	192		299	186	192	199	194
300	191	191	184	169		300	166	211	195	192		300	186	192	199	194
301	191	191	184	169		301	167	211	195	192		301	186	192	199	195
302	191	191	184	169		302	169	211	195	192		302	186	192	199	195
303	191	192	184	169		303	169	211	196	192		303	186	191	199	195
304	191	192	184	169		304	169	211	196	192		304	186	192	199	195
305	191	192	185	169		305	169	211	196	192		305	186	192	199	195
306	191	191	185	170		306	169	211	196	192		306	186	192	199	195
307	192	192	185	170		307	169	211	196	192		307	186	193	199	195
308	192	191	185	170		308	170	211	196	192		308	186	193	200	195
309	192	192	185	170		309	170	211	196	192		309	186	193	200	195
310	192	192	185	170		310	170	211	196	192		310	187	193	200	195
311	192	192	185	170		311	170	212	196	192		311	187	193	200	196
312	192	192	186	170		312	171	212	196	192		312	187	194	200	196
313	192	192	186	170		313	171	212	196	192		313	187	194	200	196
314	192	192	186	170		314	171	212	196	193		314	187	194	200	196
315	192	192	186	170		315	171	212	196	193		315	187	194	200	196
316	193	192	186	171		316	171	212	197	193		316	187	194	200	196
317	193	192	186	171		317	172	212	197	193		317	188	194	200	196
318	193	192	186	171		318	172	212	197	193		318	188	194	201	196
319	193	192	186	171		319	173	212	197	193		319	188	194	201	196
320	193	192	186	171		320	173	212	197	193		320	188	195	201	196
321	193	192	187	171		321	173	213	197	193		321	188	195	201	197
322	193	192	187	171		322	174	213	197	193		322	188	196	201	197
323	193	194	187	171		323	174	213	197	194		323	188	196	201	197
324	193	194	187	171		324	174	213	197	195		324	189	196	201	197
325	194	194	187	171		325	175	213	198	194		325	189	196	201	197
326	194	194	187	171		326	175	213	198	194		326	189	196	201	197
327	194	195	187	171		327	175	213	198	195		327	189	196	202	197
328	194	195	187	171		328	175	214	198	194		328	189	196	202	197
329	194	195	187	171		329	176	214	198	195		329	189	196	202	197
330	194	195	187	171		330	175	214	198	195		330	189	196	202	197
331	194	195	188	171		331	176	214	198	195		331	189	197	202	198
332	194	194	188	172		332	176	214	198	195		332	189	197	202	198
333	194	194	188	172		333	175	214	198	196		333	190	197	202	198
334	195	194	188	172		334	175	214	198	196		334	190	197	202	198
335	195	194	188	172		335	175	214	198	196		335	190	197	202	198
336	195	194	188	172		336	175	214	198	197		336	190	197	202	198
337	195	195	188	172		337	176	214	199	196		337	190	197	202	198
338	195	194	189	172		338	176	215	199	196		338	190	197	203	198
339	195	195	189	173		339	176	215	199	197		339	190	197	203	198
340	195	195	189	173		340	177	215	199	197		340	190	198	203	199
341	195	195	189	173		341	177	215	199	197		341	190	198	203	199
342	195	195	189	173		342	177	215	199	197		342	191	198	203	199
343	195	195	189	173		343	177	215	199	197		343	191	198	203	199
344	196	195	189	173		344	179	215	200	197		344	191	198	203	199
345	196	195	189	173		345	180	215	200	197		345	191	198	203	199
346	196	195	190	173		346	180	215	200	197		346	191	198	204	199
347	196	195	190	173		347	180	216	200	198		347	191	198	204	200
348	196	195	190	173		348	180	216	200	198		348	191	198	204	200
349	196	195	190	174		349	180	216	200	198		349	191	198	204	200
350	196	195	191	174		350	180	216	200	198		350	192	199	204	200
351	196	195	191	174		351	181	216	200	198		351	192	199	204	200
352	196	196	191	174		352	181	216	201	198		352	192	199	204	200
353	197	196	191	174		353	181	216	201	198		353	191	199	204	200
354	197	196	191	174		354	181	216	201	198		354	192	199	204	200
355	197	196	192	174		355	180	216	201	198		355	192	199	205	200
356	197	196	192	174		356	180	216	201	198		356	192	199	205	201
357	197	196	192	174		357	181	217	200	198		357	192	199	205	201
358	197	196	192	174		358	181	217	200	198		358	192	199	205	201
359	197	196	192	174		359	181	217	200	198		359	192	199	205	201
360	197	196	192	174		360	181	217	200	198		360	192	199	205	201
361	197	196	192	174		361	181	217	200	198		361	192	199	205	201
362	197	197	192	174		362	182	217	200	199		362	193	200	205	202
363	197	197	192	174		363	182	217	200	199		363	193	200	205	202
364	198	196	192	174		364	182	217	200	199		364	193	200	205	202
365	198	196	193	174		365	182	217	200	199		365	193	200	205	202
366	198	196	193	175		366	182	217	200	199		366	193	200	206	202
367	198	197	193	174		367	182	217	201	199		367	193	200	206	202
368	198	196	193	175		368	182	218	201	199		368	193	200	206	202
369	198	197	193	175		369	183	218	201	199		369	193	200	206	202
370	198	197	194	175		370	183	218	201	199		370	193	200	206	202
371	198	197	194	175		371	183	218	201	199		371	194	200	206	202
372	198	197	194	175		372	183	218	201	199		372	194	200	206	202
373	198	197	194	175		373	185	218	201	199		373	194	201	206	203
374	199	197	194	175		374	184	218	201	199		374	194	201	206	203
375	199	197	194	175		375	185	218	203	200		375	194	201	206	203
376	199	197	194	175		376	185	219	203	200		376	194	201	207	203
377	199	197	195	175		377	185	219	203	200		377	194	201	207	203
378	199	197	195	175		378	185	219	203	200		378	194	201	207	203
379	199	197	195	176		379	185	219	203	200		379	194	201	207	203
380	199	197	195	175		380	185	219	203	200		380	195	201	207	203
381	200	197	195	175		381	186	219	202	200		381	195	201	207	203
382	200	197	195	175		382	186	219	202	201		382	195	202	207	203
383	200	198	195	175		383	186	219	202	201		383	195	202	207	203
384	200	198	195	175		384	186	219	203	201		384	195	202	207	204
385	200	198	195	177		385	186	219	203	201		385	195	202	207	204
386	200	197	195	177		386	187	219	203	201		386	195	202	208	204
387	200	197	196	177		387	187	219	203	201		387	195	202	208	204
388	200	197	195	177		388	187	220	203	201		388	195	202	208	204
389	200	197	196	177		389	187	220	203	201		389	195	202	208	204
390	200	197	196	177		390	187	220	203	201		390	195	203	208	204
391	201	197	196	178		391	187	220	203	201		391	195	203	208	204
392	201	197	196	177		392	187	220	203	201		392	195	203	208	204
393	201	197	196	178		393	186	220	203	202		393	195	203	208	204
394	201	197	197	178		394	187	220	203	202		394	196	203	208	205
395	201	197	197	177		395	187	220	204	202		395	196	203	208	205
396	201	197	197	177		396	187	220	204	202		396	196	203	208	205
397	201	197	197	177		397	187	221	204	202		397	196	203	209	205
398	201	197	197	178		398	187	221	204	202		398	196	203	209	205
399	201	197	198	178		399	187	221	204	202		399	196	203	209	205
400	202	198	198	178		400	187	221	204	202		400	196	203	209	205
401	202	198	198	178		401	189	221	204	202		401	196	203	209	205
402	202	198	198	178		402	189	221	204	202		402	196	203	209	205
403	202	198	198	178		403	189	221	204	203		403	196	203	209	205
404	202	198	198	178		404	189	221	204	203		404	196	204	209	206
405	202	198	199	178		405	189	221	205	203		405	197	204	209	206
406	203	199	199	178		406	190	222	205	203		406	197	204	209	206
407	203	199	199	179		407	190	222	205	203		407	197	204	210	206
408	203	199	199	179		408	190	222	205	203		408	197	204	210	206
409	203	199	199	179		409	190	222	205	203		409	197	204	210	207
410	203	199	199	179		410	190	222	205	203		410	197	204	210	207
411	203	200	199	179		411	190	222	205	203		411	197	204	210	207
412	203	199	200	179		412	190	222	205	203		412	197	204	210	207
413	204	198	200	179		413	190	222	205	203		413	197	204	210	207
414	204	199	200	179		414	190	222	205	203		414	197	204	210	207
415	204	200	200	179		415	191	222	205	204		415	198	205	210	207
416	204	200	200	179		416	191	222	205	203		416	198	205	210	207
417	204	201	200	180		417	191	223	205	203		417	198	205	210	208
418	204	200	200	180		418	191	223	205	203		418	198	205	211	208
419	204	203	200	179		419	191	223	205	204		419	198	205	211	208
420	205	202	200	179		420	191	223	205	204		420	198	205	211	208
421	205	202	201	179		421	192	223	206	203		421	198	205	211	208
422	205	204	201	179		422	192	223	206	204		422	198	205	211	208
423	205	204	201	180		423	192	223	206	203		423	198	205	211	208
424	205	205	201	180		424	192	223	206	203		424	199	206	211	208
425	205	205	201	180		425	192	223	206	203		425	199	206	211	209
426	205	205	201	180		426	192	223	206	203		426	199	206	211	209
427	205	205	201	180		427	192	223	206	203		427	199	206	211	209
428	205	205	201	180		428	193	223	206	203		428	199	206	212	209
429	205	205	201	180		429	193	224	206	204		429	199	206	212	209
430	205	205	201	180		430	193	224	206	204		430	199	206	212	209
431	206	206	202	180		431	193	224	206	204		431	199	206	212	209
432	206	206	202	180		432	193	224	207	204		432	199	206	212	209
433	206	206	202	180		433	193	224	207	204		433	199	207	212	209
434	206	206	202	180		434	193	224	207	204		434	199	207	212	209
435	206	206	202	180		435	193	224	207	204		435	199	207	212	209
436	206	206	202	180		436	194	224	207	204		436	200	207	212	209
437	206	206	203	181		437	194	224	207	204		437	200	207	213	210
438	207	206	203	181		438	194	224	207	205		438	200	207	213	210
439	207	207	203	181		439	194	224	207	205		439	200	207	213	210
440	207	207	203	181		440	194	224	207	205		440	200	208	213	210
441	207	207	203	181		441	194	225	207	205		441	200	208	213	210
442	207	207	203	182		442	195	225	208	205		442	200	208	213	210
443	207	208	203	182		443	195	225	208	205		443	200	208	213	210
444	207	208	203	182		444	195	225	208	206		444	200	208	213	210
445	208	208	203	183		445	195	225	208	206		445	200	208	213	210
446	208	208	204	183		446	195	225	208	206		446	201	208	213	210
447	208	208	204	183		447	195	225	208	206		447	201	208	213	210
448	208	208	204	183		448	195	225	208	206		448	201	208	213	210
449	208	209	204	183		449	196	225	208	206		449	201	208	213	211
450	208	209	204	183		450	196	225	208	206		450	201	209	214	211
451	208	209	204	183		451	196	226	209	206		451	201	209	214	211
452	208	209	205	183		452	194	226	209	206		452	201	209	214	211
453	208	209	205	183		453	195	226	209	206		453	201	209	214	211
454	208	210	205	183		454	195	226	209	206		454	201	209	214	211
455	208	210	205	183		455	195	226	209	206		455	202	209	214	211
456	208	210	206	183		456	195	226	209	206		456	202	209	214	211
457	209	210	206	183		457	195	226	209	206		457	202	209	214	211
458	209	210	206	183		458	195	226	209	207		458	202	210	215	211
459	209	210	206	183		459	195	226	209	207		459	202	210	215	211
460	209	210	206	184		460	195	226	209	207		460	202	210	215	211
461	209	210	206	184		461	195	226	210	207		461	202	210	215	211
462	210	210	206	184		462	196	226	210	207		462	202	210	215	212
463	209	210	207	184		463	196	227	210	207		463	202	210	215	212
464	210	211	207	184		464	196	227	210	207		464	202	210	215	212
465	210	211	207	184		465	197	227	210	207		465	202	210	215	212
466	210	211	207	184		466	197	227	210	207		466	203	210	215	212
467	210	211	207	185		467	197	227	210	207		467	203	210	215	212
468	210	211	207	185		468	197	227	210	208		468	203	210	215	212
469	210	212	207	185		469	198	227	211	208		469	203	211	215	212
470	210	212	207	185		470	198	227	211	208		470	203	211	216	212
471	211	212	207	185		471	198	227	211	208		471	203	211	216	213
472	211	212	208	185		472	198	227	211	208		472	203	211	216	213
473	212	212	208	185		473	198	227	211	208		473	203	211	216	213
474	211	212	208	185		474	198	228	211	208		474	203	211	216	213
475	211	212	208	185		475	198	228	211	208		475	203	211	216	213
476	211	212	208	185		476	198	228	211	208		476	204	211	216	213
477	211	212	208	185		477	198	228	211	208		477	204	211	216	213
478	212	212	208	185		478	199	228	212	208		478	204	211	216	213
479	212	213	209	185		479	199	228	212	208		479	204	211	216	213
480	212	213	209	185		480	199	228	212	208		480	204	212	216	213
481	212	213	209	185		481	199	228	212	209		481	204	212	216	213
482	213	214	209	185		482	199	228	212	209		482	204	211	217	213
483	213	214	209	186		483	199	228	212	209		483	204	212	217	213
484	213	214	209	186		484	200	228	212	209		484	204	212	217	213
485	213	214	209	185		485	200	228	212	209		485	204	212	217	214
486	213	214	209	186		486	200	228	212	209		486	205	212	217	214
487	213	214	209	186		487	200	228	212	209		487	205	212	217	214
488	213	214	209	186		488	200	229	213	209		488	205	212	217	214
489	213	214	210	186		489	200	228	213	209		489	205	212	217	214
490	213	214	210	186		490	201	228	213	209		490	205	212	217	214
491	213	214	210	186		491	201	229	213	209		491	205	212	218	214
492	213	215	210	186		492	201	229	213	210		492	205	212	218	214
493	213	215	210	186		493	201	229	213	210		493	206	213	218	214
494	213	216	210	187		494	201	229	213	210		494	206	213	218	214
495	215	216	210	187		495	201	229	214	210		495	206	213	218	214
496	215	216	210	187		496	201	229	214	210		496	206	213	218	215
497	215	216	211	187		497	201	229	214	210		497	206	213	218	215
498	214	216	211	187		498	201	229	214	210		498	206	213	218	215
499	214	216	211	187		499	201	229	214	210		499	206	213	218	215
500	214	216	211	187		500	201	229	214	210		500	206	214	218	215
501	214	216	211	187		501	202	229	214	210		501	206	214	219	215
502	214	216	211	187		502	202	230	214	210		502	206	214	219	215
503	215	218	211	187		503	202	230	214	210		503	206	214	219	215
504	216	216	211	188		504	202	230	215	210		504	207	214	219	215
505	216	217	211	188		505	202	230	215	210		505	207	214	219	215
506	216	217	212	188		506	202	230	215	210		506	207	214	219	216
507	216	218	212	188		507	202	230	214	210		507	207	214	219	216
508	216	218	212	188		508	203	230	214	210		508	207	214	219	216
509	215	218	212	188		509	203	231	214	211		509	207	215	219	216
510	215	218	212	188		510	203	231	214	212		510	207	215	219	216
511	216	219	212	188		511	203	231	215	211		511	207	215	219	216
512	216	219	212	188		512	204	231	215	212		512	207	215	219	216
513	216	218	213	188		513	204	231	215	211		513	207	215	219	216
514	216	219	213	188		514	204	231	215	211		514	207	215	220	216
515	216	218	213	188		515	204	231	216	212		515	207	215	220	216
516	216	218	213	189		516	204	231	216	211		516	208	215	220	216
517	216	218	213	189		517	205	231	216	211		517	208	215	220	216
518	216	218	213	189		518	205	231	216	212		518	208	215	220	217
519	216	218	213	190		519	205	231	216	212		519	208	215	220	217
520	217	219	214	190		520	205	232	216	212		520	208	215	220	217
521	217	219	214	190		521	205	232	216	212		521	208	215	220	217
522	217	219	214	190		522	206	232	216	212		522	208	215	220	217
523	217	219	214	190		523	206	232	216	212		523	208	216	220	217
524	217	219	214	191		524	206	232	216	213		524	208	216	220	217
525	217	219	214	191		525	206	232	217	213		525	208	216	221	217
526	217	219	214	191		526	206	232	217	213		526	209	216	221	217
527	217	219	214	191		527	206	232	217	213		527	209	216	221	217
528	217	221	215	191		528	206	232	216	213		528	209	216	221	217
529	217	221	215	191		529	206	232	216	213		529	209	216	221	217
530	217	221	215	191		530	207	232	217	213		530	209	217	221	218
531	218	221	215	191		531	207	233	217	213		531	209	217	221	218
532	218	221	215	191		532	207	233	217	213		532	209	217	221	218
533	218	221	215	191		533	207	233	217	213		533	209	217	221	218
534	218	221	215	191		534	207	233	217	213		534	209	217	221	218
535	218	220	215	191		535	207	233	217	213		535	210	217	221	218
536	218	220	216	192		536	207	233	218	213		536	210	217	221	218
537	218	221	216	192		537	207	233	218	213		537	210	217	221	218
538	218	221	216	192		538	207	233	219	213		538	210	217	222	218
539	218	221	216	192		539	207	233	219	213		539	210	217	222	218
540	218	222	216	192		540	208	233	219	214		540	210	217	222	219
541	218	222	216	192		541	208	233	219	214		541	210	218	222	219
542	219	222	216	192		542	208	234	219	214		542	210	218	222	219
543	219	222	216	192		543	208	234	219	214		543	210	218	222	219
544	219	223	217	192		544	208	233	220	214		544	210	218	222	219
545	219	223	217	192		545	208	234	220	214		545	211	218	222	219
546	219	223	217	192		546	208	234	220	214		546	211	218	223	219
547	219	223	217	193		547	208	234	220	214		547	211	218	223	219
548	219	223	217	193		548	208	234	219	214		548	211	218	223	219
549	219	223	217	193		549	208	234	219	214		549	211	218	223	219
550	219	224	217	193		550	208	234	219	214		550	211	218	223	219
551	219	224	217	193		551	208	235	219	214		551	211	218	223	220
552	220	223	218	193		552	209	235	219	214		552	211	219	223	220
553	220	223	218	193		553	209	235	220	215		553	212	219	223	220
554	220	223	218	193		554	209	235	220	215		554	212	219	223	220
555	220	224	218	193		555	209	235	219	215		555	212	219	223	220
556	221	224	218	193		556	209	235	219	215		556	212	219	224	220
557	220	224	218	193		557	210	235	219	215		557	212	219	224	220
558	220	224	218	193		558	210	235	219	215		558	212	219	224	220
559	220	224	218	194		559	210	235	219	215		559	213	219	224	220
560	220	224	218	194		560	210	235	220	215		560	213	219	224	221
561	220	224	218	194		561	210	236	220	215		561	213	219	224	221
562	220	225	218	194		562	210	236	221	215		562	213	219	224	221
563	221	226	219	194		563	210	235	221	215		563	213	219	225	221
564	221	226	219	194		564	210	236	220	215		564	213	219	225	221
565	221	226	219	194		565	211	236	220	215		565	213	219	225	221
566	221	226	219	194		566	210	236	220	216		566	213	219	225	221
567	221	225	219	194		567	211	236	221	216		567	214	219	225	221
568	221	224	219	194		568	211	236	221	217		568	214	219	225	222
569	221	224	219	194		569	211	236	221	216		569	214	220	225	221
570	221	225	219	194		570	211	236	221	217		570	214	220	225	221
571	221	225	219	194		571	211	236	221	216		571	214	220	225	222
572	222	225	220	194		572	212	236	221	217		572	214	220	225	222
573	222	225	220	194		573	212	236	221	216		573	214	220	225	222
574	222	225	220	194		574	212	236	221	216		574	214	220	225	222
575	222	226	220	195		575	212	237	221	216		575	214	220	225	222
576	222	226	220	195		576	212	237	221	216		576	214	220	226	222
577	222	226	220	195		577	212	237	221	216		577	214	220	226	222
578	222	227	220	195		578	212	237	220	217		578	215	220	226	222
579	222	228	220	195		579	212	237	222	217		579	215	220	226	222
580	222	228	221	195		580	212	237	222	217		580	215	221	226	222
581	222	228	221	195		581	212	237	222	217		581	215	221	226	222
582	222	227	221	195		582	212	237	222	217		582	215	221	226	222
583	222	227	221	195		583	212	238	222	217		583	216	221	227	222
584	223	227	221	195		584	213	238	222	217		584	216	221	227	222
585	223	227	221	195		585	213	238	222	218		585	216	221	227	223
586	223	228	221	196		586	212	238	222	218		586	216	221	227	223
587	223	228	221	196		587	212	238	223	218		587	216	221	227	223
588	223	228	221	196		588	212	238	223	218		588	217	221	227	223
589	223	228	222	196		589	212	238	223	218		589	217	221	227	223
590	223	229	222	196		590	212	238	223	218		590	217	221	227	223
591	224	229	222	196		591	213	239	222	218		591	217	221	229	223
592	224	229	222	196		592	213	239	223	218		592	217	222	229	223
593	224	230	222	196		593	213	239	223	219		593	217	222	229	223
594	224	230	222	196		594	213	239	224	219		594	217	222	229	223
595	224	230	222	196		595	213	239	224	219		595	217	222	229	223
596	224	230	223	196		596	213	239	224	218		596	217	222	229	223
597	224	230	223	196		597	213	239	224	218		597	218	222	229	223
598	224	230	223	196		598	213	239	224	218		598	218	222	229	224
599	224	231	223	196		599	214	239	224	218		599	218	222	229	224
600	224	230	223	196		600	214	239	224	219		600	218	222	229	224
601	224	231	223	196		601	214	239	224	219		601	218	222	230	224
602	224	232	223	197		602	214	240	224	219		602	218	222	229	224
603	225	232	223	197		603	214	240	225	220		603	218	223	229	224
604	225	232	223	197		604	214	239	225	220		604	218	223	229	224
605	225	231	223	197		605	213	239	225	220		605	219	223	229	224
606	225	231	224	197		606	213	240	225	220		606	219	223	230	224
607	225	231	224	197		607	213	240	225	220		607	219	223	230	224
608	225	231	224	197		608	214	240	225	220		608	219	223	230	224
609	225	232	224	198		609	214	240	226	220		609	219	223	230	225
610	226	232	224	198		610	214	240	226	220		610	219	223	230	225
611	226	232	224	198		611	214	240	226	222		611	219	223	230	225
612	226	232	224	198		612	214	240	226	222		612	220	223	230	225
613	226	232	225	198		613	214	241	226	222		613	220	223	230	225
614	226	232	225	198		614	214	241	225	222		614	220	223	230	225
615	226	233	225	198		615	214	241	225	223		615	220	223	230	225
616	226	233	225	198		616	214	241	226	223		616	220	224	230	225
617	226	233	225	198		617	214	241	226	223		617	220	224	230	225
618	227	234	225	199		618	215	241	226	223		618	220	224	231	226
619	227	233	225	199		619	215	241	226	223		619	220	224	231	226
620	227	233	226	199		620	215	241	226	223		620	221	224	231	226
621	227	233	226	199		621	216	241	226	223		621	221	224	231	226
622	227	234	226	199		622	216	242	227	222		622	221	224	231	226
623	227	234	226	199		623	216	242	227	223		623	221	224	231	226
624	227	235	226	199		624	216	242	227	223		624	221	224	231	226
625	227	234	226	199		625	216	242	227	223		625	222	224	231	226
626	228	234	228	199		626	216	242	227	223		626	222	224	232	226
627	228	234	227	199		627	217	242	227	223		627	222	224	232	226
628	228	234	227	200		628	217	242	227	224		628	222	224	232	226
629	228	234	227	200		629	217	242	227	225		629	222	224	232	227
630	228	234	227	199		630	217	242	228	224		630	222	225	232	227
631	228	234	227	199		631	217	243	228	224		631	223	225	232	227
632	228	235	227	200		632	218	243	228	224		632	223	225	232	227
633	229	234	227	200		633	218	243	228	225		633	223	225	233	227
634	229	235	227	200		634	218	243	228	225		634	224	225	233	227
635	229	235	228	200		635	218	243	228	225		635	224	225	233	227
636	229	235	228	200		636	219	243	228	225		636	224	225	233	227
637	230	235	228	200		637	219	243	228	224		637	224	225	233	227
638	230	234	228	200		638	219	243	228	225		638	224	225	233	227
639	230	234	228	200		639	219	243	228	225		639	224	225	233	227
640	230	234	228	200		640	219	243	229	225		640	224	225	234	227
641	230	235	228	200		641	219	243	229	225		641	224	226	233	227
642	230	236	228	200		642	219	244	229	225		642	224	226	234	227
643	231	235	229	200		643	219	244	229	225		643	225	226	234	227
644	231	236	229	200		644	219	244	229	226		644	225	226	234	228
645	231	236	229	200		645	220	244	229	226		645	225	226	234	228
646	231	235	229	200		646	220	244	229	226		646	225	226	234	228
647	231	236	229	201		647	220	244	229	226		647	225	226	234	228
648	231	235	229	201		648	220	244	229	226		648	226	226	234	228
649	231	235	229	201		649	220	244	229	226		649	226	226	234	228
650	231	235	230	201		650	220	245	229	226		650	226	225	235	228
651	231	237	230	201		651	220	245	229	226		651	226	225	235	228
652	232	236	230	201		652	220	245	230	226		652	226	226	235	228
653	232	237	230	201		653	220	245	230	226		653	226	226	235	228
654	232	237	230	201		654	220	245	230	227		654	226	226	235	229
655	232	237	230	201		655	220	245	230	227		655	226	226	235	229
656	232	237	230	201		656	220	245	230	227		656	226	226	235	229
657	232	236	230	201		657	221	245	230	227		657	226	226	235	229
658	233	239	230	201		658	221	245	230	227		658	226	227	235	229
659	233	239	231	202		659	221	245	231	227		659	226	227	236	229
660	233	237	231	202		660	221	245	231	227		660	227	227	236	229
661	233	237	231	202		661	222	245	230	227		661	227	227	236	229
662	233	237	231	202		662	222	246	231	227		662	227	227	236	229
663	233	237	231	202		663	222	246	231	228		663	227	227	236	230
664	233	237	231	202		664	222	246	231	228		664	227	227	236	230
665	233	238	231	202		665	222	245	231	228		665	227	227	237	230
666	234	238	232	202		666	222	246	231	228		666	227	228	237	230
667	234	238	232	202		667	222	246	231	229		667	227	228	237	230
668	234	238	232	202		668	222	246	232	229		668	227	228	237	230
669	234	239	232	202		669	222	246	231	229		669	228	228	237	230
670	234	239	232	202		670	222	246	231	229		670	228	228	237	230
671	234	239	232	202		671	222	246	232	229		671	228	228	237	230
672	234	239	233	202		672	222	246	231	229		672	228	228	237	230
673	234	239	233	203		673	222	247	232	229		673	228	228	238	230
674	234	239	233	203		674	222	247	232	230		674	228	228	238	231
675	234	239	233	203		675	223	247	232	230		675	228	229	238	231
676	235	239	233	203		676	223	247	232	230		676	228	229	238	231
677	235	240	233	203		677	223	247	232	230		677	228	229	238	231
678	235	240	233	203		678	223	247	232	230		678	229	229	238	231
679	235	240	234	203		679	223	247	232	230		679	229	229	238	231
680	235	241	235	203		680	223	247	233	231		680	229	229	238	231
681	235	241	235	203		681	223	248	233	231		681	229	229	238	231
682	235	241	235	203		682	223	248	233	231		682	229	230	238	231
683	235	240	234	203		683	223	248	233	231		683	229	230	238	231
684	236	241	235	203		684	223	248	233	231		684	229	230	238	231
685	236	241	235	203		685	223	248	233	231		685	229	231	239	231
686	236	242	235	204		686	224	248	234	231		686	229	231	239	231
687	236	242	235	204		687	224	248	234	232		687	230	230	239	232
688	236	242	235	204		688	224	248	234	232		688	230	230	239	232
689	236	242	235	204		689	224	248	234	232		689	230	230	239	232
690	237	243	235	204		690	224	248	234	232		690	230	231	239	232
691	237	243	235	204		691	224	249	234	232		691	230	231	239	232
692	237	243	235	204		692	224	249	234	232		692	230	230	239	232
693	237	243	236	205		693	224	249	234	233		693	230	231	239	232
694	237	244	236	205		694	224	249	234	233		694	230	231	239	232
695	237	244	236	206		695	224	249	234	233		695	231	231	239	232
696	237	244	237	206		696	224	249	234	233		696	231	231	239	233
697	237	244	237	206		697	224	249	234	233		697	230	231	239	233
698	237	244	237	206		698	224	249	235	233		698	230	231	240	233
699	237	245	237	206		699	224	249	235	233		699	232	231	240	233
700	238	246	237	206		700	224	249	235	233		700	232	231	240	233
701	238	246	237	206		701	224	249	235	232		701	232	231	240	233
702	238	246	237	206		702	224	249	235	231		702	232	231	240	233
703	238	245	238	206		703	224	249	235	231		703	232	231	240	233
704	238	246	238	206		704	224	250	235	231		704	232	231	241	234
705	238	246	238	207		705	224	250	235	232		705	233	232	241	234
706	238	247	238	207		706	225	250	235	232		706	233	232	241	234
707	238	247	238	207		707	225	250	235	233		707	233	232	241	234
708	239	247	238	207		708	225	250	235	233		708	233	233	241	234
709	239	247	238	207		709	225	250	236	234		709	233	233	242	234
710	239	247	238	207		710	225	250	236	233		710	233	233	242	234
711	239	248	238	207		711	225	250	236	233		711	234	233	242	234
712	239	248	239	207		712	225	250	236	234		712	234	233	242	235
713	239	248	239	207		713	225	250	236	234		713	234	233	242	235
714	239	248	239	207		714	225	251	236	234		714	234	234	242	235
715	239	248	239	208		715	225	251	236	234		715	234	234	243	235
716	240	248	239	208		716	226	251	237	234		716	235	235	243	235
717	240	249	239	208		717	227	251	237	234		717	235	235	243	235
718	240	249	240	208		718	227	251	237	234		718	235	234	243	235
719	240	249	240	208		719	227	251	237	234		719	235	234	243	235
720	239	249	240	208		720	227	251	237	234		720	235	234	243	235
721	240	250	240	208		721	227	251	237	234		721	235	234	244	235
722	240	250	240	208		722	227	251	237	234		722	235	234	244	235
723	240	250	240	208		723	227	251	237	234		723	236	234	244	236
724	240	250	240	208		724	227	251	237	234		724	236	235	244	236
725	240	250	241	209		725	228	251	237	234		725	236	235	244	236
726	240	250	241	209		726	228	252	238	235		726	236	235	244	236
727	240	250	241	209		727	228	252	238	235		727	236	235	244	236
728	241	250	241	209		728	228	252	237	235		728	236	235	244	236
729	241	249	241	209		729	228	252	237	235		729	236	235	244	237
730	241	251	241	209		730	228	252	237	235		730	236	235	244	237
731	241	250	241	209		731	228	252	238	235		731	236	235	245	237
732	241	250	242	209		732	228	252	238	236		732	237	235	245	237
733	241	250	242	209		733	229	253	238	236		733	237	235	245	237
734	242	250	242	209		734	229	253	238	237		734	237	236	245	237
735	242	250	243	210		735	229	253	240	237		735	237	236	245	237
736	242	251	242	210		736	229	253	240	236		736	238	236	245	238
737	242	251	242	210		737	229	253	240	237		737	238	236	245	238
738	242	251	243	210		738	229	253	240	237		738	238	236	245	238
739	243	251	243	211		739	229	253	240	237		739	238	236	246	238
740	243	251	243	211		740	229	253	240	238		740	238	236	246	238
741	243	252	243	211		741	229	253	240	238		741	239	236	246	238
742	243	253	243	211		742	229	254	240	239		742	238	236	246	238
743	243	252	243	211		743	230	254	240	240		743	239	236	246	238
744	243	252	243	211		744	230	254	240	239		744	239	236	246	238
745	244	252	243	212		745	230	254	240	239		745	239	236	246	238
746	244	251	243	212		746	230	254	240	239		746	239	236	247	239
747	244	251	244	212		747	230	254	241	239		747	239	236	246	239
748	244	252	244	212		748	230	254	241	239		748	239	236	247	239
749	244	252	244	212		749	229	255	241	239		749	240	237	247	239
750	244	252	244	212		750	229	255	241	239		750	240	237	247	239
751	244	253	244	212		751	229	255	241	239		751	240	237	247	239
752	245	253	244	212		752	231	255	241	239		752	240	237	249	239
753	245	253	244	212		753	231	255	241	241		753	240	237	249	239
754	245	253	244	212		754	231	255	241	241		754	240	237	249	239
755	245	254	244	213		755	231	255	241	241		755	240	237	249	239
756	245	254	245	213		756	231	255	241	242		756	240	237	249	239
757	246	254	245	213		757	231	255	242	242		757	240	237	250	239
758	246	254	245	214		758	231	255	242	241		758	240	238	250	240
759	246	254	245	213		759	231	256	242	241		759	241	238	251	239
760	246	254	245	213		760	232	256	241	241		760	241	238	251	240
761	246	253	245	213		761	232	256	242	241		761	241	238	251	240
762	246	254	245	213		762	232	256	242	241		762	241	238	251	240
763	246	254	245	214		763	232	256	242	241		763	241	238	251	240
764	246	255	246	215		764	232	256	242	241		764	242	239	252	240
765	246	255	246	215		765	232	256	242	241		765	242	239	252	240
766	246	255	246	215		766	232	256	242	242		766	242	239	252	241
767	247	255	246	215		767	232	256	242	242		767	242	239	252	241
768	247	255	246	214		768	232	256	242	242		768	242	239	252	241
769	247	256	246	214		769	232	256	242	242		769	242	239	252	241
770	247	256	246	214		770	232	256	243	242		770	242	239	252	241
771	247	256	246	214		771	233	256	243	244		771	242	239	253	241
772	247	256	247	214		772	233	257	243	244		772	243	240	253	241
773	247	256	247	214		773	231	257	243	244		773	243	240	253	241
774	248	256	247	214		774	231	257	243	245		774	243	240	253	241
775	248	256	247	215		775	231	257	243	245		775	243	240	253	241
776	248	256	247	215		776	231	257	243	244		776	243	240	253	241
777	248	256	247	216		777	231	257	243	244		777	243	241	253	241
778	248	256	247	216		778	232	257	243	245		778	243	242	254	241
779	248	256	247	216		779	232	257	243	245		779	244	243	254	241
780	249	257	247	216		780	232	257	243	245		780	244	243	254	241
781	249	257	247	216		781	232	258	243	245		781	244	243	254	241
782	249	257	247	216		782	232	258	244	246		782	244	243	254	241
783	249	257	248	217		783	232	258	244	246		783	244	243	254	242
784	249	257	248	217		784	232	258	244	246		784	244	244	254	242
785	249	257	248	217		785	232	258	244	246		785	244	242	254	242
786	249	257	248	217		786	232	258	244	247		786	245	244	255	242
787	249	257	248	217		787	232	258	244	246		787	245	245	255	242
788	250	257	248	217		788	232	258	244	246		788	245	245	255	242
789	250	257	249	217		789	232	258	244	246		789	245	245	257	242
790	250	257	249	218		790	233	259	244	247		790	245	245	257	242
791	250	257	248	218		791	233	259	245	247		791	245	245	257	242
792	250	258	249	218		792	232	259	245	247		792	245	245	257	242
793	250	257	249	218		793	234	259	245	247		793	245	245	257	243
794	251	257	249	218		794	234	259	245	248		794	245	245	257	243
795	251	257	249	218		795	234	259	244	247		795	246	245	257	243
796	251	257	249	218		796	234	259	245	248		796	246	245	258	243
797	251	257	249	218		797	234	260	245	248		797	246	246	257	243
798	251	257	249	219		798	234	260	245	248		798	246	246	258	243
799	251	257	250	219		799	234	260	246	248		799	246	246	258	243
800	251	258	250	219		800	235	260	246	249		800	246	246	258	243
801	251	258	250	219		801	235	260	246	249		801	247	246	258	243
802	251	258	250	219		802	235	260	246	249		802	247	246	258	243
803	251	259	250	219		803	235	260	246	249		803	247	246	258	243
804	252	259	250	219		804	235	260	246	249		804	247	246	258	243
805	252	260	251	219		805	235	260	247	249		805	247	245	258	243
806	252	260	251	219		806	235	260	247	250		806	247	245	259	243
807	252	259	251	219		807	235	261	247	250		807	247	246	259	243
808	252	259	251	219		808	235	261	247	250		808	247	246	259	243
809	252	259	251	220		809	235	261	247	250		809	247	246	259	244
810	252	260	251	220		810	235	261	247	250		810	247	246	259	244
811	252	260	251	220		811	236	261	247	250		811	248	247	259	244
812	253	260	251	220		812	238	261	247	250		812	247	247	259	244
813	253	260	251	220		813	237	262	247	249		813	248	247	259	244
814	253	260	252	220		814	238	262	247	249		814	248	247	260	244
815	253	260	252	220		815	238	262	248	249		815	248	248	260	244
816	253	261	252	220		816	238	262	248	249		816	248	248	260	244
817	253	261	252	220		817	238	262	248	250		817	248	248	260	244
818	253	261	252	220		818	238	262	248	250		818	248	248	260	244
819	254	260	252	220		819	238	262	248	250		819	249	248	260	244
820	254	261	252	222		820	238	262	248	250		820	249	248	260	244
821	254	261	252	222		821	238	262	248	250		821	249	249	260	244
822	254	260	252	222		822	238	263	249	250		822	249	250	261	244
823	254	261	252	222		823	238	263	249	251		823	249	250	261	245
824	254	262	253	222		824	239	263	249	251		824	249	251	261	245
825	254	262	253	222		825	239	263	249	251		825	249	251	260	245
826	255	262	253	222		826	239	263	249	251		826	249	251	261	245
827	255	262	253	222		827	239	263	249	251		827	249	251	261	245
828	255	262	253	222		828	239	263	249	251		828	249	251	261	245
829	255	262	253	222		829	239	263	249	251		829	249	251	261	246
830	255	262	253	222		830	239	264	249	252		830	249	251	262	246
831	255	263	253	223		831	239	264	249	252		831	249	251	262	246
832	255	263	254	223		832	239	264	249	252		832	250	251	262	246
833	255	263	254	223		833	239	264	250	253		833	250	251	262	246
834	255	263	254	223		834	239	264	250	252		834	250	252	263	246
835	255	263	254	222		835	240	264	250	252		835	250	252	263	246
836	256	263	254	222		836	240	264	250	253		836	250	252	263	246
837	255	263	254	222		837	240	264	250	253		837	250	252	263	246
838	256	263	254	222		838	240	264	250	253		838	250	252	263	246
839	256	263	255	222		839	240	264	251	253		839	250	252	263	246
840	256	264	255	223		840	240	264	251	253		840	251	252	263	247
841	256	264	255	223		841	240	264	251	253		841	251	252	264	247
842	256	264	255	223		842	240	265	250	253		842	251	252	264	247
843	257	264	255	223		843	240	265	250	254		843	251	251	264	247
844	257	264	255	223		844	240	265	251	254		844	251	251	264	247
845	257	264	255	223		845	240	265	251	254		845	251	252	264	247
846	257	264	255	223		846	241	265	251	254		846	251	253	264	247
847	257	264	255	223		847	241	265	251	254		847	251	253	264	247
848	257	264	256	223		848	241	265	251	254		848	251	253	264	247
849	257	265	256	223		849	241	265	251	254		849	252	253	264	248
850	257	265	256	223		850	241	265	251	254		850	252	253	265	248
851	258	264	256	223		851	241	265	252	255		851	252	253	265	248
852	258	264	256	223		852	241	265	252	255		852	252	254	265	248
853	258	264	256	224		853	241	266	252	255		853	252	254	265	248
854	258	264	256	224		854	242	267	251	255		854	252	254	265	248
855	258	264	256	224		855	242	267	251	255		855	252	254	265	249
856	258	264	256	224		856	242	267	252	255		856	252	255	265	249
857	258	264	256	224		857	242	267	252	255		857	252	255	265	249
858	258	264	257	224		858	242	267	252	255		858	252	254	266	249
859	258	264	257	224		859	242	267	252	255		859	253	255	266	249
860	258	265	257	224		860	242	267	254	255		860	253	255	266	250
861	258	265	257	224		861	242	267	254	256		861	253	255	266	250
862	258	265	257	224		862	242	267	254	256		862	253	255	266	251
863	259	266	257	224		863	242	267	254	256		863	253	256	266	251
864	259	265	257	224		864	242	267	252	256		864	253	256	266	251
865	259	265	257	224		865	242	267	252	256		865	253	256	266	251
866	259	265	257	225		866	242	267	253	256		866	253	256	266	251
867	259	264	257	225		867	243	268	253	256		867	253	256	267	251
868	259	264	257	225		868	243	268	254	256		868	253	256	267	251
869	259	264	258	225		869	243	268	254	256		869	254	256	267	251
870	259	264	258	225		870	243	268	254	256		870	254	256	267	251
871	259	264	258	225		871	243	269	254	257		871	254	257	267	251
872	259	264	258	225		872	243	269	254	257		872	254	257	267	252
873	260	265	258	225		873	243	269	255	257		873	254	257	268	252
874	260	267	258	225		874	243	269	255	257		874	254	257	267	252
875	260	267	258	225		875	243	269	255	257		875	254	257	268	252
876	260	267	258	225		876	243	269	255	257		876	254	257	268	252
877	260	267	259	226		877	243	269	255	257		877	255	257	268	252
878	260	267	259	226		878	243	269	255	257		878	255	257	268	252
879	260	267	259	226		879	243	269	255	257		879	255	256	268	252
880	260	267	259	226		880	243	270	256	257		880	255	257	268	253
881	260	267	259	226		881	244	270	256	257		881	255	257	268	253
882	260	267	259	226		882	244	270	256	257		882	255	257	268	253
883	260	267	259	227		883	244	270	256	257		883	255	257	268	253
884	260	267	259	227		884	244	270	256	257		884	255	257	268	253
885	261	267	259	227		885	244	270	256	257		885	255	257	269	253
886	261	267	259	227		886	244	271	255	257		886	255	257	269	254
887	261	267	259	227		887	244	271	255	257		887	255	258	269	254
888	261	267	260	227		888	244	271	256	257		888	255	258	269	254
889	261	268	260	227		889	244	271	256	257		889	255	258	269	254
890	261	268	260	227		890	244	271	256	257		890	255	258	269	254
891	261	268	260	227		891	244	271	256	257		891	255	258	269	254
892	261	268	260	227		892	244	271	256	257		892	255	258	270	254
893	261	268	260	227		893	244	271	256	258		893	255	258	270	254
894	261	268	260	227		894	243	271	256	258		894	255	258	270	255
895	262	268	260	227		895	243	272	256	258		895	255	258	270	255
896	262	268	260	228		896	243	272	256	258		896	256	258	270	255
897	262	270	260	228		897	243	272	257	258		897	256	259	270	255
898	262	268	260	228		898	243	272	257	258		898	256	260	271	255
899	262	268	261	228		899	243	272	257	258		899	256	260	271	255
900	263	268	261	228		900	243	272	257	258		900	256	260	271	255
901	263	268	261	228		901	243	272	258	258		901	256	260	271	255
902	263	269	261	229		902	243	272	258	259		902	256	260	271	255
903	263	269	261	229		903	243	272	259	259		903	256	260	271	255
904	263	269	261	229		904	243	272	259	259		904	256	260	271	256
905	263	269	261	229		905	243	273	259	259		905	256	261	271	256
906	263	269	261	229		906	243	273	259	259		906	256	261	271	256
907	263	269	261	229		907	243	273	259	259		907	257	261	271	256
908	263	269	261	229		908	243	273	259	259		908	257	261	271	256
909	263	269	261	229		909	243	273	260	259		909	257	261	271	256
910	263	269	261	229		910	243	273	260	259		910	257	261	271	256
911	263	269	262	229		911	243	273	260	259		911	257	261	272	256
912	263	269	262	230		912	243	273	260	259		912	257	261	272	256
913	263	270	262	230		913	244	273	260	260		913	257	261	272	257
914	264	270	262	230		914	244	274	260	260		914	257	262	272	257
915	264	270	262	230		915	243	274	260	260		915	257	262	272	257
916	264	270	262	230		916	243	274	260	260		916	258	262	272	257
917	264	270	262	230		917	243	274	260	260		917	258	262	272	257
918	264	270	262	230		918	244	274	260	260		918	258	262	272	257
919	264	270	262	230		919	244	274	260	261		919	258	262	273	257
920	264	270	263	230		920	245	274	261	261		920	258	263	273	257
921	264	270	263	230		921	244	274	261	261		921	258	263	273	258
922	264	271	263	230		922	244	274	261	261		922	258	263	273	258
923	265	273	263	230		923	245	274	261	261		923	258	263	273	258
924	265	273	263	230		924	246	275	262	261		924	258	263	273	258
925	265	271	263	230		925	246	275	262	261		925	258	263	273	258
926	265	272	263	230		926	246	275	262	261		926	258	263	273	258
927	265	272	263	230		927	247	275	262	261		927	258	263	273	258
928	265	272	263	231		928	247	275	262	261		928	258	263	273	259
929	265	272	263	231		929	248	275	262	261		929	259	264	273	259
930	265	272	263	231		930	248	275	262	261		930	259	264	273	259
931	266	272	263	231		931	248	275	263	261		931	259	264	273	259
932	266	271	263	231		932	248	275	263	262		932	259	264	273	259
933	266	271	263	231		933	248	275	263	261		933	259	264	273	260
934	266	271	263	231		934	248	276	263	261		934	259	264	273	260
935	266	271	263	231		935	248	276	263	262		935	259	264	273	260
936	266	272	264	231		936	248	276	263	262		936	259	264	273	260
937	266	272	264	231		937	248	276	263	262		937	260	264	274	260
938	266	272	264	231		938	248	276	263	262		938	260	264	274	260
939	266	272	264	231		939	248	276	263	262		939	260	264	274	261
940	266	272	264	233		940	248	276	263	262		940	260	264	274	260
941	266	274	264	233		941	248	276	263	262		941	260	264	274	261
942	267	274	264	233		942	248	276	263	262		942	260	264	274	261
943	267	274	264	233		943	249	277	264	262		943	260	264	275	261
944	267	274	264	232		944	249	277	264	262		944	260	265	275	261
945	267	274	264	232		945	249	277	264	262		945	260	265	275	261
946	267	274	265	232		946	249	277	264	263		946	260	265	275	261
947	267	274	265	232		947	249	277	264	263		947	260	264	275	262
948	267	274	265	232		948	249	277	264	263		948	260	264	275	261
949	267	274	265	232		949	249	277	264	263		949	261	264	275	261
950	267	274	265	232		950	249	277	264	263		950	261	265	275	261
951	267	274	265	232		951	249	278	265	263		951	261	265	275	261
952	268	274	265	232		952	249	278	265	263		952	261	265	275	262
953	268	274	265	232		953	249	278	265	263		953	261	265	275	262
954	268	275	265	232		954	249	278	265	263		954	261	265	275	262
955	268	275	265	232		955	249	278	265	263		955	261	265	275	262
956	268	275	266	233		956	249	278	265	263		956	261	265	276	262
957	268	275	266	233		957	250	278	265	264		957	261	265	276	263
958	269	275	266	233		958	251	278	265	264		958	261	267	276	263
959	269	275	266	233		959	251	278	265	264		959	261	267	276	263
960	268	275	266	233		960	251	278	266	264		960	262	267	276	263
961	268	275	266	233		961	251	278	265	264		961	262	267	276	263
962	268	275	266	233		962	251	279	266	264		962	262	267	276	263
963	268	276	266	233		963	251	279	266	264		963	262	268	277	263
964	268	275	266	234		964	251	279	266	264		964	262	268	277	263
965	269	275	266	234		965	251	279	266	264		965	262	268	277	263
966	269	276	266	234		966	251	279	266	265		966	262	268	277	264
967	269	276	267	234		967	251	279	266	265		967	262	268	277	264
968	269	275	267	234		968	251	279	266	265		968	262	268	277	264
969	269	275	267	234		969	251	279	266	265		969	263	268	278	264
970	269	275	267	234		970	252	279	266	265		970	263	268	278	264
971	269	275	267	234		971	252	279	267	265		971	263	268	278	264
972	269	275	267	234		972	252	279	267	265		972	263	268	278	264
973	269	275	267	234		973	252	279	267	265		973	263	269	278	264
974	269	275	267	234		974	252	280	267	265		974	263	269	278	264
975	269	276	267	234		975	252	280	267	265		975	263	269	278	264
976	269	277	267	235		976	252	280	267	265		976	263	268	278	264
977	270	277	267	235		977	252	280	267	265		977	263	268	278	265
978	270	277	267	235		978	252	280	267	265		978	263	268	278	265
979	270	277	267	235		979	252	280	267	265		979	263	268	278	265
980	270	277	270	235		980	252	280	267	266		980	263	269	278	265
981	270	277	270	235		981	252	280	268	266		981	264	269	278	265
982	270	278	269	235		982	252	281	268	266		982	264	269	279	265
983	270	277	269	235		983	252	281	268	266		983	264	269	279	266
984	270	277	269	235		984	252	281	268	266		984	264	270	279	266
985	270	277	270	235		985	252	281	268	266		985	264	270	279	266
986	270	278	269	235		986	252	281	268	266		986	264	269	279	266
987	270	279	269	235		987	252	281	267	266		987	264	269	279	266
988	270	280	268	235		988	252	281	267	266		988	264	269	279	266
989	271	280	268	236		989	252	281	267	266		989	264	269	279	266
990	271	280	268	236		990	252	281	267	268		990	264	269	279	266
991	271	280	269	236		991	253	281	268	268		991	264	269	279	266
992	271	280	269	236		992	254	282	268	268		992	264	269	279	267
993	271	280	269	236		993	254	282	268	267		993	264	269	279	267
994	271	280	269	236		994	254	282	268	267		994	264	269	280	267
995	271	280	269	236		995	254	282	268	267		995	265	269	280	267
996	271	280	269	236		996	254	282	268	267		996	265	269	280	267
997	271	279	269	236		997	254	282	268	267		997	265	270	280	267
998	271	279	269	236		998	254	282	268	267		998	265	270	280	267
999	271	279	269	236		999	254	282	270	267		999	265	270	280	268
1000	271	280	269	236		1000	254	283	270	267		1000	265	270	280	268
1001	271	281	269	236		1001	254	283	270	267		1001	265	270	280	268
1002	271	279	270	236		1002	254	283	270	267		1002	265	270	280	268
1003	272	281	270	237		1003	255	283	270	267		1003	266	270	280	268
1004	272	281	270	237		1004	255	283	270	268		1004	266	270	281	268
1005	272	281	270	237		1005	255	283	270	268		1005	266	270	281	268
1006	272	280	270	237		1006	255	283	270	268		1006	266	271	281	268
1007	272	280	270	238		1007	255	283	270	268		1007	266	271	281	268
1008	272	281	270	238		1008	255	284	270	268		1008	266	271	281	268
1009	272	281	270	237		1009	255	284	270	268		1009	266	271	281	268
1010	272	280	271	237		1010	255	284	270	268		1010	266	271	281	268
1011	272	280	271	237		1011	255	284	270	268		1011	266	271	281	269
1012	272	280	271	237		1012	255	284	271	268		1012	266	271	281	269
1013	272	281	271	237		1013	255	284	271	269		1013	266	271	281	269
1014	272	281	271	238		1014	256	284	271	269		1014	266	271	281	269
1015	272	281	271	237		1015	256	284	271	269		1015	266	271	281	269
1016	273	281	271	238		1016	256	284	271	269		1016	266	271	281	269
1017	273	280	271	238		1017	256	284	271	269		1017	267	272	281	269
1018	273	280	271	238		1018	256	284	272	269		1018	267	272	282	269
1019	273	281	271	238		1019	256	284	272	269		1019	267	272	282	269
1020	274	281	271	238		1020	256	284	272	269		1020	267	272	282	269
1021	274	281	271	238		1021	256	284	272	269		1021	267	272	282	269
1022	273	281	272	238		1022	256	285	272	269		1022	267	272	282	270
1023	273	281	272	238		1023	256	285	272	270		1023	267	272	282	270
1024	273	281	272	239		1024	256	285	272	269		1024	267	272	282	270
1025	274	281	272	239		1025	256	285	272	270		1025	267	272	282	270
1026	274	281	273	239		1026	256	285	272	270		1026	267	272	282	270
1027	273	281	273	239		1027	257	285	273	270		1027	267	272	282	270
1028	273	281	273	239		1028	257	285	273	270		1028	267	273	282	270
1029	273	282	272	239		1029	257	285	273	270		1029	267	273	283	271
1030	274	282	272	239		1030	257	285	273	270		1030	267	273	283	271
1031	274	282	272	239		1031	257	285	273	270		1031	267	273	283	271
1032	274	282	272	239		1032	257	285	273	271		1032	268	273	283	271
1033	274	282	272	239		1033	257	286	273	271		1033	268	273	283	271
1034	274	282	272	239		1034	257	286	273	271		1034	268	273	284	271
1035	274	282	272	239		1035	257	286	273	271		1035	268	273	284	271
1036	274	282	273	239		1036	257	286	273	271		1036	268	273	284	271
1037	274	282	273	239		1037	257	286	273	271		1037	268	273	284	271
1038	274	282	273	239		1038	257	286	273	271		1038	268	273	284	271
1039	274	282	273	240		1039	257	286	273	272		1039	268	273	284	272
1040	274	283	274	240		1040	258	286	274	272		1040	268	273	284	272
1041	274	283	275	240		1041	258	286	274	272		1041	269	273	284	272
1042	274	283	274	240		1042	258	286	274	272		1042	269	274	284	272
1043	275	282	274	240		1043	258	287	274	272		1043	269	273	284	272
1044	275	282	274	240		1044	258	287	274	272		1044	269	274	284	272
1045	275	282	274	240		1045	258	287	274	272		1045	269	274	284	272
1046	275	282	274	240		1046	258	287	274	272		1046	269	274	284	272
1047	275	282	274	240		1047	258	287	274	272		1047	269	274	284	272
1048	275	282	275	240		1048	258	287	274	272		1048	269	274	285	272
1049	275	282	275	240		1049	258	287	274	272		1049	269	274	285	272
1050	275	282	275	240		1050	258	287	274	272		1050	269	274	285	272
1051	275	282	276	242		1051	258	288	274	272		1051	269	274	285	272
1052	275	282	276	242		1052	259	288	275	272		1052	269	274	285	272
1053	275	283	276	242		1053	259	288	275	273		1053	269	274	285	272
1054	276	283	276	241		1054	258	288	275	273		1054	269	275	285	272
1055	276	283	276	241		1055	258	288	275	273		1055	270	275	285	273
1056	276	283	276	241		1056	258	288	275	273		1056	270	275	285	273
1057	276	284	275	241		1057	258	288	275	273		1057	270	275	285	273
1058	276	284	276	241		1058	259	288	275	273		1058	270	275	285	273
1059	276	284	276	241		1059	259	288	275	273		1059	270	275	285	273
1060	276	284	277	241		1060	259	288	276	273		1060	270	275	285	273
1061	276	284	277	242		1061	259	288	276	273		1061	270	275	285	273
1062	276	285	277	242		1062	259	288	276	273		1062	270	276	286	273
1063	276	285	277	242		1063	259	289	276	273		1063	271	275	285	273
1064	276	285	277	242		1064	259	289	276	273		1064	271	276	286	273
1065	276	285	277	242		1065	260	289	276	274		1065	271	276	286	273
1066	276	285	276	242		1066	260	289	276	274		1066	271	276	286	273
1067	276	285	276	242		1067	260	290	276	274		1067	271	276	286	274
1068	276	285	276	242		1068	260	290	276	274		1068	271	276	286	274
1069	276	285	277	242		1069	260	290	276	274		1069	271	276	286	274
1070	276	285	277	242		1070	260	290	276	274		1070	271	276	286	274
1071	276	285	277	242		1071	260	290	277	274		1071	271	277	286	274
1072	277	286	277	242		1072	260	290	277	274		1072	271	277	286	274
1073	277	286	277	242		1073	260	290	277	274		1073	271	277	287	274
1074	277	286	277	242		1074	260	290	277	274		1074	271	277	287	274
1075	277	286	277	243		1075	260	290	276	274		1075	271	277	287	275
1076	277	286	277	243		1076	261	290	277	274		1076	272	277	287	275
1077	277	286	277	243		1077	261	290	277	274		1077	272	277	287	275
1078	277	286	277	243		1078	261	290	277	274		1078	272	278	287	275
1079	277	287	277	243		1079	261	290	277	274		1079	272	278	287	275
1080	277	286	277	243		1080	261	290	276	275		1080	272	278	287	275
1081	277	286	278	243		1081	261	290	276	275		1081	272	278	287	275
1082	277	286	279	243		1082	261	291	276	275		1082	272	278	287	276
1083	277	286	279	243		1083	261	290	276	275		1083	272	278	287	276
1084	278	286	279	243		1084	260	290	277	275		1084	272	278	287	276
1085	278	286	278	243		1085	260	291	277	275		1085	272	278	287	276
1086	278	287	278	243		1086	261	291	277	275		1086	272	278	287	276
1087	278	287	278	243		1087	261	291	277	275		1087	272	278	287	276
1088	278	287	278	244		1088	261	291	277	275		1088	272	278	287	276
1089	278	287	278	244		1089	261	291	277	275		1089	272	278	288	276
1090	278	287	278	244		1090	261	291	277	275		1090	272	278	288	277
1091	278	286	278	244		1091	261	291	277	275		1091	273	278	288	277
1092	278	286	278	244		1092	261	291	277	275		1092	273	278	288	277
1093	279	287	279	244		1093	261	291	278	276		1093	273	278	288	277
1094	279	286	279	244		1094	261	292	278	276		1094	273	278	288	277
1095	279	286	279	244		1095	261	292	279	276		1095	273	278	288	277
1096	279	286	279	244		1096	261	292	279	276		1096	273	278	288	277
1097	279	287	279	244		1097	261	292	279	276		1097	273	279	288	277
1098	279	287	279	244		1098	261	292	280	276		1098	273	279	288	277
1099	279	287	279	244		1099	261	292	280	276		1099	273	279	288	277
1100	279	287	279	244		1100	261	292	280	276		1100	273	279	288	277
1101	279	287	279	245		1101	261	292	280	276		1101	273	279	288	277
1102	279	287	279	245		1102	262	292	280	276		1102	273	279	289	277
1103	279	288	279	245		1103	262	293	280	276		1103	273	279	289	277
1104	280	286	279	245		1104	262	293	280	276		1104	273	279	289	278
1105	280	287	279	245		1105	262	293	280	276		1105	273	279	289	278
1106	280	287	279	245		1106	262	293	280	276		1106	273	280	289	278
1107	280	287	279	245		1107	263	293	280	276		1107	273	280	289	278
1108	280	287	279	245		1108	263	293	280	277		1108	273	280	289	278
1109	280	287	279	245		1109	263	293	281	277		1109	274	280	289	278
1110	280	288	279	245		1110	263	293	281	277		1110	274	280	289	278
1111	280	290	279	245		1111	263	293	280	277		1111	274	280	289	278
1112	280	290	279	245		1112	264	293	280	277		1112	274	280	289	278
1113	280	290	279	246		1113	264	293	280	277		1113	274	280	290	278
1114	280	290	279	246		1114	264	293	280	277		1114	274	280	290	278
1115	280	290	279	246		1115	264	293	279	277		1115	274	280	290	278
1116	280	290	279	246		1116	264	294	279	276		1116	274	280	290	278
1117	280	289	280	246		1117	264	294	279	276		1117	274	280	290	278
1118	281	289	280	246		1118	264	294	279	277		1118	274	280	290	279
1119	281	289	280	246		1119	264	294	281	278		1119	274	280	290	279
1120	281	289	280	247		1120	264	294	281	278		1120	274	280	290	279
1121	281	289	280	247		1121	264	294	280	278		1121	274	280	290	279
1122	281	289	280	246		1122	265	294	280	278		1122	274	280	290	279
1123	281	289	280	246		1123	265	294	281	278		1123	274	281	290	279
1124	281	290	280	246		1124	265	294	281	278		1124	275	281	290	279
1125	281	290	280	247		1125	265	294	281	278		1125	275	281	291	279
1126	281	291	280	247		1126	265	294	281	278		1126	275	281	291	279
1127	281	291	280	247		1127	265	295	281	278		1127	275	281	291	279
1128	281	291	281	247		1128	265	295	281	278		1128	275	281	291	280
1129	281	291	281	247		1129	265	295	281	278		1129	275	281	291	280
1130	281	291	281	247		1130	265	295	281	278		1130	275	281	291	280
1131	281	291	281	247		1131	265	295	281	279		1131	275	281	291	280
1132	281	291	281	247		1132	265	295	282	279		1132	275	281	291	280
1133	281	291	281	247		1133	265	295	282	279		1133	275	281	291	280
1134	282	291	281	247		1134	265	295	282	279		1134	275	282	291	280
1135	282	290	281	247		1135	266	295	282	279		1135	275	282	291	280
1136	282	290	281	247		1136	266	295	282	279		1136	275	282	291	280
1137	282	290	281	248		1137	266	295	282	279		1137	276	282	291	280
1138	282	291	281	248		1138	266	296	282	279		1138	276	282	291	280
1139	282	291	281	249		1139	266	296	282	279		1139	276	282	291	280
1140	282	291	282	248		1140	266	296	282	279		1140	276	282	291	280
1141	282	291	282	248		1141	266	296	282	279		1141	276	282	291	280
1142	282	291	282	248		1142	266	296	283	279		1142	276	282	291	280
1143	282	291	282	248		1143	266	296	283	278		1143	276	282	292	280
1144	282	291	282	248		1144	266	296	283	279		1144	276	282	292	280
1145	283	291	282	248		1145	266	296	283	279		1145	276	282	292	281
1146	283	291	282	248		1146	267	296	283	279		1146	276	282	292	280
1147	283	291	282	248		1147	267	296	283	280		1147	276	282	292	281
1148	283	291	282	248		1148	267	297	283	280		1148	276	282	292	281
1149	283	291	283	248		1149	267	297	283	280		1149	277	282	292	281
1150	283	292	283	249		1150	267	297	283	280		1150	277	283	292	281
1151	283	292	283	249		1151	267	297	283	279		1151	277	283	292	281
1152	283	292	283	249		1152	267	297	283	279		1152	277	283	292	281
1153	283	293	283	249		1153	267	297	284	280		1153	277	283	292	281
1154	283	293	283	249		1154	267	297	284	280		1154	277	283	293	281
1155	283	293	283	249		1155	267	297	284	280		1155	277	283	293	282
1156	283	293	283	249		1156	267	297	284	280		1156	277	283	293	282
1157	283	293	283	249		1157	267	297	284	279		1157	277	283	293	282
1158	283	292	283	249		1158	267	297	284	279		1158	277	283	293	282
1159	283	292	283	249		1159	267	297	283	279		1159	277	283	293	282
1160	283	292	285	249		1160	267	297	283	280		1160	277	283	293	282
1161	283	292	285	249		1161	268	297	283	280		1161	277	284	293	282
1162	283	292	285	249		1162	268	297	283	280		1162	277	284	294	282
1163	283	293	285	249		1163	268	298	283	280		1163	278	284	294	282
1164	284	293	285	250		1164	268	298	283	280		1164	278	284	294	282
1165	284	293	285	250		1165	268	298	283	280		1165	278	284	294	282
1166	284	293	285	250		1166	268	298	283	280		1166	278	284	294	282
1167	284	293	285	250		1167	268	298	283	280		1167	278	284	294	282
1168	284	294	285	250		1168	268	298	283	280		1168	278	284	294	282
1169	284	294	285	250		1169	268	298	283	280		1169	278	284	294	282
1170	284	294	285	250		1170	268	298	284	280		1170	278	284	294	282
1171	284	294	285	250		1171	268	298	284	280		1171	278	284	294	283
1172	284	294	285	250		1172	269	299	284	280		1172	278	284	294	283
1173	284	294	285	250		1173	269	299	284	282		1173	279	285	295	283
1174	284	294	286	251		1174	269	299	284	282		1174	279	285	295	283
1175	284	294	286	251		1175	269	299	284	282		1175	279	285	295	283
1176	285	294	286	251		1176	269	299	285	282		1176	279	285	295	283
1177	285	294	286	251		1177	269	299	285	282		1177	279	285	295	283
1178	285	294	286	251		1178	269	299	285	282		1178	279	285	295	284
1179	285	293	286	251		1179	269	299	285	282		1179	279	285	295	284
1180	285	294	286	251		1180	269	299	285	282		1180	279	285	295	284
1181	285	294	285	251		1181	269	299	285	282		1181	279	285	295	284
1182	285	295	285	251		1182	269	299	285	282		1182	279	285	295	283
1183	285	295	285	251		1183	269	299	286	282		1183	279	285	295	283
1184	285	295	285	251		1184	269	300	286	282		1184	279	286	295	283
1185	285	295	285	251		1185	269	300	286	282		1185	279	286	296	284
1186	285	295	286	251		1186	269	300	286	282		1186	279	286	296	284
1187	285	294	286	251		1187	269	300	286	282		1187	280	286	296	284
1188	285	294	287	252		1188	270	300	287	282		1188	280	286	296	284
1189	285	294	287	252		1189	270	300	287	282		1189	280	286	296	284
1190	286	294	287	252		1190	270	300	287	282		1190	280	286	296	284
1191	286	294	287	252		1191	270	300	287	282		1191	280	286	296	285
1192	286	294	287	252		1192	270	300	287	282		1192	280	286	296	285
1193	286	294	287	252		1193	270	300	287	282		1193	280	286	296	285
1194	286	294	287	252		1194	270	300	287	282		1194	280	286	296	285
1195	286	295	287	252		1195	270	300	287	282		1195	280	286	296	285
1196	286	296	287	252		1196	270	300	287	282		1196	280	286	296	285
1197	286	296	287	252		1197	271	300	287	282		1197	280	286	296	284
1198	286	296	288	252		1198	271	300	287	282		1198	280	287	296	284
1199	287	296	287	252		1199	271	300	287	282		1199	280	287	296	285
1200	287	296	288	252		1200	271	301	287	282		1200	280	287	296	285
1201	287	296	288	254		1201	271	301	287	283		1201	280	287	296	285
1202	287	296	288	254		1202	271	301	288	283		1202	280	287	296	285
1203	287	296	288	253		1203	271	301	288	283		1203	281	287	297	285
1204	287	296	288	253		1204	271	301	288	283		1204	281	287	297	285
1205	287	297	288	253		1205	271	301	288	283		1205	281	287	297	285
1206	287	297	288	253		1206	271	301	288	283		1206	281	287	297	285
1207	287	296	288	253		1207	271	301	288	283		1207	281	287	297	285
1208	287	295	288	253		1208	271	301	288	283		1208	281	287	297	285
1209	287	295	289	253		1209	271	301	288	283		1209	281	288	297	286
1210	287	295	288	253		1210	271	302	288	283		1210	281	288	297	286
1211	287	295	288	253		1211	271	302	288	283		1211	281	288	297	286
1212	287	295	289	254		1212	271	302	288	283		1212	281	288	297	286
1213	287	295	289	254		1213	272	302	288	283		1213	282	288	297	286
1214	288	296	289	254		1214	272	302	288	284		1214	282	288	297	286
1215	288	295	289	254		1215	272	302	287	284		1215	282	288	297	286
1216	288	295	289	254		1216	272	302	287	284		1216	282	288	297	286
1217	288	296	289	254		1217	272	302	287	284		1217	282	288	298	286
1218	288	296	289	254		1218	272	302	287	284		1218	282	288	298	286
1219	288	297	289	255		1219	272	302	288	284		1219	282	288	298	286
1220	288	296	289	255		1220	272	303	288	284		1220	282	288	298	286
1221	288	296	288	254		1221	272	303	288	284		1221	282	288	298	286
1222	288	296	288	254		1222	272	303	288	284		1222	282	289	298	287
1223	288	298	288	255		1223	272	303	288	284		1223	282	289	298	287
1224	288	298	288	255		1224	272	303	288	284		1224	282	289	298	287
1225	288	298	288	255		1225	272	303	288	284		1225	282	289	298	287
1226	288	298	289	255		1226	272	303	288	284		1226	282	289	298	287
1227	288	297	289	255		1227	273	303	288	284		1227	282	289	298	287
1228	288	297	289	255		1228	273	303	288	285		1228	283	289	298	287
1229	288	297	289	255		1229	273	303	288	285		1229	283	289	298	287
1230	288	298	289	255		1230	273	303	288	285		1230	283	289	298	287
1231	288	298	289	256		1231	273	304	288	285		1231	283	289	299	287
1232	289	298	289	255		1232	273	304	289	285		1232	283	289	299	287
1233	289	298	289	255		1233	273	303	289	285		1233	283	289	299	287
1234	289	298	289	255		1234	273	303	290	285		1234	283	289	299	288
1235	289	298	290	255		1235	273	304	290	285		1235	283	289	299	288
1236	289	298	291	255		1236	273	304	290	285		1236	283	289	299	288
1237	289	298	291	255		1237	273	304	290	285		1237	283	289	299	288
1238	289	298	291	255		1238	273	304	290	285		1238	283	289	299	288
1239	289	298	291	255		1239	273	304	290	285		1239	283	289	299	288
1240	289	298	291	256		1240	273	304	290	285		1240	284	289	299	288
1241	289	299	290	256		1241	273	304	290	285		1241	284	289	300	288
1242	289	299	290	256		1242	273	304	290	285		1242	284	290	300	288
1243	289	299	290	256		1243	273	304	290	286		1243	284	290	300	288
1244	289	299	290	256		1244	274	304	290	286		1244	284	290	300	288
1245	289	299	290	256		1245	274	304	291	286		1245	284	290	300	288
1246	290	299	290	256		1246	274	304	291	286		1246	284	290	300	288
1247	290	299	290	256		1247	274	304	291	286		1247	284	290	300	288
1248	290	299	290	256		1248	274	304	291	286		1248	284	290	300	289
1249	290	299	290	256		1249	274	304	291	286		1249	284	290	300	289
1250	290	299	290	256		1250	274	304	291	286		1250	284	290	300	289
1251	290	299	291	257		1251	274	305	291	286		1251	284	290	301	289
1252	290	299	291	257		1252	274	305	291	286		1252	284	290	301	289
1253	290	299	291	257		1253	275	305	291	286		1253	285	290	301	289
1254	290	299	291	257		1254	275	305	291	287		1254	285	290	301	289
1255	290	299	291	257		1255	275	305	291	287		1255	285	290	301	289
1256	290	300	291	257		1256	275	305	291	287		1256	285	291	301	290
1257	290	300	291	257		1257	275	305	291	288		1257	285	291	301	290
1258	290	300	291	257		1258	275	305	291	288		1258	285	291	301	290
1259	290	299	291	257		1259	275	305	292	288		1259	285	291	301	290
1260	291	300	291	257		1260	275	305	292	288		1260	285	291	301	290
1261	291	300	291	257		1261	275	305	292	288		1261	285	291	301	290
1262	291	300	291	257		1262	275	305	292	287		1262	285	291	301	290
1263	291	300	291	257		1263	275	305	292	288		1263	285	291	302	290
1264	291	300	291	257		1264	276	305	292	288		1264	285	292	302	290
1265	291	300	291	258		1265	276	305	292	288		1265	285	292	302	290
1266	291	300	292	258		1266	276	305	292	288		1266	285	292	302	290
1267	291	300	292	258		1267	276	305	292	288		1267	286	292	302	290
1268	291	300	292	258		1268	276	305	292	288		1268	286	292	302	290
1269	291	300	292	258		1269	276	305	292	288		1269	286	292	302	291
1270	291	300	292	258		1270	276	305	292	288		1270	286	292	302	291
1271	292	300	292	258		1271	276	305	292	288		1271	286	292	302	291
1272	292	300	292	258		1272	276	306	292	289		1272	286	292	302	291
1273	292	300	293	258		1273	275	306	292	289		1273	286	292	302	291
1274	292	301	293	258		1274	275	306	292	289		1274	286	292	302	291
1275	292	301	294	259		1275	275	306	293	289		1275	286	292	302	291
1276	292	301	294	259		1276	275	306	293	289		1276	286	293	302	291
1277	292	301	294	259		1277	275	306	293	289		1277	287	293	302	291
1278	292	301	294	259		1278	276	306	293	289		1278	287	293	303	291
1279	292	301	294	259		1279	276	306	293	289		1279	287	293	303	292
1280	292	302	295	260		1280	276	306	293	289		1280	287	293	303	292
1281	293	301	295	260		1281	276	306	293	289		1281	287	293	303	292
1282	293	301	295	260		1282	276	306	293	289		1282	287	293	303	292
1283	293	301	295	260		1283	276	306	293	289		1283	287	293	303	292
1284	293	303	295	259		1284	276	306	293	289		1284	287	293	303	292
1285	293	303	295	259		1285	276	306	293	289		1285	287	293	303	292
1286	293	303	295	259		1286	276	307	293	289		1286	287	293	303	292
1287	293	303	295	259		1287	276	307	293	289		1287	287	293	303	292
1288	293	303	296	259		1288	277	307	293	290		1288	287	293	303	292
1289	293	301	296	259		1289	277	307	293	290		1289	287	293	303	292
1290	293	301	296	259		1290	277	308	293	290		1290	287	294	303	292
1291	293	301	295	259		1291	277	308	294	290		1291	287	294	303	292
1292	293	303	295	260		1292	278	308	294	290		1292	287	294	303	292
1293	293	303	295	260		1293	278	308	294	290		1293	287	294	304	292
1294	293	303	295	260		1294	278	308	294	290		1294	287	294	304	292
1295	293	303	294	260		1295	278	308	294	290		1295	288	294	304	292
1296	293	303	294	260		1296	278	308	294	290		1296	288	294	304	293
1297	293	303	295	260		1297	279	308	294	290		1297	287	294	304	293
1298	293	303	295	260		1298	279	308	294	290		1298	287	294	304	293
1299	294	303	295	260		1299	279	308	294	290		1299	287	294	304	293
1300	294	302	295	260		1300	279	308	294	290		1300	287	294	304	293
1301	294	303	295	260		1301	279	308	294	290		1301	288	294	304	293
1302	294	304	295	260		1302	279	308	294	290		1302	288	294	304	293
1303	294	304	295	261		1303	279	308	294	291		1303	288	294	304	293
1304	294	304	295	261		1304	279	308	294	291		1304	288	294	304	293
1305	294	304	295	261		1305	279	308	295	291		1305	288	294	305	293
1306	294	304	295	261		1306	279	308	295	291		1306	288	294	305	293
1307	294	304	295	261		1307	279	308	295	291		1307	288	294	305	293
1308	294	304	295	261		1308	279	309	294	291		1308	288	294	304	293
1309	294	304	295	261		1309	279	309	294	291		1309	288	295	304	293
1310	294	304	295	261		1310	279	309	295	291		1310	288	295	305	293
1311	294	304	295	261		1311	279	309	295	291		1311	288	295	305	294
1312	295	304	296	261		1312	279	309	295	291		1312	288	295	305	294
1313	295	305	295	261		1313	279	309	295	291		1313	288	295	305	294
1314	295	305	295	262		1314	279	309	295	291		1314	289	295	305	294
1315	295	305	296	262		1315	279	310	295	292		1315	289	295	305	294
1316	295	304	296	262		1316	279	310	295	292		1316	289	295	305	294
1317	295	304	297	262		1317	280	310	295	292		1317	289	295	305	294
1318	295	304	297	262		1318	280	310	296	292		1318	289	296	305	294
1319	295	304	297	262		1319	280	310	296	292		1319	289	296	305	295
1320	295	304	297	262		1320	280	310	296	292		1320	289	296	305	295
1321	295	304	297	262		1321	280	310	296	292		1321	289	296	305	295
1322	295	304	297	262		1322	280	310	296	292		1322	290	296	306	295
1323	295	304	297	262		1323	280	310	296	292		1323	290	296	306	295
1324	295	304	297	264		1324	280	310	296	292		1324	290	296	306	295
1325	295	304	297	264		1325	281	310	296	292		1325	290	296	306	295
1326	295	304	297	263		1326	281	310	296	292		1326	290	297	306	295
1327	295	304	298	263		1327	281	310	296	292		1327	290	297	306	295
1328	295	304	298	263		1328	281	310	296	293		1328	290	297	306	295
1329	295	304	298	263		1329	281	310	296	293		1329	290	297	306	295
1330	296	304	297	263		1330	281	310	296	293		1330	290	297	306	295
1331	296	304	297	263		1331	281	310	297	292		1331	290	297	307	295
1332	295	304	297	263		1332	281	311	297	293		1332	290	297	307	295
1333	296	304	297	263		1333	281	311	297	293		1333	290	297	307	295
1334	296	304	297	263		1334	281	311	297	293		1334	290	297	307	295
1335	296	304	297	263		1335	281	311	295	293		1335	290	297	307	296
1336	296	304	297	263		1336	281	311	295	293		1336	290	297	307	295
1337	296	305	297	263		1337	281	311	296	293		1337	290	297	306	296
1338	296	305	297	263		1338	281	311	296	294		1338	290	297	306	296
1339	296	305	297	264		1339	281	311	296	294		1339	290	298	307	296
1340	296	305	298	264		1340	281	311	296	294		1340	290	298	307	296
1341	296	305	299	264		1341	281	311	297	294		1341	291	298	307	296
1342	296	305	299	263		1342	282	311	297	294		1342	291	298	307	296
1343	296	305	299	264		1343	282	311	297	294		1343	291	298	307	296
1344	296	305	299	264		1344	282	311	297	294		1344	291	298	307	296
1345	296	305	299	264		1345	282	311	297	294		1345	291	298	307	296
1346	296	305	299	264		1346	282	311	297	294		1346	291	298	307	296
1347	297	306	299	264		1347	282	311	298	294		1347	291	298	307	296
1348	297	306	299	264		1348	282	311	299	294		1348	291	298	307	296
1349	297	306	299	264		1349	282	312	299	294		1349	291	298	307	296
1350	297	306	299	264		1350	282	312	298	295		1350	291	298	307	296
1351	297	307	298	264		1351	283	312	299	295		1351	291	298	307	296
1352	297	307	299	264		1352	283	312	300	295		1352	291	299	307	296
1353	297	307	299	264		1353	283	312	299	294		1353	292	299	307	296
1354	297	307	300	264		1354	283	312	299	294		1354	292	299	307	296
1355	297	307	300	266		1355	283	312	299	294		1355	292	299	308	296
1356	297	307	299	266		1356	283	312	298	294		1356	292	299	308	296
1357	298	307	299	266		1357	283	312	298	295		1357	292	299	308	296
1358	298	307	299	265		1358	283	312	298	295		1358	292	299	308	296
1359	298	307	299	265		1359	283	312	299	295		1359	292	299	308	296
1360	298	307	299	265		1360	283	312	299	295		1360	292	299	308	297
1361	298	307	299	265		1361	283	313	300	295		1361	292	299	308	297
1362	298	307	299	265		1362	283	313	300	295		1362	292	299	308	297
1363	298	308	299	265		1363	283	313	300	295		1363	292	299	308	297
1364	298	308	299	265		1364	283	313	300	295		1364	292	299	308	297
1365	298	307	300	265		1365	283	313	300	295		1365	292	299	308	297
1366	298	307	300	265		1366	283	313	300	295		1366	292	299	308	297
1367	298	308	300	265		1367	283	313	299	295		1367	292	299	308	297
1368	298	308	300	266		1368	283	313	299	295		1368	292	299	308	297
1369	298	308	300	266		1369	283	313	299	295		1369	293	300	308	297
1370	298	309	301	266		1370	283	313	299	295		1370	293	300	309	297
1371	298	309	301	266		1371	283	313	299	295		1371	293	300	309	297
1372	298	309	301	266		1372	283	313	299	295		1372	293	299	309	298
1373	299	309	301	266		1373	284	313	300	295		1373	293	300	309	298
1374	299	309	301	266		1374	284	313	300	295		1374	293	300	309	298
1375	299	309	301	266		1375	284	313	301	295		1375	293	300	309	298
1376	299	309	300	266		1376	284	313	301	295		1376	293	300	309	298
1377	299	309	301	266		1377	284	313	301	296		1377	293	300	309	298
1378	299	309	300	266		1378	284	314	301	296		1378	293	300	309	298
1379	299	309	301	266		1379	284	314	301	296		1379	293	300	309	298
1380	301	308	301	266		1380	284	314	300	296		1380	293	300	309	298
1381	299	309	301	267		1381	284	314	300	296		1381	293	300	309	298
1382	299	310	301	267		1382	284	314	300	296		1382	293	300	310	298
1383	300	310	301	267		1383	284	314	300	296		1383	293	300	310	298
1384	300	310	301	267		1384	285	314	301	295		1384	294	300	310	298
1385	300	310	301	267		1385	285	314	301	295		1385	294	300	309	298
1386	300	310	301	267		1386	285	314	301	295		1386	294	300	309	299
1387	300	310	302	267		1387	285	314	301	295		1387	294	301	310	299
1388	300	310	302	267		1388	285	314	301	295		1388	294	301	310	299
1389	300	310	302	267		1389	285	314	301	295		1389	294	301	310	299
1390	300	310	302	268		1390	285	314	301	295		1390	294	301	310	299
1391	300	310	302	267		1391	285	314	301	295		1391	294	301	310	299
1392	300	311	302	268		1392	285	314	301	295		1392	294	301	310	299
1393	300	311	302	269		1393	285	314	301	296		1393	295	301	310	299
1394	300	311	302	269		1394	285	314	301	296		1394	295	301	310	299
1395	300	311	302	269		1395	285	314	302	296		1395	295	302	310	300
1396	300	311	302	269		1396	285	314	302	296		1396	295	302	310	300
1397	300	311	302	268		1397	285	315	302	296		1397	295	302	310	300
1398	300	311	302	268		1398	285	315	302	296		1398	295	302	310	300
1399	300	311	303	268		1399	285	315	302	296		1399	295	302	310	300
1400	301	310	302	268		1400	285	315	302	296		1400	295	302	310	300
1401	301	310	302	268		1401	285	315	302	296		1401	295	302	311	300
1402	301	311	304	268		1402	285	315	302	296		1402	295	302	311	300
1403	301	311	304	268		1403	286	315	302	296		1403	295	302	311	300
1404	301	311	304	268		1404	286	316	302	297		1404	295	302	311	300
1405	301	311	304	269		1405	286	316	302	297		1405	295	302	311	300
1406	301	310	304	269		1406	286	316	302	297		1406	295	302	311	300
1407	301	311	304	269		1407	286	316	302	297		1407	295	302	311	300
1408	301	311	304	269		1408	286	316	302	297		1408	296	302	311	301
1409	301	311	304	269		1409	286	316	302	297		1409	296	302	311	301
1410	301	312	304	269		1410	286	316	302	297		1410	296	302	311	301
1411	301	312	304	270		1411	286	316	303	297		1411	296	303	311	301
1412	301	312	304	269		1412	287	316	303	297		1412	296	303	311	301
1413	302	312	304	269		1413	286	316	303	298		1413	296	303	312	301
1414	302	312	304	269		1414	287	316	303	298		1414	296	303	312	301
1415	302	311	304	269		1415	287	316	303	298		1415	296	303	312	301
1416	302	311	304	269		1416	287	316	303	299		1416	296	303	312	301
1417	302	310	304	269		1417	287	316	303	299		1417	296	303	312	301
1418	302	310	304	269		1418	287	316	303	299		1418	296	303	312	301
1419	302	310	304	269		1419	287	316	303	299		1419	296	303	312	301
1420	302	311	304	270		1420	287	317	303	299		1420	297	303	312	301
1421	302	311	304	270		1421	287	317	303	299		1421	297	303	312	302
1422	302	311	304	270		1422	287	317	303	299		1422	297	303	312	302
1423	302	311	304	270		1423	287	317	303	299		1423	297	303	312	302
1424	302	311	304	270		1424	287	317	303	299		1424	297	303	312	302
1425	302	311	303	270		1425	287	317	303	299		1425	297	304	313	302
1426	302	311	304	270		1426	287	317	303	299		1426	297	304	313	302
1427	302	312	304	270		1427	287	317	303	299		1427	297	304	313	302
1428	302	312	304	270		1428	287	317	303	299		1428	297	304	313	302
1429	302	312	304	270		1429	287	317	303	299		1429	297	303	313	302
1430	303	312	304	270		1430	288	318	303	299		1430	297	304	313	302
1431	303	313	304	271		1431	288	318	303	300		1431	297	304	313	302
1432	303	313	304	271		1432	288	318	304	300		1432	297	304	313	302
1433	303	313	304	271		1433	288	318	303	300		1433	297	304	313	302
1434	303	313	304	271		1434	288	318	303	300		1434	297	304	313	302
1435	303	313	305	271		1435	288	318	303	300		1435	297	304	313	302
1436	303	313	305	271		1436	288	318	303	300		1436	297	304	313	302
1437	303	313	305	271		1437	288	318	303	300		1437	297	304	313	302
1438	303	313	305	271		1438	288	318	303	300		1438	298	304	313	302
1439	303	313	305	271		1439	288	318	303	301		1439	298	304	313	302
1440	304	313	305	271		1440	288	318	304	300		1440	298	304	314	302
1441	304	313	305	271		1441	288	318	304	300		1441	298	304	314	302
1442	304	313	305	271		1442	288	318	304	300		1442	298	305	314	303
1443	304	313	305	271		1443	288	318	304	301		1443	298	305	314	303
1444	304	313	305	271		1444	289	318	304	301		1444	298	305	314	303
1445	304	313	305	271		1445	289	318	304	301		1445	298	305	314	303
1446	304	313	305	271		1446	289	319	304	301		1446	298	305	314	303
1447	304	313	305	271		1447	289	318	304	301		1447	298	305	314	303
1448	304	313	305	272		1448	289	318	304	301		1448	298	305	314	303
1449	304	314	305	272		1449	289	318	304	301		1449	298	305	314	303
1450	304	314	305	272		1450	289	318	304	301		1450	298	305	314	303
1451	304	314	306	272		1451	289	318	304	301		1451	298	305	314	303
1452	304	314	306	272		1452	289	318	304	301		1452	298	305	314	303
1453	305	314	306	272		1453	289	318	304	301		1453	299	305	314	303
1454	305	314	306	273		1454	289	319	306	301		1454	299	306	314	303
1455	305	314	306	273		1455	289	319	305	301		1455	299	306	315	304
1456	305	314	306	273		1456	289	319	305	301		1456	299	306	315	304
1457	305	314	306	273		1457	289	319	305	301		1457	299	306	315	304
1458	305	314	306	273		1458	289	319	305	301		1458	299	306	315	304
1459	305	314	306	272		1459	289	319	305	301		1459	299	306	315	304
1460	305	314	308	273		1460	289	319	305	301		1460	299	306	315	304
1461	305	315	308	273		1461	289	319	305	301		1461	299	306	315	304
1462	305	315	306	274		1462	290	319	305	301		1462	299	306	315	304
1463	305	314	306	274		1463	290	319	305	301		1463	299	306	315	304
1464	305	314	306	274		1464	290	319	305	301		1464	299	306	315	304
1465	305	314	307	274		1465	290	319	305	301		1465	299	306	315	304
1466	306	315	307	273		1466	290	319	305	301		1466	299	306	315	304
1467	306	316	307	273		1467	290	319	305	301		1467	299	307	315	304
1468	306	316	307	273		1468	290	319	305	302		1468	300	307	315	304
1469	306	316	307	273		1469	290	319	305	302		1469	300	307	316	305
1470	306	315	307	273		1470	290	319	305	301		1470	300	307	316	305
1471	306	315	307	273		1471	290	320	306	302		1471	300	307	316	305
1472	306	315	307	274		1472	290	320	306	302		1472	300	307	316	305
1473	306	315	307	274		1473	291	320	306	303		1473	300	307	315	305
1474	306	316	307	274		1474	291	320	306	303		1474	300	307	315	305
1475	306	316	308	274		1475	291	320	306	303		1475	300	307	316	305
1476	306	316	308	274		1476	291	320	306	303		1476	300	307	316	305
1477	306	315	308	274		1477	291	320	306	303		1477	301	307	316	305
1478	306	315	308	274		1478	291	320	306	303		1478	301	307	316	305
1479	306	315	308	274		1479	291	320	306	303		1479	301	307	315	305
1480	307	315	308	275		1480	291	320	306	303		1480	301	307	315	305
1481	307	315	308	275		1481	291	320	306	303		1481	301	307	315	305
1482	306	315	308	275		1482	291	320	306	303		1482	301	307	315	305
1483	306	315	308	276		1483	291	320	306	303		1483	301	307	316	305
1484	306	315	308	275		1484	291	321	307	303		1484	301	307	316	306
1485	307	315	308	275		1485	291	321	307	303		1485	301	308	316	306
1486	307	316	308	275		1486	291	321	307	304		1486	301	308	316	306
1487	307	315	308	275		1487	292	321	307	304		1487	301	308	316	306
1488	307	316	309	275		1488	292	321	307	304		1488	301	308	316	306
1489	307	316	310	275		1489	292	321	307	304		1489	301	308	316	306
1490	307	316	310	275		1490	292	321	307	304		1490	302	308	316	306
1491	307	316	310	275		1491	292	321	307	304		1491	302	308	318	306
1492	307	317	310	275		1492	292	321	307	304		1492	302	308	318	306
1493	307	316	310	275		1493	292	321	307	304		1493	302	308	318	306
1494	307	316	310	275		1494	292	321	307	304		1494	302	308	318	306
1495	307	316	309	275		1495	292	321	307	304		1495	302	308	318	306
1496	307	316	309	275		1496	292	321	307	304		1496	302	308	318	306
1497	307	316	310	275		1497	292	321	307	304		1497	302	309	318	306
1498	307	316	310	275		1498	292	321	307	304		1498	302	309	318	306
1499	308	317	310	275		1499	292	321	307	304		1499	302	309	318	307
1500	308	317	310	275		1500	292	321	308	304		1500	302	309	318	307
1501	308	317	310	276		1501	293	321	308	304		1501	302	309	318	307
1502	308	317	310	276		1502	293	322	308	304		1502	302	309	318	307
1503	308	317	310	276		1503	293	322	308	304		1503	302	309	318	307
1504	308	317	310	276		1504	293	322	308	304		1504	302	309	318	307
1505	308	317	310	276		1505	293	322	308	304		1505	302	309	318	307
1506	308	317	311	276		1506	293	322	308	305		1506	303	309	318	307
1507	308	318	311	276		1507	293	322	308	305		1507	303	309	318	307
1508	308	318	311	276		1508	293	322	308	305		1508	303	309	318	307
1509	308	318	311	276		1509	293	322	308	305		1509	303	309	318	307
1510	308	318	311	276		1510	293	322	308	305		1510	303	309	318	307
1511	308	318	312	276		1511	293	322	308	305		1511	303	309	318	307
1512	308	318	312	276		1512	293	322	308	305		1512	303	309	318	307
1513	308	319	312	276		1513	293	322	309	305		1513	303	309	318	307
1514	308	319	312	277		1514	293	322	309	305		1514	303	310	318	308
1515	309	319	312	277		1515	293	322	309	305		1515	303	310	318	308
1516	309	319	312	277		1516	294	322	309	305		1516	303	310	318	308
1517	309	319	312	277		1517	294	323	310	306		1517	303	310	318	308
1518	309	319	311	277		1518	294	323	310	306		1518	303	310	318	308
1519	309	319	312	277		1519	294	323	310	306		1519	303	310	318	308
1520	309	319	311	277		1520	294	323	310	306		1520	303	310	318	308
1521	309	318	312	277		1521	294	323	310	306		1521	303	310	318	308
1522	309	318	312	277		1522	294	323	310	306		1522	303	310	318	308
1523	309	318	312	277		1523	294	323	310	306		1523	303	310	318	308
1524	309	318	312	277		1524	294	323	310	306		1524	303	310	319	308
1525	309	318	312	278		1525	294	323	310	306		1525	303	310	319	308
1526	309	318	312	278		1526	295	323	310	306		1526	303	310	319	308
1527	310	318	312	278		1527	295	323	310	306		1527	303	310	319	309
1528	310	318	312	278		1528	295	323	310	306		1528	303	310	319	309
1529	310	318	312	278		1529	295	323	310	306		1529	304	310	319	309
1530	310	318	312	278		1530	295	323	310	306		1530	304	310	319	309
1531	310	318	312	278		1531	295	324	310	306		1531	304	310	319	309
1532	310	318	312	278		1532	295	323	310	307		1532	304	311	319	309
1533	310	318	311	278		1533	295	323	310	307		1533	304	311	319	309
1534	310	318	311	278		1534	295	323	310	307		1534	304	311	319	309
1535	310	319	312	279		1535	295	323	310	307		1535	304	311	319	309
1536	310	319	312	279		1536	295	324	310	307		1536	304	311	319	309
1537	310	319	312	279		1537	295	324	311	307		1537	304	311	319	309
1538	310	319	312	279		1538	295	324	311	307		1538	304	311	319	309
1539	310	320	312	279		1539	295	324	311	307		1539	305	311	319	309
1540	311	320	312	280		1540	296	324	311	308		1540	305	311	319	309
1541	311	320	312	280		1541	296	324	311	308		1541	305	311	319	309
1542	311	319	312	280		1542	296	324	311	308		1542	305	311	319	309
1543	311	319	312	280		1543	296	324	311	308		1543	305	311	319	309
1544	311	319	313	280		1544	296	325	311	308		1544	305	311	320	310
1545	311	319	313	279		1545	296	325	312	308		1545	305	311	320	310
1546	311	319	313	279		1546	296	325	312	308		1546	305	311	320	310
1547	311	319	313	279		1547	296	325	311	308		1547	305	311	320	310
1548	311	319	313	279		1548	296	325	311	308		1548	305	311	321	310
1549	311	319	313	279		1549	296	325	311	308		1549	305	311	321	310
1550	311	319	313	280		1550	296	325	311	308		1550	305	311	321	310
1551	311	320	313	280		1551	296	325	311	308		1551	305	311	320	310
1552	311	320	313	280		1552	296	325	312	308		1552	305	311	320	310
1553	311	321	313	280		1553	297	325	312	308		1553	305	311	320	310
1554	312	321	313	280		1554	297	325	312	308		1554	305	311	320	310
1555	312	321	313	280		1555	297	325	312	308		1555	306	311	320	310
1556	312	321	314	280		1556	296	325	312	309		1556	306	311	320	310
1557	312	321	314	280		1557	296	325	312	308		1557	306	311	320	310
1558	312	321	314	280		1558	296	325	311	308		1558	306	312	320	310
1559	312	321	314	280		1559	296	325	311	308		1559	306	312	322	310
1560	311	321	314	280		1560	296	325	311	308		1560	306	312	322	311
1561	311	321	314	280		1561	296	325	312	308		1561	306	312	322	311
1562	312	321	314	280		1562	296	325	312	309		1562	306	312	322	311
1563	312	321	314	280		1563	296	326	312	309		1563	306	312	322	311
1564	312	321	314	280		1564	296	326	312	309		1564	306	312	322	311
1565	312	321	314	281		1565	296	326	312	309		1565	306	312	322	311
1566	312	321	314	281		1566	297	326	312	309		1566	306	312	322	311
1567	312	322	314	281		1567	297	326	312	309		1567	306	312	322	311
1568	312	322	314	281		1568	297	326	313	309		1568	306	312	322	311
1569	312	322	314	281		1569	297	326	313	309		1569	307	312	322	311
1570	312	322	314	281		1570	297	326	313	309		1570	307	312	322	311
1571	312	322	314	281		1571	297	326	313	309		1571	307	312	323	311
1572	312	322	314	281		1572	297	326	312	309		1572	307	312	323	311
1573	312	322	314	281		1573	297	326	312	309		1573	307	312	323	311
1574	312	322	314	281		1574	297	326	313	310		1574	307	312	323	311
1575	313	321	314	281		1575	297	326	314	310		1575	307	313	323	311
1576	313	321	314	281		1576	297	326	314	310		1576	307	313	323	311
1577	313	321	314	282		1577	297	326	314	310		1577	307	313	323	312
1578	312	322	315	282		1578	297	326	314	310		1578	307	313	323	312
1579	312	323	315	282		1579	297	326	314	310		1579	307	313	323	312
1580	313	322	316	282		1580	297	326	314	310		1580	307	313	323	312
1581	313	322	316	282		1581	298	326	314	310		1581	307	313	323	312
1582	313	322	316	282		1582	298	326	314	310		1582	307	313	323	312
1583	313	323	316	282		1583	298	326	314	310		1583	307	313	323	312
1584	313	323	316	282		1584	298	327	314	310		1584	308	313	323	312
1585	313	323	316	282		1585	298	327	314	310		1585	308	314	323	312
1586	313	323	316	282		1586	298	327	314	311		1586	308	314	323	312
1587	313	324	316	282		1587	298	327	314	311		1587	308	314	323	312
1588	313	324	316	282		1588	298	327	313	311		1588	308	314	323	312
1589	313	324	316	282		1589	298	327	313	311		1589	308	314	323	312
1590	313	324	317	282		1590	298	327	313	311		1590	308	314	323	312
1591	313	324	316	282		1591	298	327	313	311		1591	308	314	323	312
1592	313	324	316	282		1592	299	326	314	311		1592	308	314	324	312
1593	313	324	316	282		1593	299	326	314	311		1593	308	314	324	313
1594	313	324	316	282		1594	299	326	314	311		1594	308	314	324	313
1595	314	324	316	283		1595	299	326	314	311		1595	308	314	324	313
1596	314	324	316	283		1596	299	327	314	311		1596	308	314	324	313
1597	314	324	316	283		1597	299	327	314	311		1597	308	314	324	313
1598	314	324	316	283		1598	300	326	314	311		1598	308	314	324	313
1599	314	324	316	283		1599	300	326	314	311		1599	309	314	324	313
1600	314	324	316	283		1600	300	327	314	311		1600	309	315	324	313
1601	314	324	316	283		1601	300	327	315	311		1601	309	315	324	313
1602	314	324	316	283		1602	300	327	315	312		1602	309	315	324	313
1603	314	324	316	283		1603	300	327	315	312		1603	309	315	324	313
1604	314	324	316	283		1604	300	327	315	312		1604	309	315	325	313
1605	315	324	317	283		1605	300	327	315	312		1605	309	315	325	313
1606	315	324	317	283		1606	300	327	315	312		1606	309	315	325	313
1607	315	324	317	283		1607	300	327	315	312		1607	309	315	325	313
1608	315	324	317	283		1608	300	327	315	312		1608	309	315	325	313
1609	315	325	317	283		1609	300	327	315	312		1609	309	315	325	313
1610	315	325	317	283		1610	300	327	315	312		1610	309	315	325	314
1611	315	325	317	284		1611	300	327	315	312		1611	309	315	324	314
1612	315	325	317	284		1612	300	327	315	312		1612	309	315	325	314
1613	315	325	317	284		1613	300	327	315	312		1613	309	315	325	314
1614	315	325	317	284		1614	300	327	315	313		1614	310	315	325	314
1615	315	325	319	284		1615	301	327	315	313		1615	310	315	325	314
1616	315	325	318	284		1616	301	328	315	313		1616	310	315	325	314
1617	315	325	318	284		1617	301	328	315	313		1617	310	316	325	314
1618	315	325	318	284		1618	301	328	315	313		1618	310	318	325	314
1619	315	325	318	284		1619	301	328	315	313		1619	310	318	325	314
1620	316	325	318	284		1620	301	328	315	313		1620	310	318	325	314
1621	316	325	318	284		1621	301	328	315	313		1621	310	318	325	314
1622	316	326	318	284		1622	301	329	315	313		1622	310	318	325	314
1623	316	326	318	284		1623	301	329	315	313		1623	310	318	326	314
1624	316	326	318	284		1624	301	329	315	313		1624	310	318	326	314
1625	316	326	319	284		1625	302	330	316	313		1625	310	318	326	314
1626	316	326	319	284		1626	302	329	316	313		1626	310	318	326	314
1627	316	326	319	285		1627	302	330	316	313		1627	310	318	326	314
1628	316	326	319	285		1628	302	330	316	313		1628	310	318	326	314
1629	316	326	319	285		1629	302	330	316	313		1629	310	318	326	315
1630	316	326	319	285		1630	302	330	316	313		1630	310	318	326	315
1631	316	326	319	285		1631	302	330	316	313		1631	311	318	326	315
1632	316	326	319	285		1632	302	330	316	313		1632	311	318	326	315
1633	316	327	319	285		1633	302	330	316	313		1633	311	318	326	315
1634	317	326	319	285		1634	302	330	317	314		1634	311	317	326	315
1635	317	326	319	285		1635	302	330	317	314		1635	311	317	326	315
1636	317	326	319	285		1636	302	330	318	314		1636	311	317	327	315
1637	317	326	319	285		1637	302	330	316	314		1637	311	317	327	315
1638	317	326	319	285		1638	302	330	316	314		1638	311	317	327	315
1639	317	326	319	285		1639	302	331	316	314		1639	311	317	327	315
1640	317	326	321	285		1640	302	331	317	314		1640	311	318	327	315
1641	317	327	321	285		1641	303	331	317	314		1641	311	318	327	315
1642	317	326	321	285		1642	303	331	317	314		1642	311	318	327	315
1643	317	327	321	286		1643	303	331	317	314		1643	311	318	327	315
1644	317	327	320	286		1644	303	331	317	314		1644	312	318	327	316
1645	317	327	320	286		1645	303	331	317	314		1645	312	318	327	316
1646	317	327	320	286		1646	303	331	317	314		1646	312	318	327	316
1647	317	328	320	286		1647	303	331	317	314		1647	312	318	327	316
1648	318	328	319	286		1648	303	331	317	314		1648	312	318	327	316
1649	318	328	319	287		1649	303	331	317	314		1649	312	318	327	316
1650	318	328	319	286		1650	303	331	317	314		1650	312	318	327	316
1651	318	328	320	287		1651	304	330	317	314		1651	312	318	327	316
1652	318	328	320	287		1652	304	330	317	314		1652	312	318	327	316
1653	318	328	320	287		1653	304	330	317	313		1653	312	318	327	316
1654	318	328	321	287		1654	304	330	318	313		1654	312	318	327	316
1655	319	328	321	287		1655	304	330	318	313		1655	312	318	327	316
1656	319	328	321	287		1656	304	330	318	313		1656	312	318	327	316
1657	318	328	321	287		1657	304	330	318	313		1657	312	318	327	316
1658	318	327	321	287		1658	304	330	318	313		1658	312	318	327	316
1659	318	327	321	287		1659	304	330	318	313		1659	312	318	327	316
1660	318	328	321	287		1660	304	331	318	313		1660	312	318	327	316
1661	318	328	320	287		1661	303	331	318	314		1661	312	318	328	316
1662	319	328	320	287		1662	303	331	318	314		1662	312	318	328	316
1663	319	328	320	287		1663	303	331	318	314		1663	313	319	328	316
1664	319	328	321	287		1664	303	331	318	314		1664	313	319	328	316
1665	319	328	321	287		1665	303	331	319	314		1665	313	319	328	316
1666	319	328	321	287		1666	303	331	319	314		1666	313	319	328	316
1667	319	328	321	287		1667	303	331	319	314		1667	313	319	328	316
1668	319	328	321	287		1668	303	331	319	314		1668	313	319	328	316
1669	319	328	321	287		1669	303	331	319	314		1669	313	319	328	316
1670	319	328	321	287		1670	303	331	318	314		1670	313	319	328	316
1671	319	328	321	288		1671	304	331	319	314		1671	313	319	328	316
1672	319	328	321	288		1672	304	331	319	314		1672	313	319	328	317
1673	319	328	322	288		1673	304	331	319	314		1673	313	319	328	317
1674	319	329	322	288		1674	304	331	319	314		1674	313	319	328	317
1675	319	329	322	289		1675	304	331	319	314		1675	313	319	328	317
1676	319	329	322	289		1676	304	331	319	314		1676	313	319	328	317
1677	319	329	322	289		1677	304	332	319	315		1677	314	319	328	317
1678	319	329	322	288		1678	304	332	319	315		1678	314	320	328	317
1679	319	329	322	288		1679	304	332	319	315		1679	314	320	328	317
1680	320	329	322	288		1680	304	332	319	315		1680	314	320	328	317
1681	320	329	322	288		1681	304	332	319	315		1681	314	320	328	317
1682	320	329	322	288		1682	304	332	319	315		1682	314	320	328	317
1683	319	329	322	288		1683	304	332	319	315		1683	314	320	328	317
1684	319	330	322	288		1684	304	332	319	315		1684	314	320	329	317
1685	319	330	322	289		1685	304	332	319	315		1685	314	320	329	318
1686	319	330	322	289		1686	304	332	319	315		1686	314	320	329	318
1687	319	330	322	289		1687	304	332	319	315		1687	314	320	329	318
1688	319	330	322	289		1688	305	332	319	315		1688	315	320	329	318
1689	319	330	322	289		1689	305	332	319	315		1689	315	321	329	318
1690	319	329	322	289		1690	305	332	319	315		1690	315	321	329	318
1691	319	329	322	289		1691	305	332	319	315		1691	315	321	329	318
1692	320	329	322	289		1692	305	332	320	315		1692	315	321	329	318
1693	320	330	323	289		1693	305	333	320	316		1693	315	321	329	319
1694	320	330	323	289		1694	305	333	320	317		1694	315	321	329	319
1695	320	330	323	289		1695	305	333	320	317		1695	315	321	329	319
1696	320	330	323	289		1696	305	333	320	317		1696	315	321	329	319
1697	320	330	323	289		1697	305	333	320	317		1697	315	321	329	319
1698	320	330	323	289		1698	305	333	320	317		1698	315	321	329	319
1699	320	330	323	289		1699	305	333	320	317		1699	315	321	329	319
1700	320	330	323	289		1700	305	333	321	317		1700	315	321	330	319
1701	320	330	323	290		1701	305	333	321	317		1701	315	321	330	319
1702	320	330	323	290		1702	305	333	321	317		1702	315	322	330	319
1703	320	331	324	290		1703	305	333	321	317		1703	315	322	330	319
1704	320	331	324	290		1704	305	333	321	317		1704	315	322	330	319
1705	320	331	324	290		1705	305	334	321	317		1705	315	322	330	319
1706	321	331	324	290		1706	304	334	321	317		1706	315	322	330	319
1707	321	331	324	290		1707	304	334	321	317		1707	316	322	330	319
1708	321	331	323	290		1708	304	334	321	317		1708	316	322	330	319
1709	321	331	323	290		1709	305	334	320	317		1709	316	322	330	319
1710	321	331	323	290		1710	305	334	320	317		1710	316	322	330	319
1711	321	331	324	290		1711	305	334	321	317		1711	316	322	330	319
1712	321	331	323	290		1712	305	334	321	317		1712	316	322	330	319
1713	321	331	323	290		1713	305	334	321	318		1713	316	322	331	319
1714	321	331	324	290		1714	305	334	321	318		1714	316	322	331	319
1715	321	332	324	290		1715	305	334	321	318		1715	316	322	331	319
1716	321	332	324	290		1716	305	334	322	318		1716	316	322	331	319
1717	321	332	324	290		1717	306	334	322	318		1717	316	322	331	319
1718	321	332	324	291		1718	306	334	322	318		1718	316	322	331	319
1719	321	332	324	291		1719	306	334	322	319		1719	316	323	331	319
1720	321	332	324	293		1720	306	334	322	319		1720	316	323	331	319
1721	321	332	324	293		1721	306	334	322	319		1721	316	323	331	319
1722	321	332	324	293		1722	306	334	322	319		1722	316	323	331	319
1723	322	332	324	293		1723	306	334	322	319		1723	316	323	332	319
1724	322	332	324	293		1724	306	334	322	319		1724	316	323	332	319
1725	322	332	324	293		1725	306	334	322	319		1725	316	323	332	319
1726	322	331	324	293		1726	306	334	322	320		1726	316	323	332	319
1727	322	331	324	293		1727	306	334	322	320		1727	317	323	332	319
1728	322	332	324	292		1728	306	334	322	320		1728	317	323	332	319
1729	322	332	324	292		1729	306	334	323	320		1729	317	323	332	320
1730	322	332	324	292		1730	306	335	323	320		1730	317	323	332	320
1731	322	332	324	292		1731	306	335	323	320		1731	317	323	332	320
1732	322	332	325	292		1732	306	335	323	320		1732	317	323	332	320
1733	322	331	325	292		1733	306	335	323	320		1733	317	323	332	320
1734	322	331	325	292		1734	306	335	323	320		1734	317	323	332	320
1735	322	331	325	292		1735	306	335	323	320		1735	317	323	332	320
1736	322	331	325	292		1736	306	335	323	320		1736	317	324	332	320
1737	322	331	325	292		1737	306	335	323	320		1737	317	324	332	320
1738	322	331	325	292		1738	306	335	323	320		1738	317	325	333	320
1739	322	330	325	293		1739	306	335	323	320		1739	317	325	333	321
1740	323	330	325	293		1740	306	335	323	320		1740	317	325	333	321
1741	323	330	325	293		1741	306	335	323	320		1741	318	325	333	321
1742	323	330	325	293		1742	306	335	323	320		1742	318	325	333	321
1743	323	331	325	293		1743	306	335	323	321		1743	318	325	333	321
1744	323	331	325	293		1744	306	335	323	321		1744	318	325	333	321
1745	323	331	326	293		1745	306	335	324	321		1745	318	325	333	321
1746	323	332	326	293		1746	306	335	324	321		1746	318	325	333	321
1747	323	332	326	293		1747	306	336	324	321		1747	318	325	333	321
1748	323	332	326	293		1748	306	336	324	321		1748	318	325	333	321
1749	323	332	327	293		1749	306	336	324	321		1749	318	325	333	321
1750	323	332	327	293		1750	306	335	324	321		1750	318	325	333	321
1751	324	332	327	293		1751	306	336	324	321		1751	319	325	333	322
1752	324	332	327	293		1752	306	336	324	321		1752	319	325	333	322
1753	324	332	327	293		1753	306	336	324	321		1753	319	326	334	322
1754	324	332	327	293		1754	306	336	324	321		1754	319	326	334	322
1755	324	333	327	293		1755	306	336	324	320		1755	319	326	334	322
1756	324	333	327	293		1756	307	336	324	320		1756	319	326	334	322
1757	324	333	327	294		1757	307	336	324	320		1757	319	326	334	322
1758	324	334	327	294		1758	307	336	324	320		1758	319	326	334	322
1759	324	333	327	294		1759	307	336	324	320		1759	319	326	334	322
1760	323	334	326	294		1760	307	336	325	320		1760	319	326	334	322
1761	324	334	326	294		1761	307	336	324	320		1761	319	326	334	322
1762	324	333	326	294		1762	307	336	324	320		1762	319	326	334	322
1763	324	334	326	294		1763	307	336	324	321		1763	319	326	334	322
1764	324	334	327	294		1764	307	336	324	321		1764	319	326	334	322
1765	324	334	326	294		1765	307	336	324	321		1765	319	326	334	322
1766	324	334	326	294		1766	307	336	324	321		1766	319	326	334	322
1767	324	334	326	294		1767	307	337	324	321		1767	319	326	334	323
1768	324	334	327	294		1768	307	337	325	322		1768	319	326	334	323
1769	324	334	327	294		1769	307	337	326	322		1769	319	326	335	323
1770	324	334	327	294		1770	306	337	325	322		1770	319	326	335	323
1771	324	334	328	295		1771	306	337	325	322		1771	319	326	335	323
1772	324	334	328	295		1772	307	337	325	322		1772	319	326	335	323
1773	324	334	328	295		1773	307	337	325	321		1773	319	326	335	323
1774	324	334	328	295		1774	307	337	325	321		1774	319	326	335	323
1775	324	334	328	295		1775	307	337	325	321		1775	320	326	335	323
1776	324	334	328	295		1776	307	338	326	321		1776	320	326	335	323
1777	325	334	328	295		1777	307	338	326	321		1777	319	326	335	323
1778	326	334	328	295		1778	307	338	326	321		1778	319	326	335	323
1779	325	334	328	295		1779	307	338	326	321		1779	319	326	335	323
1780	325	334	328	295		1780	307	338	326	321		1780	320	326	335	323
1781	325	334	328	295		1781	307	338	325	321		1781	320	327	336	323
1782	325	334	328	295		1782	307	338	325	321		1782	320	327	336	323
1783	325	334	328	295		1783	307	338	325	321		1783	320	327	336	323
1784	325	334	328	295		1784	307	338	325	321		1784	320	327	336	323
1785	325	334	328	295		1785	307	338	325	322		1785	320	327	336	323
1786	325	335	328	295		1786	307	338	325	322		1786	320	327	336	323
1787	325	334	328	295		1787	307	338	325	322		1787	320	328	336	323
1788	325	334	328	295		1788	307	338	325	323		1788	320	328	336	323
1789	325	334	328	295		1789	307	338	325	323		1789	320	328	336	323
1790	325	334	328	295		1790	307	338	325	323		1790	320	328	336	323
1791	325	334	328	296		1791	307	338	325	323		1791	321	328	336	324
1792	326	334	329	296		1792	307	338	325	323		1792	321	328	336	324
1793	326	334	329	296		1793	307	338	325	323		1793	321	328	336	324
1794	326	334	329	296		1794	307	338	326	323		1794	321	328	336	324
1795	326	334	329	296		1795	307	338	326	323		1795	321	328	336	324
1796	326	335	329	296		1796	307	339	326	323		1796	321	328	337	324
1797	326	335	330	296		1797	307	339	326	323		1797	321	328	337	324
1798	326	335	330	296		1798	307	339	326	323		1798	321	328	337	324
1799	326	335	330	296		1799	307	339	326	323		1799	321	328	337	324
1800	327	335	330	296		1800	307	339	326	323		1800	321	329	337	324
1801	326	335	330	296		1801	307	339	326	323		1801	321	329	337	324
1802	326	335	330	296		1802	307	339	326	323		1802	321	329	337	324
1803	326	335	330	296		1803	307	339	326	323		1803	322	329	337	324
1804	326	335	330	296		1804	307	339	326	324		1804	322	329	337	325
1805	326	335	330	296		1805	307	339	326	324		1805	322	329	337	325
1806	326	335	330	296		1806	307	339	326	324		1806	322	329	337	325
1807	327	336	330	297		1807	308	339	326	324		1807	322	329	337	325
1808	327	336	330	297		1808	308	339	326	324		1808	322	329	337	325
1809	327	336	330	297		1809	308	339	326	324		1809	322	329	337	325
1810	327	336	330	297		1810	307	339	327	324		1810	322	329	337	325
1811	327	336	330	297		1811	308	339	327	324		1811	322	329	338	325
1812	327	337	330	297		1812	308	339	327	324		1812	322	329	337	326
1813	327	337	330	297		1813	308	339	327	324		1813	322	329	337	326
1814	327	337	330	297		1814	308	339	327	324		1814	322	329	337	326
1815	327	337	330	297		1815	308	339	327	324		1815	322	329	337	326
1816	327	337	330	297		1816	308	339	327	324		1816	322	329	337	326
1817	327	337	330	297		1817	308	339	327	324		1817	322	329	337	326
1818	327	336	330	297		1818	308	340	327	325		1818	322	329	337	326
1819	327	336	330	297		1819	308	340	327	325		1819	322	329	338	326
1820	327	336	331	297		1820	308	340	327	325		1820	322	329	338	326
1821	327	336	330	297		1821	308	340	327	325		1821	322	329	338	326
1822	327	336	330	297		1822	308	340	327	325		1822	322	329	338	326
1823	327	337	330	297		1823	308	340	327	325		1823	322	329	338	326
1824	328	338	330	297		1824	308	340	327	325		1824	322	330	338	326
1825	328	338	331	297		1825	308	340	327	325		1825	322	330	338	326
1826	328	338	331	297		1826	308	340	327	325		1826	323	330	338	326
1827	328	338	331	297		1827	308	340	327	325		1827	323	330	338	326
1828	328	338	331	298		1828	308	340	327	325		1828	323	330	338	326
1829	328	338	331	298		1829	308	340	327	325		1829	323	330	338	326
1830	328	338	331	298		1830	308	340	328	325		1830	323	330	338	326
1831	328	339	332	298		1831	308	341	328	325		1831	323	330	338	326
1832	328	339	332	298		1832	308	340	328	325		1832	323	330	338	326
1833	328	339	332	298		1833	308	340	328	327		1833	323	330	338	326
1834	328	339	332	298		1834	308	340	328	327		1834	323	330	338	326
1835	328	339	332	298		1835	308	340	328	327		1835	323	330	338	327
1836	328	338	332	298		1836	308	340	328	327		1836	323	330	338	327
1837	329	338	332	298		1837	308	340	328	327		1837	323	330	338	327
1838	329	338	332	298		1838	308	340	328	327		1838	323	330	339	327
1839	329	338	332	298		1839	308	340	328	327		1839	323	330	339	327
1840	329	338	333	298		1840	309	340	328	327		1840	323	330	339	327
1841	329	338	333	298		1841	309	341	328	327		1841	323	331	339	327
1842	329	338	333	298		1842	309	341	328	327		1842	323	330	339	327
1843	329	338	333	298		1843	309	341	328	327		1843	323	330	339	327
1844	329	339	333	298		1844	309	341	328	328		1844	324	331	339	327
1845	329	338	333	298		1845	309	341	328	328		1845	324	330	339	327
1846	329	338	333	298		1846	309	341	328	328		1846	324	331	339	327
1847	329	338	332	299		1847	309	341	329	328		1847	324	331	339	327
1848	329	339	332	299		1848	309	342	329	328		1848	324	331	339	327
1849	329	339	332	299		1849	309	342	329	328		1849	324	331	339	327
1850	329	339	332	299		1850	309	341	329	328		1850	324	331	339	327
1851	329	339	333	299		1851	309	341	329	328		1851	324	331	339	327
1852	329	339	333	299		1852	309	341	329	328		1852	324	331	339	328
1853	329	339	333	299		1853	309	341	329	328		1853	324	331	339	328
1854	329	339	333	299		1854	309	341	329	328		1854	324	331	339	328
1855	329	339	333	299		1855	309	342	329	328		1855	324	331	339	328
1856	330	339	333	299		1856	309	342	329	328		1856	324	331	339	328
1857	329	339	333	299		1857	309	342	329	328		1857	324	331	339	328
1858	329	339	333	299		1858	309	342	329	328		1858	324	332	339	328
1859	330	338	333	300		1859	309	342	329	328		1859	324	332	339	328
1860	331	338	333	300		1860	309	342	329	327		1860	324	332	339	328
1861	331	338	333	300		1861	309	342	329	327		1861	324	332	339	328
1862	331	338	333	300		1862	309	342	329	327		1862	325	332	339	328
1863	331	338	333	300		1863	309	342	329	327		1863	325	332	340	328
1864	330	338	333	300		1864	309	342	329	327		1864	325	332	340	328
1865	330	338	333	300		1865	310	342	329	327		1865	325	332	340	328
1866	330	338	333	300		1866	310	342	329	327		1866	325	332	340	328
1867	330	338	333	300		1867	310	342	329	328		1867	325	332	340	328
1868	330	338	333	300		1868	310	342	329	328		1868	325	332	340	328
1869	330	339	333	300		1869	310	342	329	328		1869	325	333	340	328
1870	330	339	333	300		1870	310	342	329	328		1870	325	333	340	328
1871	330	339	333	300		1871	310	342	329	328		1871	325	333	340	329
1872	330	339	333	300		1872	310	342	329	328		1872	325	333	340	329
1873	330	340	334	301		1873	310	342	329	329		1873	325	333	340	329
1874	330	340	334	301		1874	310	342	329	329		1874	326	333	340	329
1875	331	340	334	301		1875	310	342	330	329		1875	326	333	340	329
1876	331	340	334	301		1876	310	343	330	329		1876	326	333	340	329
1877	331	340	333	301		1877	310	343	330	329		1877	326	333	340	329
1878	331	340	333	301		1878	310	343	330	329		1878	326	333	341	329
1879	331	341	333	301		1879	310	343	330	329		1879	326	333	341	329
1880	331	341	335	301		1880	310	343	330	329		1880	326	333	341	329
1881	331	340	335	301		1881	310	343	330	329		1881	326	333	341	329
1882	331	341	335	301		1882	310	343	330	329		1882	326	333	341	329
1883	331	340	335	301		1883	311	343	330	330		1883	326	334	341	329
1884	331	340	335	301		1884	311	343	330	330		1884	326	334	341	329
1885	331	340	335	302		1885	311	343	330	330		1885	326	334	341	329
1886	331	340	335	302		1886	311	343	330	330		1886	326	334	341	329
1887	331	340	335	302		1887	311	344	330	330		1887	326	334	341	329
1888	331	341	335	302		1888	311	344	330	330		1888	326	334	341	330
1889	331	341	335	302		1889	311	344	330	330		1889	326	334	341	329
1890	332	341	335	302		1890	311	344	330	330		1890	327	334	341	329
1891	332	342	335	302		1891	311	345	330	330		1891	327	334	341	329
1892	332	342	335	302		1892	311	345	330	330		1892	327	334	341	329
1893	332	342	336	302		1893	311	344	330	330		1893	327	334	341	330
1894	332	341	336	302		1894	311	344	330	330		1894	327	334	341	330
1895	332	341	336	302		1895	311	344	330	330		1895	327	334	341	330
1896	332	342	336	303		1896	311	345	330	330		1896	327	334	342	330
1897	332	340	336	303		1897	311	344	330	330		1897	327	334	342	330
1898	332	340	336	303		1898	311	344	330	330		1898	327	334	342	330
1899	332	340	336	303		1899	311	344	330	330		1899	327	334	342	330
1900	332	340	336	302		1900	311	344	330	330		1900	327	334	342	330
1901	332	340	336	302		1901	311	345	330	331		1901	327	334	342	330
1902	332	341	336	302		1902	311	345	331	331		1902	327	334	342	330
1903	332	341	336	303		1903	311	344	331	331		1903	327	334	342	330
1904	332	342	336	303		1904	311	344	331	331		1904	327	334	342	330
1905	332	342	336	303		1905	311	344	331	331		1905	327	334	342	330
1906	332	342	336	303		1906	311	344	331	331		1906	327	334	342	330
1907	332	342	336	303		1907	311	344	331	331		1907	327	335	342	330
1908	332	342	336	303		1908	311	344	331	331		1908	327	335	342	330
1909	332	342	336	303		1909	312	343	332	331		1909	327	335	342	330
1910	332	342	337	303		1910	312	343	332	331		1910	327	335	342	330
1911	332	342	337	303		1911	312	343	332	331		1911	327	335	342	331
1912	332	342	337	303		1912	312	343	332	331		1912	328	335	342	331
1913	333	342	337	303		1913	312	343	332	331		1913	328	335	342	331
1914	333	342	337	304		1914	312	343	332	331		1914	328	335	343	331
1915	333	342	337	304		1915	312	343	332	331		1915	328	335	343	331
1916	333	341	337	304		1916	312	343	332	331		1916	328	335	342	331
1917	333	341	337	304		1917	312	343	332	331		1917	328	335	342	331
1918	333	341	337	304		1918	312	343	333	331		1918	328	335	343	331
1919	333	341	337	304		1919	312	343	333	331		1919	328	336	343	331
1920	334	342	337	304		1920	312	343	333	331		1920	328	335	343	331
1921	333	342	337	304		1921	312	343	333	331		1921	328	335	343	331
1922	333	342	337	304		1922	312	343	333	331		1922	328	336	343	331
1923	333	342	337	304		1923	312	343	333	332		1923	328	336	342	331
1924	333	342	337	304		1924	312	343	333	332		1924	328	336	342	331
1925	333	342	337	304		1925	312	343	333	332		1925	328	336	343	331
1926	333	342	338	304		1926	312	343	333	332		1926	328	336	343	331
1927	334	342	338	304		1927	312	343	333	332		1927	329	336	343	331
1928	334	343	338	304		1928	311	343	333	332		1928	329	336	344	331
1929	334	343	338	304		1929	311	343	333	332		1929	329	336	344	332
1930	334	343	338	304		1930	311	343	333	332		1930	329	336	344	332
1931	334	344	338	304		1931	311	343	333	332		1931	329	336	344	332
1932	334	344	338	304		1932	311	343	333	332		1932	329	336	345	332
1933	334	344	338	304		1933	311	343	333	332		1933	329	336	345	332
1934	334	344	338	305		1934	311	343	333	332		1934	329	336	345	332
1935	334	343	338	305		1935	312	343	333	332		1935	329	336	345	332
1936	334	343	338	305		1936	311	344	334	332		1936	329	336	345	332
1937	334	343	338	305		1937	311	344	334	332		1937	329	336	345	332
1938	334	344	338	305		1938	312	345	334	332		1938	329	336	345	332
1939	334	342	338	305		1939	312	346	334	333		1939	329	336	345	332
1940	334	342	338	305		1940	312	346	334	333		1940	329	336	345	332
1941	334	343	338	305		1941	312	346	334	333		1941	329	336	346	332
1942	334	343	338	305		1942	312	346	334	333		1942	329	336	346	332
1943	334	344	338	305		1943	312	346	334	333		1943	329	336	346	332
1944	334	344	338	305		1944	312	346	334	333		1944	329	337	346	333
1945	335	344	339	305		1945	312	346	334	333		1945	330	337	346	333
1946	335	344	339	306		1946	312	346	334	333		1946	330	337	346	333
1947	335	345	338	306		1947	312	345	334	333		1947	330	337	346	333
1948	335	345	338	306		1948	312	345	334	333		1948	330	337	346	333
1949	335	345	339	306		1949	313	345	334	333		1949	330	337	346	333
1950	335	345	339	306		1950	313	345	334	333		1950	330	337	346	333
1951	335	345	339	306		1951	313	349	334	333		1951	330	337	346	333
1952	336	345	339	306		1952	314	349	334	333		1952	330	337	346	333
1953	336	345	339	306		1953	314	349	334	333		1953	330	337	346	333
1954	335	345	339	306		1954	314	349	334	333		1954	330	337	346	333
1955	335	345	339	306		1955	314	349	334	333		1955	330	337	346	333
1956	335	345	339	306		1956	314	349	335	333		1956	330	337	346	333
1957	335	346	339	306		1957	313	349	335	333		1957	330	337	346	333
1958	335	344	339	306		1958	314	349	335	333		1958	330	337	346	333
1959	336	345	339	306		1959	314	349	335	334		1959	330	337	347	334
1960	336	345	339	306		1960	314	349	335	334		1960	330	337	347	334
1961	336	345	340	306		1961	314	349	335	334		1961	330	337	347	334
1962	335	345	340	306		1962	314	349	335	334		1962	330	337	347	334
1963	336	345	340	306		1963	314	349	335	334		1963	330	337	347	334
1964	336	345	340	306		1964	314	349	335	334		1964	330	337	347	334
1965	337	344	340	307		1965	314	349	335	334		1965	330	337	347	334
1966	337	345	340	307		1966	314	349	335	334		1966	330	337	347	334
1967	337	345	340	307		1967	314	349	335	334		1967	330	337	347	334
1968	337	345	340	307		1968	315	349	335	334		1968	331	337	347	334
1969	337	345	340	307		1969	315	349	336	334		1969	331	337	347	334
1970	337	345	340	307		1970	315	349	336	334		1970	331	338	347	334
1971	336	345	340	307		1971	315	349	336	334		1971	331	338	347	334
1972	336	345	340	307		1972	315	349	336	334		1972	331	338	347	334
1973	336	346	340	307		1973	315	349	336	334		1973	331	338	347	334
1974	336	346	340	307		1974	315	349	336	334		1974	331	338	347	334
1975	336	345	340	307		1975	315	349	336	335		1975	331	338	347	335
1976	336	345	341	307		1976	315	349	336	335		1976	331	338	347	335
1977	336	345	341	307		1977	315	349	336	335		1977	331	338	348	335
1978	336	346	341	307		1978	315	349	336	335		1978	331	339	348	335
1979	336	346	341	307		1979	315	349	336	335		1979	331	339	348	335
1980	338	346	341	308		1980	315	349	336	335		1980	331	339	348	335
1981	337	346	341	308		1981	315	349	336	335		1981	331	339	348	335
1982	337	346	341	308		1982	315	349	336	335		1982	331	339	348	335
1983	337	346	341	308		1983	315	349	336	335		1983	331	339	348	335
1984	337	346	341	307		1984	314	349	336	335		1984	331	339	348	335
1985	337	346	341	307		1985	314	349	336	335		1985	332	339	348	335
1986	337	347	341	307		1986	314	350	336	335		1986	332	339	348	335
1987	337	347	341	308		1987	314	350	336	335		1987	332	339	348	335
1988	337	347	341	308		1988	314	351	336	335		1988	332	339	348	335
1989	337	347	341	308		1989	314	350	336	335		1989	332	339	348	335
1990	337	347	342	308		1990	314	351	337	335		1990	332	339	348	335
1991	337	348	341	308		1991	314	351	337	335		1991	332	339	348	335
1992	337	348	341	308		1992	314	351	337	335		1992	332	339	348	335
1993	337	348	341	308		1993	314	351	337	335		1993	332	339	348	335
1994	337	348	341	308		1994	314	351	337	335		1994	332	339	348	335
1995	337	348	341	308		1995	314	351	338	336		1995	332	339	348	335
1996	337	348	342	308		1996	315	351	338	336		1996	332	339	349	335
1997	337	347	342	308		1997	315	350	338	336		1997	333	339	349	335
1998	337	347	342	308		1998	316	351	338	336		1998	333	339	349	335
[truncated: 5,275 more rows]

## Sheet: Subject 2
Subject 2																															Channel Labeling	Orignal Channel with in Single Chip	Global Channel Number
frame	Ch1	Ch2	Ch3	Ch4		frame	Ch1	Ch2	Ch3	Ch4		frame	Ch1	Ch2	Ch3	Ch4															Rep 1	Ch1	Ch 1
1	141	214	89	60		1	91	59	80	65		1	55	59	70	61		Ch.1	Ch. 2	Ch. 3	Ch.4	Ch. 5	Ch. 6	Ch. 7	Ch. 8	Ch. 9	Ch. 10	Ch. 11	Ch. 12			Ch2	Ch 2
2	143	216	89	59		2	91	61	82	67		2	57	63	72	63																Ch3	Ch 3
3	143	216	89	59		3	92	61	82	69		3	56	66	72	66		1	1	0	-0.5	0.5	1	1	2	0.5	3.5	1	2.5			Ch4	Ch 4
4	143	216	90	59		4	96	61	82	69		4	60	66	72	64		0.6	0.6	0.3	-0.3	1.6	0.6	0.6	1.4	1.4	2.4	0.6	1.2		Rep 2	Ch1	Ch 5
5	143	216	90	61		5	96	61	83	70		5	62	67	72	71		0.4	0.4	0.3	0.2	1.5	0.4	0.6	1.2	1.7	1.9	0.4	2.1			Ch2	Ch 6
6	143	216	95	63		6	97	64	83	70		6	62	67	77	69		0.285714	0.285714	0.971429	0.6	1.4	0.714286	0.514286	0.971429	1.54286	1.48571	1	1.77143			Ch3	Ch 7
7	143	216	96	63		7	97	65	83	71		7	62	67	77	69		0.214286	0.214286	1.21429	0.678571	1.21429	0.857143	0.428571	0.892857	1.32143	1.17857	1.10714	1.46429			Ch4	Ch 8
8	144	217	95	63		8	97	65	83	72		8	63	68	78	71		0.25	0.25	1.13095	0.654762	1.03571	0.845238	0.357143	0.869048	1.20238	1.03571	1.14286	1.38095		Rep 3	Ch1	Ch 9
9	144	217	96	63		9	99	66	83	72		9	63	69	83	72		0.25	0.25	1.08333	0.6	1.01667	0.85	0.3	0.8	1.06667	0.966667	1.41667	1.31667			Ch2	Ch 10
10	146	217	96	64		10	101	67	83	72		10	63	69	83	72		0.345455	0.236364	1	0.593939	1.06061	0.860606	0.254545	0.721212	0.939394	0.878788	1.47879	1.21212			Ch3	Ch 11
11	146	217	96	64		11	102	66	83	73		11	64	69	84	72		0.381818	0.218182	0.909091	0.563636	1.08182	0.781818	0.218182	0.690909	0.872727	0.790909	1.49091	1.1			Ch4	Ch 12
12	148	217	96	65		12	102	69	83	74		12	67	70	84	74		0.465035	0.199301	0.821678	0.562937	1.05245	0.821678	0.188811	0.685315	0.916084	0.748252	1.44056	1.06993
13	150	218	97	65		13	102	69	84	74		13	67	70	84	75		0.565934	0.214286	0.774725	0.543956	1	0.818681	0.197802	0.659341	0.912088	0.697802	1.36264	1.04945
14	150	218	98	67		14	102	70	84	74		14	68	70	84	74		0.613187	0.217582	0.751648	0.573626	0.938462	0.821978	0.197802	0.624176	0.912088	0.646154	1.27473	0.978022
15	151	218	99	67		15	103	69	84	74		15	69	70	85	75		0.653571	0.214286	0.742857	0.578571	0.9	0.778571	0.192857	0.585714	0.914286	0.596429	1.21071	0.932143
16	151	218	100	67		16	103	70	84	74		16	68	71	86	76		0.666176	0.207353	0.742647	0.569118	0.854412	0.754412	0.185294	0.547059	0.873529	0.572059	1.16324	0.902941
17	153	218	100	67		17	104	70	84	74		17	70	72	86	76		0.70098	0.198529	0.727941	0.551471	0.82598	0.723039	0.176471	0.509804	0.867647	0.563725	1.10784	0.865196
18	154	218	100	67		18	104	70	85	74		18	72	73	87	77		0.73065	0.188854	0.70485	0.529412	0.791538	0.688338	0.184727	0.474716	0.883385	0.565531	1.06708	0.841073
19	154	218	100	69		19	104	72	85	74		19	73	73	87	76		0.740351	0.178947	0.677193	0.536842	0.754386	0.684211	0.187719	0.442105	0.896491	0.557895	1.02105	0.794737
20	154	218	100	69		20	104	72	85	74		20	73	74	87	77		0.736842	0.169173	0.647368	0.534586	0.716541	0.671429	0.187218	0.41203	0.893233	0.558647	0.972932	0.76391
21	154	218	100	69		21	104	72	85	74		21	73	74	88	77		0.724675	0.15974	0.616883	0.525974	0.679221	0.653247	0.184416	0.384416	0.879221	0.551948	0.937662	0.731169
22	154	218	100	69		22	105	72	85	75		22	73	75	88	77		0.706945	0.150762	0.586674	0.513269	0.654997	0.631846	0.180124	0.370977	0.858272	0.55223	0.900056	0.697911
23	154	219	100	70		23	106	72	86	75		23	73	75	89	79		0.685771	0.153162	0.557312	0.508893	0.640316	0.608696	0.185771	0.356719	0.833004	0.546443	0.87253	0.686759
24	154	221	101	71		24	106	72	87	76		24	75	75	89	79		0.662609	0.173478	0.53913	0.510435	0.622609	0.584783	0.198261	0.352174	0.825217	0.536522	0.842609	0.671304
25	154	221	101	71		25	106	73	87	76		25	75	76	89	79		0.638462	0.187692	0.52	0.506923	0.603077	0.57	0.206154	0.345385	0.811538	0.533077	0.811538	0.653077
26	154	221	102	71		26	106	73	87	76		26	76	76	89	79		0.614017	0.197265	0.50906	0.499829	0.582564	0.553504	0.210598	0.337094	0.802393	0.525812	0.780171	0.633162
27	157	224	102	73		27	106	73	87	76		27	76	77	89	80		0.613553	0.227106	0.496337	0.506105	0.561661	0.53602	0.212454	0.327839	0.788767	0.52381	0.749084	0.620269
28	156	224	103	72		28	106	73	87	77		28	77	77	91	81		0.601259	0.249316	0.489874	0.5	0.540777	0.518062	0.21237	0.325397	0.77942	0.518336	0.733443	0.612753
29	157	224	103	73		29	107	73	87	77		29	77	78	91	82		0.594089	0.265517	0.481281	0.498522	0.527094	0.5	0.210837	0.321182	0.766502	0.517241	0.715764	0.60936
30	157	224	103	73		30	109	73	87	77		30	77	78	91	82		0.584427	0.276974	0.47119	0.494105	0.525473	0.482091	0.208231	0.315684	0.751057	0.513014	0.696774	0.60267
31	157	224	104	73		31	109	73	88	77		31	77	78	91	82		0.572984	0.284677	0.466129	0.4875	0.520968	0.464516	0.210887	0.309274	0.733871	0.506452	0.677016	0.593548
32	157	224	104	73		32	109	75	88	78		32	77	78	92	83		0.560301	0.289406	0.459311	0.479289	0.514296	0.458761	0.211877	0.307918	0.715543	0.498167	0.662573	0.588343
33	157	225	103	74		33	109	74	88	78		33	77	79	92	83		0.546791	0.297126	0.445856	0.475267	0.506016	0.44619	0.211564	0.305147	0.696524	0.493984	0.647059	0.580882
34	157	225	104	74		34	109	74	90	78		34	79	80	92	83		0.532773	0.302063	0.437433	0.469519	0.496562	0.433461	0.220321	0.301299	0.687242	0.493048	0.630863	0.571734
35	157	225	104	74		35	109	75	90	78		35	79	81	92	84		0.518487	0.304762	0.428291	0.462465	0.486275	0.42549	0.226611	0.296639	0.67619	0.494678	0.614286	0.566106
36	158	227	105	76		36	109	75	90	79		36	79	81	93	84		0.508623	0.314672	0.423166	0.463449	0.475418	0.41686	0.230888	0.295882	0.663835	0.493822	0.602059	0.558816
37	158	227	106	76		37	109	75	90	79		37	79	81	93	84		0.498103	0.321716	0.42129	0.462304	0.464201	0.407776	0.233523	0.293978	0.650545	0.490991	0.589142	0.550261
38	158	227	106	76		38	109	76	90	79		38	79	82	94	85		0.487143	0.326403	0.417989	0.459459	0.452785	0.402451	0.234818	0.29117	0.636612	0.490644	0.579823	0.544808
39	157	227	106	76		39	109	76	90	79		39	80	82	94	85		0.472065	0.32915	0.413563	0.455263	0.441296	0.396356	0.23502	0.287652	0.626113	0.488462	0.569636	0.538057
40	157	227	106	77		40	110	76	90	79		40	80	82	95	85		0.457411	0.3303	0.408255	0.453659	0.43349	0.389681	0.234334	0.283583	0.614822	0.484803	0.562477	0.5303
41	157	227	106	77		41	110	76	90	79		41	80	83	96	85		0.443206	0.330139	0.402265	0.450697	0.425261	0.382578	0.232927	0.279094	0.602962	0.483449	0.55784	0.521777
42	160	227	106	77		42	110	77	91	79		42	81	84	96	85		0.43943	0.328904	0.395754	0.446641	0.416741	0.378494	0.23426	0.274289	0.594036	0.483996	0.551981	0.512681
43	160	228	107	77		43	112	77	91	79		43	82	84	96	85		0.434763	0.329961	0.392027	0.441709	0.414376	0.373754	0.234672	0.269254	0.587587	0.482936	0.545153	0.503171
44	161	228	107	79		44	112	77	91	79		44	82	84	96	86		0.432417	0.32988	0.387597	0.442142	0.411064	0.368499	0.23432	0.264059	0.580197	0.48055	0.537562	0.496406
45	161	228	107	79		45	112	77	92	79		45	82	85	96	86		0.429117	0.328854	0.382609	0.441238	0.406983	0.362846	0.236232	0.258762	0.572069	0.479974	0.529381	0.489065
46	161	227	108	79		46	112	77	93	79		46	82	85	96	87		0.425039	0.324268	0.379957	0.439223	0.402282	0.356892	0.240025	0.253407	0.563367	0.478138	0.520752	0.484058
47	161	227	108	80		47	112	77	93	80		47	83	86	97	87		0.420328	0.31938	0.376619	0.438945	0.397086	0.350717	0.242715	0.250694	0.556892	0.477914	0.514454	0.478377
48	161	229	109	80		48	113	77	93	81		48	83	86	97	87		0.415111	0.319366	0.375271	0.437581	0.394051	0.344388	0.244464	0.250217	0.549772	0.476498	0.507599	0.472156
49	161	229	110	80		49	115	77	93	81		49	83	87	97	88		0.40949	0.318571	0.375612	0.435306	0.395306	0.337959	0.245408	0.249184	0.542143	0.476531	0.500306	0.467959
50	162	229	110	80		50	115	79	93	81		50	83	87	97	88		0.405906	0.317119	0.37503	0.432269	0.395486	0.336182	0.245666	0.247683	0.534118	0.475438	0.492677	0.463145
51	162	231	110	80		51	116	79	94	82		51	84	87	98	88		0.40181	0.319638	0.373665	0.428597	0.397014	0.333846	0.247602	0.248054	0.528054	0.473394	0.487059	0.457828
52	162	231	110	81		52	116	79	94	82		52	84	88	99	88		0.397294	0.321182	0.371638	0.426577	0.397507	0.331042	0.248783	0.247844	0.521515	0.472723	0.483181	0.452104
53	162	231	110	81		53	116	79	94	83		53	82	88	99	88		0.392437	0.321884	0.369053	0.423883	0.397113	0.32785	0.249315	0.249234	0.510402	0.471134	0.478713	0.446057
54	162	231	112	81		54	117	79	94	83		54	82	88	100	88		0.387307	0.32186	0.37004	0.420621	0.39798	0.324338	0.249285	0.249971	0.499447	0.468763	0.475777	0.439756
55	162	231	112	81		55	117	79	96	83		55	82	88	100	88		0.381962	0.321212	0.370202	0.416883	0.39798	0.320563	0.25267	0.250144	0.488672	0.465729	0.472222	0.433261
56	162	231	112	81		56	118	79	96	83		56	84	89	100	88		0.376452	0.320027	0.369651	0.412748	0.399111	0.316576	0.255229	0.249829	0.481852	0.464012	0.468148	0.426623
57	162	231	112	82		57	118	79	96	83		57	83	90	101	88		0.370819	0.318382	0.368486	0.410099	0.399404	0.312419	0.257065	0.249093	0.473036	0.463443	0.465452	0.419886
58	162	231	112	83		58	118	81	96	83		58	83	90	101	88		0.365099	0.316343	0.366791	0.408748	0.398966	0.311637	0.258267	0.247993	0.464271	0.462118	0.46221	0.413086
59	163	231	112	83		59	121	81	96	84		59	83	91	102	90		0.361017	0.313968	0.364641	0.406838	0.402981	0.310403	0.258913	0.248276	0.455582	0.461835	0.460199	0.409643
60	163	231	113	83		60	121	81	96	84		60	84	91	102	90		0.356738	0.311309	0.36374	0.404446	0.405946	0.30878	0.259072	0.248124	0.448625	0.460822	0.457627	0.405863
61	163	232	114	83		61	122	81	96	84		61	84	91	102	91		0.3523	0.309995	0.363934	0.401639	0.409572	0.306822	0.258805	0.247594	0.441618	0.459175	0.454574	0.403384
62	163	233	114	83		62	124	81	96	84		62	85	91	103	91		0.347737	0.309864	0.363552	0.398479	0.415301	0.304576	0.258165	0.246733	0.436126	0.456977	0.452645	0.400519
63	165	233	115	83		63	124	81	97	84		63	86	91	103	92		0.346054	0.309284	0.364151	0.395017	0.419883	0.302083	0.258689	0.245584	0.43198	0.454301	0.450221	0.39881
64	165	233	115	83		64	125	81	98	84		64	86	92	103	92		0.344025	0.30831	0.364171	0.3913	0.424886	0.299382	0.260234	0.244185	0.427587	0.452656	0.447367	0.39668
65	165	235	115	84		65	125	81	98	84		65	86	92	103	92		0.341696	0.30979	0.36368	0.388767	0.428846	0.296503	0.261276	0.24257	0.42299	0.450524	0.444143	0.394187
66	165	235	115	84		66	125	82	98	84		66	86	92	104	92		0.339109	0.310719	0.362739	0.38593	0.431876	0.294834	0.261872	0.240768	0.418224	0.44797	0.441958	0.391379
67	165	235	116	85		67	125	84	98	84		67	86	92	104	93		0.3363	0.311158	0.362718	0.384149	0.434073	0.295554	0.262072	0.238806	0.413321	0.445047	0.439381	0.389616
68	165	235	116	85		68	125	84	98	86		68	86	93	104	93		0.333302	0.311162	0.362236	0.382028	0.435527	0.295835	0.261919	0.239264	0.40831	0.443085	0.436462	0.387506
69	165	235	116	85		69	125	84	98	86		69	87	93	104	93		0.330142	0.310778	0.361345	0.379613	0.436317	0.295725	0.261454	0.239386	0.404457	0.440738	0.433248	0.385093
70	165	235	116	85		70	125	85	99	86		70	87	93	105	94		0.326848	0.310052	0.360091	0.37694	0.436515	0.296474	0.261919	0.239209	0.400437	0.438054	0.430986	0.383623
71	166	235	116	86		71	126	85	100	86		71	87	94	104	94		0.324614	0.309021	0.358518	0.375218	0.437357	0.296814	0.263213	0.238766	0.396278	0.436251	0.42723	0.381824
72	166	235	118	87		72	126	85	102	86		72	88	94	104	94
73	166	235	118	87		73	126	84	102	86		73	88	94	105	94
74	166	237	117	87		74	126	85	102	86		74	88	94	105	94
75	166	235	117	87		75	126	86	103	87		75	89	95	105	94
76	166	235	118	87		76	126	86	103	86		76	89	95	105	94
77	166	237	118	87		77	126	86	104	87		77	89	95	105	94
78	166	237	119	87		78	127	86	104	88		78	89	95	105	95
79	166	237	119	88		79	127	86	104	88		79	89	96	106	96
80	166	239	120	88		80	127	86	104	88		80	89	96	106	96
81	167	239	120	88		81	127	86	104	88		81	89	97	106	96
82	167	239	120	88		82	127	86	107	88		82	90	98	106	97
83	168	239	120	88		83	127	86	108	88		83	91	98	107	97
84	169	239	120	88		84	127	87	111	89		84	91	98	107	97
85	169	239	122	89		85	127	87	111	89		85	92	99	107	97
86	169	239	122	89		86	127	87	111	89		86	92	99	107	97
87	169	239	122	89		87	127	87	112	90		87	92	99	107	97
88	169	240	122	90		88	127	88	111	91		88	93	99	109	97
89	169	240	122	91		89	127	88	111	91		89	93	100	108	97
90	169	242	123	91		90	127	88	112	91		90	93	100	108	97
91	170	242	124	92		91	128	88	112	91		91	93	100	108	98
92	170	242	124	92		92	128	88	112	91		92	93	100	109	98
93	170	242	124	92		93	128	88	112	91		93	93	100	109	98
94	170	242	124	92		94	128	88	112	91		94	93	101	110	99
95	170	242	124	92		95	128	88	112	91		95	93	101	110	99
96	170	243	124	92		96	129	88	112	92		96	95	101	110	99
97	170	243	124	92		97	129	88	112	92		97	95	101	111	99
98	170	243	125	93		98	129	88	112	92		98	95	102	111	100
99	170	243	126	93		99	129	89	113	92		99	95	102	111	100
100	170	243	126	93		100	129	89	113	92		100	95	102	111	100
101	171	243	127	93		101	129	89	113	92		101	96	102	112	100
102	172	243	127	93		102	129	89	113	93		102	96	102	112	100
103	172	243	128	93		103	129	89	113	93		103	96	102	112	102
104	172	243	132	93		104	129	89	113	93		104	98	102	112	102
105	172	243	132	94		105	129	91	113	93		105	98	102	113	102
106	172	243	132	95		106	129	91	114	93		106	98	102	113	103
107	172	243	132	95		107	130	91	114	93		107	98	103	113	103
108	172	243	132	95		108	130	91	114	93		108	98	103	114	103
109	172	243	132	95		109	130	91	114	93		109	98	103	114	103
110	172	243	132	95		110	130	91	114	93		110	98	104	114	103
111	173	243	133	97		111	130	92	114	93		111	98	104	114	104
112	173	243	133	97		112	131	92	114	94		112	98	104	115	105
113	173	243	133	97		113	131	94	114	94		113	99	104	115	105
114	173	243	133	97		114	131	94	114	94		114	99	104	116	105
115	173	243	133	97		115	131	94	114	94		115	100	104	116	105
116	173	243	134	97		116	131	94	114	94		116	100	105	116	105
117	173	243	134	98		117	131	94	114	95		117	99	105	117	105
118	174	245	134	98		118	131	95	115	95		118	99	105	117	105
119	174	245	134	98		119	131	95	115	95		119	99	106	117	105
120	175	246	134	98		120	131	95	115	95		120	100	107	117	105
121	175	247	134	98		121	131	95	115	96		121	100	107	119	106
122	175	247	135	98		122	131	95	115	96		122	101	107	119	106
123	175	246	135	98		123	131	95	115	96		123	102	108	119	106
124	175	246	135	99		124	131	95	115	96		124	102	108	119	106
125	175	246	135	99		125	132	95	115	96		125	102	108	119	106
126	175	247	135	100		126	132	96	115	96		126	102	108	119	106
127	175	247	135	99		127	132	97	115	96		127	102	108	119	106
128	176	247	136	99		128	132	97	116	96		128	102	109	120	106
129	176	247	136	99		129	132	98	116	96		129	102	109	121	106
130	176	247	136	99		130	132	97	116	96		130	102	109	121	107
131	176	247	136	101		131	132	97	116	97		131	103	109	121	109
132	176	247	136	101		132	132	97	116	97		132	103	109	121	109
133	177	247	136	101		133	132	98	116	97		133	103	110	121	109
134	177	247	136	101		134	132	100	116	97		134	104	110	122	109
135	177	247	137	101		135	132	100	116	97		135	104	110	122	109
136	177	247	137	101		136	133	100	116	98		136	104	110	122	109
137	177	247	137	101		137	133	100	116	98		137	106	110	122	109
138	177	247	137	102		138	132	100	117	99		138	107	111	122	110
139	177	247	137	102		139	132	99	117	100		139	108	111	122	111
140	177	247	137	102		140	133	99	117	100		140	108	111	123	113
141	177	247	137	102		141	133	99	117	100		141	106	111	123	113
142	177	247	138	103		142	133	101	117	100		142	106	112	123	113
143	177	247	138	103		143	133	101	117	101		143	106	112	123	113
144	177	247	138	104		144	133	101	117	101		144	107	112	123	113
145	177	247	138	104		145	133	101	118	101		145	107	112	123	113
146	178	248	138	104		146	133	101	118	101		146	108	112	123	114
147	178	248	138	104		147	134	101	118	101		147	109	113	123	114
148	179	248	139	104		148	134	102	118	101		148	109	113	123	114
149	179	248	139	104		149	134	102	118	101		149	109	113	123	114
150	180	248	139	104		150	134	102	118	102		150	109	113	123	114
151	180	248	139	104		151	134	102	119	102		151	110	113	124	114
152	180	248	139	105		152	134	103	119	102		152	110	114	124	114
153	180	248	139	106		153	134	103	118	102		153	110	114	125	115
154	180	248	139	106		154	134	103	118	102		154	111	114	125	116
155	181	248	140	106		155	134	103	118	102		155	111	114	125	116
156	180	248	140	106		156	135	103	118	102		156	111	114	125	116
157	180	248	140	106		157	135	103	119	102		157	111	115	125	116
158	180	248	140	106		158	135	103	119	103		158	111	115	125	116
159	180	248	140	106		159	135	105	119	103		159	112	115	125	116
160	182	249	141	107		160	135	105	119	103		160	112	115	125	117
161	182	249	141	107		161	135	105	119	103		161	112	115	126	117
162	182	249	141	107		162	135	105	119	103		162	112	116	126	117
163	182	249	141	107		163	136	105	120	104		163	112	116	126	117
164	182	249	141	107		164	136	105	120	104		164	112	116	126	117
165	182	249	141	107		165	136	106	120	104		165	112	116	126	118
166	182	249	141	108		166	136	106	120	104		166	113	116	126	118
167	182	249	142	109		167	136	106	120	104		167	113	117	126	118
168	182	249	142	110		168	136	106	120	104		168	113	117	126	118
169	182	249	142	110		169	137	106	120	105		169	113	117	126	118
170	182	249	142	110		170	137	106	120	106		170	113	117	127	118
171	182	249	142	110		171	137	106	120	106		171	113	118	127	119
172	182	249	142	110		172	137	107	120	106		172	113	118	127	119
173	183	249	143	110		173	137	108	120	106		173	114	118	128	119
174	183	249	143	111		174	137	108	120	106		174	114	118	128	119
175	183	249	143	112		175	137	108	121	106		175	114	119	127	119
176	183	249	143	112		176	138	109	121	107		176	114	119	127	119
177	183	249	143	112		177	138	109	121	107		177	114	119	127	119
178	183	249	144	112		178	138	109	121	107		178	114	119	128	119
179	184	249	144	112		179	138	109	121	107		179	114	119	128	119
180	184	249	144	112		180	138	110	121	110		180	115	120	128	119
181	183	249	144	115		181	138	110	122	110		181	115	120	128	120
182	183	250	144	115		182	138	111	122	110		182	115	120	128	119
183	185	250	144	115		183	138	111	122	110		183	115	120	128	119
184	185	250	145	115		184	139	111	122	109		184	115	120	128	120
185	185	250	145	115		185	139	111	122	109		185	115	120	128	120
186	185	250	145	115		186	139	111	123	109		186	115	121	128	120
187	185	250	145	115		187	139	112	123	110		187	115	121	129	120
188	185	250	145	115		188	139	112	123	110		188	115	121	129	120
189	185	251	145	115		189	139	112	123	110		189	116	121	129	120
190	185	251	145	115		190	139	113	123	110		190	116	121	129	120
191	185	251	146	116		191	139	114	123	111		191	116	121	129	120
192	187	251	146	116		192	140	114	123	111		192	116	122	129	121
193	187	251	146	116		193	140	114	123	111		193	116	122	129	121
194	187	251	146	116		194	140	114	123	112		194	116	122	130	121
195	187	251	146	116		195	140	114	123	112		195	116	122	130	121
196	188	251	146	116		196	140	114	123	112		196	116	122	130	121
197	188	251	146	117		197	140	115	124	112		197	116	123	130	121
198	188	251	147	117		198	140	115	124	112		198	117	123	130	121
199	188	251	147	117		199	140	114	124	112		199	117	123	130	121
200	188	251	147	117		200	140	115	124	112		200	117	123	131	122
201	189	251	147	117		201	140	115	124	112		201	117	123	131	122
202	189	251	147	117		202	141	115	124	112		202	117	124	131	122
203	189	251	147	117		203	141	116	124	112		203	117	124	131	122
204	189	251	147	117		204	141	117	124	112		204	117	124	131	122
205	189	251	148	118		205	141	117	124	113		205	118	124	131	122
206	189	251	148	118		206	141	117	124	113		206	118	124	131	123
207	189	251	148	118		207	141	117	124	113		207	118	124	132	123
208	189	252	148	118		208	141	117	124	113		208	118	125	131	123
209	190	252	148	118		209	141	117	124	113		209	118	125	132	123
210	190	252	148	118		210	141	118	125	113		210	118	125	132	123
211	190	252	148	118		211	142	118	125	113		211	118	125	132	123
212	190	252	148	119		212	142	118	125	113		212	119	125	132	124
213	190	252	149	119		213	142	118	125	113		213	119	125	132	124
214	191	253	149	119		214	142	118	125	113		214	119	125	132	124
215	191	252	149	119		215	142	120	125	113		215	119	126	132	124
216	191	253	149	119		216	142	119	125	113		216	119	126	133	124
217	191	253	149	119		217	142	119	125	113		217	119	126	133	124
218	192	253	149	119		218	142	119	125	113		218	119	126	133	125
219	193	253	149	119		219	143	119	126	115		219	120	126	133	125
220	193	253	150	120		220	143	120	126	115		220	120	127	133	125
221	194	253	150	120		221	143	120	126	116		221	120	127	133	125
222	194	253	150	120		222	143	120	126	116		222	120	128	133	125
223	194	253	150	120		223	143	120	126	117		223	120	128	134	125
224	194	253	150	120		224	143	120	126	117		224	120	128	134	125
225	194	253	150	120		225	143	120	127	117		225	120	128	134	126
226	195	253	151	120		226	143	122	127	116		226	121	128	134	126
227	195	253	151	120		227	144	122	127	116		227	121	128	134	126
228	195	253	151	120		228	144	122	127	116		228	121	128	134	126
229	194	254	151	121		229	144	123	127	116		229	121	129	134	126
230	195	254	151	121		230	144	123	127	116		230	121	129	134	126
231	195	254	151	121		231	144	124	127	118		231	121	129	135	126
232	195	254	151	121		232	144	124	127	118		232	122	129	135	127
233	195	254	152	121		233	144	126	127	117		233	122	129	135	127
234	195	254	152	121		234	144	126	128	117		234	123	129	135	127
235	195	254	152	121		235	144	126	128	117		235	123	129	135	127
236	196	254	152	122		236	145	126	128	117		236	123	129	135	127
237	198	254	152	122		237	145	126	128	117		237	123	130	135	127
238	198	254	152	122		238	145	127	128	117		238	123	130	136	128
239	198	254	152	122		239	145	127	128	117		239	123	130	136	128
240	198	254	153	122		240	145	127	128	118		240	123	130	136	128
241	199	254	153	122		241	145	127	129	119		241	123	130	136	128
242	199	255	153	122		242	146	127	129	119		242	123	131	136	128
243	200	255	153	122		243	146	127	129	119		243	123	131	136	128
244	200	255	153	122		244	146	127	129	119		244	123	131	136	128
245	200	255	153	123		245	146	127	129	119		245	124	131	137	129
246	200	255	154	123		246	146	129	129	119		246	123	131	137	129
247	200	255	154	123		247	146	128	129	119		247	123	132	137	129
248	200	255	154	123		248	146	128	129	119		248	124	132	137	129
249	200	255	154	123		249	146	128	129	119		249	124	132	137	129
250	200	255	154	123		250	146	129	130	119		250	123	132	137	129
251	200	255	154	123		251	146	130	130	120		251	123	132	137	129
252	201	255	154	123		252	147	130	130	120		252	124	132	138	129
253	201	255	154	123		253	147	130	130	120		253	124	133	138	129
254	201	255	154	123		254	147	131	130	120		254	124	133	138	129
255	201	255	155	124		255	147	131	130	120		255	124	133	138	129
256	201	255	155	124		256	147	131	130	120		256	124	133	138	129
257	201	255	155	124		257	146	131	130	120		257	125	133	138	130
258	201	255	155	124		258	146	132	131	119		258	125	133	138	130
259	201	255	155	124		259	146	132	131	121		259	125	133	138	130
260	201	255	155	125		260	146	132	130	121		260	125	134	139	130
261	201	255	155	125		261	146	132	131	121		261	125	134	139	131
262	201	255	156	125		262	147	133	131	121		262	125	134	139	131
263	201	255	156	125		263	148	133	131	122		263	125	134	139	131
264	201	255	156	125		264	148	133	131	122		264	125	134	139	131
265	202	255	156	125		265	148	133	131	122		265	126	134	139	131
266	202	255	156	125		266	148	133	131	122		266	126	135	139	131
267	202	255	156	126		267	148	133	131	122		267	126	135	139	132
268	202	255	156	126		268	148	133	131	123		268	126	135	140	132
269	202	256	157	126		269	148	133	132	123		269	126	135	140	132
270	202	255	157	126		270	148	134	132	123		270	126	135	140	132
271	202	256	157	126		271	149	134	132	123		271	126	135	140	132
272	203	256	157	126		272	149	134	132	123		272	127	136	140	132
273	203	256	157	126		273	149	134	132	123		273	127	136	140	132
274	203	256	157	127		274	149	135	132	123		274	127	136	140	132
275	203	256	157	127		275	149	135	132	123		275	127	136	141	132
276	203	256	157	127		276	149	135	132	123		276	127	136	141	133
277	203	256	158	127		277	149	135	133	124		277	128	136	141	133
278	203	256	158	127		278	149	135	133	124		278	128	137	141	133
279	203	256	158	127		279	149	135	133	124		279	128	137	141	133
280	203	256	158	127		280	149	135	133	124		280	128	137	141	133
281	203	256	158	127		281	149	136	133	124		281	128	137	142	134
282	204	256	158	128		282	149	136	133	124		282	128	139	142	134
283	204	256	158	128		283	150	136	133	125		283	129	139	142	134
284	204	256	159	128		284	150	136	133	125		284	129	139	142	134
285	204	257	159	128		285	150	136	133	125		285	129	139	142	134
286	204	257	159	128		286	150	136	134	125		286	129	140	143	134
287	204	257	159	128		287	150	136	134	125		287	129	140	143	134
288	205	257	159	128		288	150	136	134	125		288	129	140	143	135
289	205	257	159	128		289	150	137	134	125		289	129	140	143	135
290	205	257	159	128		290	150	137	134	125		290	129	141	143	135
291	205	257	159	128		291	150	137	134	125		291	129	141	144	135
292	205	257	159	128		292	150	137	134	125		292	129	141	144	135
293	205	257	159	128		293	150	138	134	125		293	130	141	144	135
294	205	257	160	129		294	150	138	135	125		294	130	142	144	136
295	205	258	160	129		295	150	138	135	126		295	130	142	144	136
296	206	258	160	129		296	150	138	135	127		296	130	142	144	136
297	206	258	160	129		297	150	139	135	127		297	130	142	144	136
298	206	258	160	129		298	150	139	135	127		298	130	142	144	136
299	206	258	160	129		299	150	139	135	126		299	131	142	144	136
300	206	258	160	129		300	150	139	135	126		300	131	142	144	136
301	206	258	160	129		301	150	139	135	126		301	131	142	145	136
302	206	258	160	129		302	150	139	135	126		302	131	142	145	137
303	206	258	161	130		303	150	140	135	127		303	131	143	145	137
304	206	258	161	130		304	150	139	136	127		304	132	143	145	137
305	206	258	161	130		305	150	140	136	127		305	132	143	145	137
306	206	258	161	130		306	150	140	136	127		306	132	143	145	137
307	206	258	161	130		307	151	140	136	127		307	132	143	146	137
308	207	258	161	130		308	150	140	136	127		308	132	143	146	138
309	207	258	161	130		309	150	140	136	127		309	132	143	146	138
310	207	258	161	130		310	151	140	136	127		310	132	144	146	138
311	207	258	162	131		311	151	140	136	128		311	132	144	146	138
312	207	259	162	131		312	151	140	136	127		312	133	144	146	138
313	207	259	162	131		313	151	140	137	127		313	133	144	147	138
314	207	259	162	131		314	151	140	137	128		314	133	144	147	138
315	207	259	162	131		315	151	140	137	128		315	133	144	147	139
316	207	259	162	131		316	151	141	137	128		316	133	145	147	139
317	207	259	162	131		317	151	141	137	128		317	133	145	147	139
318	207	259	162	131		318	151	141	137	128		318	133	145	148	139
319	207	259	163	131		319	151	141	137	128		319	133	145	148	139
320	208	259	163	132		320	151	141	137	128		320	134	145	148	139
321	208	259	163	132		321	151	141	137	129		321	134	145	147	139
322	208	259	163	132		322	152	141	137	129		322	134	145	148	139
323	208	259	163	132		323	152	142	137	129		323	134	145	148	139
324	208	259	163	132		324	152	143	138	129		324	134	145	148	140
325	208	259	163	132		325	152	143	138	129		325	134	145	148	140
326	208	259	163	132		326	152	143	138	129		326	134	144	148	140
327	208	259	163	132		327	152	143	138	129		327	135	144	148	140
328	208	260	164	132		328	152	143	138	129		328	135	145	148	140
329	208	260	164	133		329	152	143	138	129		329	135	145	149	140
330	208	260	164	133		330	153	143	138	130		330	135	145	149	140
331	208	260	164	133		331	153	143	138	130		331	135	145	149	140
332	208	260	164	133		332	153	144	138	130		332	135	145	149	140
333	208	260	164	133		333	154	144	139	130		333	135	145	149	141
334	208	260	164	133		334	154	144	139	130		334	136	146	149	141
335	209	260	164	133		335	154	144	139	130		335	136	147	150	141
336	209	260	164	133		336	154	144	139	130		336	136	147	150	141
337	209	260	164	134		337	154	145	139	130		337	136	147	150	141
338	209	260	164	134		338	154	145	139	131		338	136	147	150	141
339	209	260	165	134		339	154	145	139	131		339	137	147	150	142
340	209	260	165	134		340	154	145	140	131		340	137	147	150	142
341	209	260	165	134		341	154	145	140	131		341	137	147	150	142
342	209	260	165	135		342	154	146	140	131		342	137	147	151	142
343	209	260	165	135		343	154	146	140	131		343	137	147	151	142
344	209	260	165	135		344	154	146	140	131		344	137	148	151	142
345	209	260	165	135		345	154	146	140	131		345	138	148	151	143
346	209	260	165	135		346	154	146	140	132		346	138	148	151	143
347	209	260	166	135		347	154	146	140	132		347	138	148	151	143
348	210	260	166	135		348	154	147	141	132		348	138	148	151	143
349	210	260	166	135		349	154	147	141	132		349	138	148	151	143
350	210	260	166	135		350	154	147	141	132		350	138	147	152	144
351	210	260	166	135		351	154	147	141	132		351	139	147	152	144
352	210	260	166	135		352	154	147	141	132		352	139	147	152	144
353	210	261	167	135		353	154	147	141	132		353	139	147	152	144
354	210	261	167	136		354	155	147	141	132		354	139	147	152	144
355	210	261	167	136		355	155	147	141	133		355	139	147	152	144
356	210	261	167	136		356	155	147	142	133		356	139	147	153	144
357	210	261	167	136		357	155	147	142	133		357	139	147	153	145
358	210	261	167	136		358	155	148	142	133		358	139	147	153	145
359	210	261	167	136		359	155	148	142	133		359	139	147	153	145
360	210	262	167	136		360	155	148	142	133		360	139	147	153	145
361	211	262	167	137		361	155	149	142	133		361	140	147	153	145
362	211	263	167	137		362	155	149	142	133		362	140	147	153	145
363	211	262	168	137		363	155	149	142	134		363	140	148	153	145
364	211	262	168	137		364	155	149	142	134		364	140	148	153	145
365	211	262	168	137		365	155	150	142	134		365	140	148	153	146
366	211	263	168	137		366	155	150	142	134		366	140	148	153	146
367	211	263	168	137		367	155	149	142	134		367	140	148	153	146
368	211	263	168	138		368	155	150	143	134		368	140	148	154	146
369	211	263	168	138		369	155	150	143	136		369	140	148	154	146
370	211	263	168	137		370	155	150	143	136		370	140	148	154	146
371	211	263	168	138		371	155	150	143	136		371	140	148	154	146
372	211	263	168	138		372	155	150	143	137		372	141	148	154	147
373	211	263	169	138		373	155	150	143	137		373	141	148	154	147
374	211	263	169	138		374	155	151	143	137		374	141	148	154	147
375	211	263	169	138		375	155	151	144	137		375	141	148	154	147
376	212	263	169	138		376	155	151	144	137		376	141	148	154	147
377	212	263	169	138		377	155	151	144	137		377	141	148	154	147
378	212	263	169	139		378	155	151	144	137		378	141	148	154	148
379	212	263	169	139		379	155	151	144	137		379	141	148	154	148
380	212	263	169	139		380	155	151	144	137		380	141	148	154	148
381	212	264	170	139		381	155	151	144	138		381	142	148	155	148
382	212	264	170	139		382	155	151	144	138		382	142	149	155	148
383	213	264	170	139		383	155	151	144	138		383	142	149	155	148
384	213	264	170	140		384	155	151	145	138		384	142	149	155	148
385	213	264	170	140		385	155	152	144	138		385	142	149	155	148
386	213	264	170	140		386	155	152	145	138		386	142	149	155	148
387	213	264	170	140		387	155	152	144	138		387	142	149	156	148
388	213	264	170	140		388	155	152	144	138		388	142	149	156	149
389	213	264	170	140		389	155	152	145	138		389	143	149	156	149
390	213	264	170	140		390	155	152	145	139		390	143	149	156	149
391	213	264	170	140		391	155	152	145	139		391	143	149	156	150
392	213	264	171	140		392	155	152	145	139		392	143	149	156	150
393	213	264	171	140		393	155	152	145	139		393	143	149	156	150
394	214	265	171	140		394	155	152	146	139		394	143	149	157	150
395	214	265	171	140		395	155	152	146	139		395	143	150	157	150
396	214	265	171	140		396	155	152	146	139		396	144	150	157	150
397	214	265	171	141		397	155	152	146	140		397	144	150	157	150
398	214	265	171	141		398	155	153	146	140		398	144	150	158	150
399	214	265	171	141		399	155	153	146	140		399	144	150	158	150
400	214	265	171	141		400	155	153	146	140		400	144	150	158	151
401	214	265	171	141		401	155	154	146	140		401	144	150	158	151
402	214	265	172	141		402	155	154	146	140		402	144	151	158	151
403	214	265	172	142		403	155	155	146	140		403	144	151	158	151
404	215	265	172	142		404	155	155	147	141		404	145	151	158	151
405	215	265	172	142		405	156	155	147	141		405	145	152	159	151
406	215	265	172	142		406	156	155	147	141		406	145	152	159	152
407	215	265	172	142		407	156	155	147	141		407	145	152	159	152
408	215	266	172	142		408	156	155	147	141		408	145	152	159	152
409	215	266	172	142		409	157	155	147	141		409	145	152	159	152
410	215	266	172	142		410	157	155	147	141		410	145	152	159	152
411	215	266	173	142		411	157	156	147	142		411	145	152	159	152
412	215	266	173	143		412	157	155	148	142		412	146	152	159	152
413	215	266	173	143		413	157	156	148	142		413	145	152	159	152
414	215	266	173	143		414	157	156	148	142		414	146	153	159	152
415	216	266	173	143		415	157	156	148	142		415	146	153	159	153
416	216	266	173	143		416	157	156	148	142		416	146	153	159	153
417	216	266	173	143		417	158	156	148	142		417	146	153	159	153
418	216	266	173	144		418	158	157	148	142		418	146	153	160	153
419	216	266	174	144		419	159	157	148	142		419	146	153	160	153
420	216	266	174	144		420	159	157	148	142		420	146	153	160	153
421	216	266	174	144		421	159	157	148	142		421	146	153	160	153
422	216	266	174	144		422	159	158	149	143		422	147	153	160	154
423	216	267	174	144		423	159	158	149	143		423	147	153	160	154
424	216	267	174	144		424	159	157	149	143		424	147	154	160	154
425	216	267	174	144		425	159	158	149	143		425	147	154	161	154
426	216	267	174	145		426	159	158	149	143		426	147	154	160	154
427	216	267	174	145		427	159	158	149	143		427	147	154	161	154
428	216	267	175	145		428	159	158	149	143		428	147	154	161	154
429	216	267	175	145		429	159	158	149	143		429	147	154	161	154
430	217	267	175	145		430	159	158	150	143		430	147	154	161	154
431	217	267	175	145		431	159	158	150	144		431	147	154	161	155
432	217	267	175	145		432	159	158	150	144		432	148	154	161	155
433	217	267	175	145		433	159	158	150	144		433	148	154	162	155
434	217	267	175	145		434	160	158	150	144		434	148	154	161	155
435	217	267	175	145		435	160	158	150	144		435	148	154	162	155
436	217	267	175	146		436	160	158	150	144		436	148	155	162	155
437	217	267	175	146		437	160	159	150	144		437	148	155	162	156
438	217	269	176	146		438	160	159	150	145		438	148	155	163	156
439	217	270	176	147		439	160	159	150	145		439	149	155	162	156
440	217	270	176	147		440	160	159	150	145		440	149	155	162	156
441	217	271	176	147		441	160	159	150	145		441	149	155	163	156
442	217	271	176	147		442	160	159	151	145		442	149	155	163	156
443	218	271	176	147		443	160	159	151	145		443	149	155	163	156
444	218	271	176	147		444	160	160	151	145		444	149	155	163	156
445	218	271	176	147		445	160	160	151	145		445	149	155	163	157
446	218	271	176	147		446	160	160	151	145		446	149	156	164	157
447	218	271	176	147		447	160	160	151	145		447	150	156	164	157
448	218	271	177	147		448	160	160	151	146		448	150	156	164	157
449	219	271	177	147		449	160	160	151	146		449	150	156	164	157
450	220	272	177	147		450	160	160	151	145		450	150	155	164	157
451	220	272	177	147		451	160	160	151	146		451	150	155	164	158
452	219	272	177	147		452	160	160	151	146		452	151	155	164	158
453	219	272	177	148		453	160	161	151	146		453	151	155	165	158
454	219	272	177	147		454	160	161	152	146		454	151	155	165	158
455	220	272	178	148		455	160	161	152	146		455	151	155	165	158
456	220	273	178	148		456	161	161	152	146		456	151	156	165	158
457	220	274	178	148		457	162	161	152	146		457	151	156	165	158
458	220	274	178	148		458	162	162	152	147		458	151	156	166	158
459	220	274	178	148		459	162	162	152	147		459	152	156	166	158
460	221	274	178	148		460	162	162	152	147		460	152	156	166	159
461	221	274	178	148		461	162	162	152	147		461	152	156	166	159
462	221	274	178	148		462	162	162	152	147		462	152	157	166	159
463	221	274	178	149		463	162	162	152	147		463	152	157	166	159
464	221	274	179	149		464	162	162	152	147		464	152	157	166	159
465	221	274	179	149		465	163	162	153	147		465	152	157	166	159
466	221	274	179	149		466	163	163	153	147		466	152	157	167	159
467	221	274	179	149		467	163	163	153	147		467	152	157	167	159
468	221	275	179	149		468	163	163	153	148		468	152	157	167	159
469	222	276	179	149		469	163	163	153	148		469	153	157	167	159
470	222	276	179	150		470	163	163	153	148		470	153	158	167	160
471	222	276	179	150		471	163	163	153	148		471	153	158	167	159
472	222	276	179	150		472	163	163	153	148		472	153	158	167	160
473	222	276	179	150		473	163	163	153	148		473	153	158	167	160
474	222	276	179	150		474	163	163	153	148		474	153	158	167	160
475	222	276	180	150		475	163	163	154	148		475	153	158	168	160
476	222	276	180	150		476	164	163	154	148		476	153	158	168	160
477	222	276	180	150		477	164	163	154	149		477	153	158	168	160
478	223	276	180	151		478	164	164	154	149		478	153	159	168	160
479	223	277	180	151		479	164	164	154	149		479	153	159	168	160
480	223	277	180	151		480	163	164	154	149		480	153	159	168	160
481	223	277	180	151		481	163	164	154	149		481	154	159	168	161
482	223	277	180	151		482	164	164	154	149		482	154	159	168	161
483	223	277	180	151		483	164	164	155	149		483	154	159	168	161
484	223	277	181	151		484	164	164	155	149		484	154	159	168	161
485	223	277	181	151		485	163	164	155	149		485	154	159	168	161
486	223	277	181	151		486	164	165	155	149		486	155	159	169	161
487	223	277	181	151		487	165	165	155	149		487	155	159	169	161
488	223	277	181	152		488	165	166	155	149		488	155	160	169	162
489	223	278	181	152		489	165	166	155	150		489	155	160	169	162
490	223	278	181	152		490	165	166	155	150		490	155	160	169	162
491	223	278	181	152		491	165	167	155	150		491	155	160	170	163
492	224	278	181	152		492	165	167	155	151		492	155	160	170	163
493	224	278	182	152		493	165	167	156	151		493	155	160	170	162
494	224	278	182	152		494	165	167	156	151		494	156	160	170	163
495	224	278	182	152		495	165	167	156	151		495	156	160	170	163
496	224	278	182	153		496	165	168	156	151		496	156	160	170	163
497	224	278	182	153		497	166	168	156	151		497	156	160	170	163
498	224	278	182	153		498	166	168	156	151		498	156	160	170	163
499	225	278	182	153		499	166	168	156	151		499	156	160	170	163
500	225	278	182	153		500	166	169	156	151		500	156	160	170	163
501	225	278	183	153		501	166	168	156	151		501	157	160	171	163
502	225	278	183	153		502	166	169	157	151		502	157	161	171	163
503	225	278	183	153		503	167	171	157	151		503	157	161	171	164
504	225	278	183	154		504	167	173	157	151		504	158	161	171	164
505	225	278	183	154		505	167	172	157	152		505	158	161	171	164
506	225	278	183	154		506	167	172	157	152		506	158	161	171	164
507	225	278	183	154		507	167	174	157	152		507	158	161	171	164
508	225	278	183	154		508	167	174	157	152		508	158	161	172	164
509	226	278	184	154		509	167	175	157	152		509	158	161	172	164
510	226	278	184	154		510	167	176	158	152		510	159	161	172	164
511	226	278	184	155		511	168	177	158	152		511	159	161	172	164
512	226	278	184	155		512	168	177	158	152		512	159	162	172	165
513	226	279	184	155		513	168	177	158	152		513	159	162	172	165
514	226	279	184	155		514	168	177	158	153		514	159	162	173	165
515	226	279	184	155		515	168	177	158	153		515	159	162	173	165
516	226	279	184	155		516	168	177	158	153		516	159	162	173	165
517	226	279	184	155		517	168	177	158	153		517	160	162	173	165
518	226	279	184	156		518	168	178	158	153		518	160	162	173	165
519	226	279	184	156		519	168	178	159	153		519	160	162	173	165
520	226	279	185	156		520	169	179	159	153		520	160	162	173	165
521	227	279	185	156		521	169	179	159	153		521	160	162	173	166
522	227	279	185	156		522	169	179	159	153		522	160	161	174	166
523	227	280	185	156		523	169	179	159	153		523	161	161	174	166
524	227	280	185	156		524	169	179	159	153		524	161	161	174	166
525	227	280	185	156		525	169	180	159	153		525	161	162	174	166
526	227	280	185	157		526	169	180	159	154		526	161	162	174	166
527	227	280	185	157		527	170	181	159	154		527	161	162	174	166
528	227	280	185	157		528	170	181	159	154		528	161	162	174	167
529	227	280	186	157		529	170	182	160	154		529	161	162	174	167
530	227	280	186	158		530	170	181	160	154		530	161	162	174	167
531	227	280	186	158		531	170	182	160	154		531	161	162	174	167
532	227	280	186	158		532	170	182	160	154		532	162	162	175	167
533	227	280	186	158		533	170	182	160	154		533	162	162	175	167
534	228	280	186	158		534	171	182	160	154		534	162	163	175	167
535	228	280	186	158		535	171	182	160	154		535	162	163	175	167
536	228	280	186	158		536	171	182	160	155		536	162	163	174	167
537	228	281	187	158		537	171	182	161	155		537	162	163	174	168
538	228	283	187	159		538	171	183	161	155		538	162	163	174	168
539	228	282	187	159		539	171	183	160	155		539	162	163	175	168
540	228	282	187	159		540	171	183	160	155		540	162	163	175	168
541	228	282	188	159		541	171	183	160	155		541	163	163	175	168
542	228	282	188	159		542	171	183	161	155		542	163	163	176	168
543	229	282	188	160		543	171	184	161	155		543	163	163	175	168
544	229	282	188	160		544	171	184	161	155		544	163	163	175	168
545	229	282	188	160		545	171	184	161	156		545	163	163	175	169
546	229	284	188	160		546	172	184	161	156		546	163	164	175	169
547	229	284	188	160		547	171	184	161	156		547	163	164	175	169
548	229	284	188	160		548	171	185	161	156		548	163	164	175	169
549	229	284	189	160		549	171	185	161	156		549	163	164	176	169
550	230	285	189	161		550	171	185	162	156		550	164	164	176	169
551	230	286	189	161		551	172	185	162	156		551	164	164	177	169
552	230	287	189	161		552	172	186	162	156		552	164	164	177	169
553	230	285	189	161		553	172	186	162	156		553	164	164	177	169
554	230	283	189	161		554	172	186	162	157		554	164	164	177	170
555	230	283	189	161		555	172	186	162	157		555	164	164	177	170
556	230	284	189	161		556	172	186	162	157		556	164	164	177	170
557	231	283	190	161		557	172	186	162	157		557	164	164	177	170
558	231	284	190	161		558	172	186	162	157		558	165	165	177	170
559	231	284	190	161		559	173	187	162	157		559	165	165	178	170
560	231	284	190	162		560	173	187	162	157		560	165	165	178	170
561	231	284	190	162		561	173	187	163	158		561	165	166	178	170
562	231	284	191	162		562	173	187	163	158		562	165	166	178	171
563	231	285	191	162		563	173	187	163	158		563	165	166	178	171
564	231	286	191	162		564	173	188	163	158		564	165	166	178	171
565	231	286	191	162		565	173	188	163	158		565	166	166	178	171
566	231	289	191	162		566	173	188	163	158		566	166	166	178	171
567	231	288	191	162		567	173	188	163	158		567	166	166	178	171
568	232	288	191	162		568	174	188	163	158		568	166	166	178	171
569	232	289	192	162		569	174	188	163	158		569	166	166	179	171
570	232	289	192	163		570	174	189	164	158		570	166	166	179	172
571	232	291	192	163		571	174	189	164	158		571	167	166	179	172
572	232	292	192	163		572	174	189	164	158		572	167	167	179	172
573	232	292	192	163		573	174	189	164	158		573	167	167	179	172
574	232	292	193	163		574	174	189	164	158		574	167	167	179	172
575	232	292	193	163		575	175	189	164	159		575	167	167	179	172
576	232	290	193	163		576	175	189	164	159		576	167	167	180	172
577	232	290	193	163		577	175	189	164	159		577	167	167	180	172
578	232	290	193	163		578	175	189	164	159		578	168	167	180	172
579	233	291	193	163		579	175	189	164	159		579	168	167	180	172
580	233	292	193	164		580	175	189	165	159		580	168	167	180	172
581	233	292	193	164		581	175	189	165	159		581	169	168	180	172
582	233	292	193	164		582	175	189	165	159		582	169	167	180	173
583	233	293	193	164		583	175	189	165	159		583	169	167	180	173
584	233	294	193	164		584	176	189	165	159		584	169	167	180	173
585	233	294	194	164		585	176	189	165	159		585	169	167	180	173
586	233	294	194	165		586	176	189	165	159		586	169	167	181	173
587	233	294	194	165		587	176	189	165	159		587	169	167	181	173
588	233	294	194	165		588	176	190	165	160		588	169	167	181	173
589	233	294	194	165		589	176	192	165	160		589	170	167	181	174
590	233	295	194	165		590	176	192	166	160		590	170	167	181	174
591	234	296	194	165		591	176	192	166	160		591	170	168	181	174
592	234	295	194	165		592	176	192	166	160		592	170	167	181	174
593	234	296	194	165		593	176	193	166	160		593	170	168	181	174
594	234	297	194	166		594	177	193	166	160		594	170	168	181	174
595	234	296	194	166		595	177	193	166	160		595	170	168	182	174
596	234	296	194	166		596	177	193	166	160		596	170	168	182	174
597	234	298	195	166		597	177	193	167	161		597	170	168	182	174
598	234	298	195	166		598	177	193	167	161		598	170	168	182	175
599	235	298	195	166		599	177	193	167	161		599	171	168	182	175
600	235	298	195	166		600	177	193	167	161		600	171	168	182	175
601	235	298	195	167		601	177	193	167	161		601	171	168	182	175
602	235	298	195	167		602	177	193	167	161		602	171	168	182	175
603	235	298	196	167		603	177	193	167	161		603	171	169	183	175
604	235	298	196	167		604	177	194	167	161		604	171	169	183	175
605	235	298	196	167		605	177	194	167	161		605	171	169	183	175
606	235	299	196	167		606	178	194	167	161		606	171	169	183	175
607	235	299	196	167		607	178	194	167	161		607	171	169	183	175
608	235	299	197	167		608	178	194	168	162		608	172	170	183	175
609	235	299	197	167		609	178	195	168	162		609	172	170	183	175
610	235	300	197	167		610	178	195	167	162		610	172	170	183	176
611	235	300	197	167		611	178	195	167	162		611	172	170	183	176
612	235	300	197	168		612	178	195	167	162		612	172	170	183	176
613	235	300	197	168		613	178	196	167	162		613	172	170	184	176
614	235	301	197	168		614	178	196	167	162		614	172	170	184	176
615	235	301	197	168		615	178	196	168	162		615	173	170	184	176
616	235	301	197	168		616	178	196	168	162		616	173	171	184	176
617	236	301	198	168		617	179	196	168	162		617	173	171	183	177
618	236	301	198	168		618	178	196	168	163		618	173	171	183	177
619	236	301	198	170		619	178	196	168	163		619	173	171	183	177
620	236	301	199	170		620	178	196	168	163		620	173	171	184	177
621	236	301	199	170		621	178	196	168	164		621	173	171	183	177
622	236	301	199	170		622	178	196	168	164		622	173	171	184	177
623	236	301	199	170		623	178	196	168	164		623	174	170	184	177
624	236	301	199	171		624	178	197	168	164		624	174	170	184	178
625	236	301	199	171		625	178	197	168	164		625	174	170	185	178
626	237	301	199	171		626	178	197	168	164		626	174	170	185	178
627	237	301	199	171		627	179	197	168	164		627	174	170	185	178
628	237	301	199	172		628	179	197	168	164		628	174	171	185	178
629	237	301	200	172		629	179	198	169	164		629	174	171	185	178
630	237	301	200	172		630	179	198	169	164		630	174	171	185	178
631	237	301	200	172		631	179	198	169	164		631	174	171	185	178
632	237	301	200	172		632	179	198	170	165		632	175	171	185	178
633	237	302	200	172		633	179	198	170	165		633	175	171	185	179
634	237	302	200	172		634	179	199	170	165		634	175	171	185	179
635	237	302	201	172		635	179	199	170	165		635	175	171	185	179
636	237	303	201	172		636	179	199	170	164		636	175	171	185	179
637	237	303	201	172		637	179	199	170	164		637	175	172	185	179
638	237	303	201	172		638	179	199	170	164		638	175	171	185	179
639	237	303	201	173		639	179	199	170	164		639	175	171	185	179
640	237	303	201	173		640	179	199	171	164		640	175	172	185	179
641	237	303	201	173		641	179	199	171	165		641	175	172	186	179
642	237	303	201	173		642	179	199	171	165		642	175	173	186	179
643	237	303	201	173		643	179	200	171	165		643	175	173	186	180
644	238	303	201	173		644	180	200	171	165		644	175	173	186	180
645	238	304	201	173		645	180	200	171	165		645	176	173	186	180
646	238	304	202	173		646	180	200	171	165		646	176	173	186	180
647	238	304	202	174		647	179	200	171	165		647	176	173	186	180
648	238	304	202	174		648	180	200	172	165		648	176	173	186	180
649	238	304	202	174		649	180	200	172	165		649	176	173	186	180
650	238	304	202	174		650	180	201	172	165		650	176	173	186	180
651	238	304	202	174		651	180	201	172	165		651	176	173	186	181
652	238	304	202	174		652	180	201	172	165		652	176	173	186	181
653	238	304	202	174		653	180	201	172	165		653	176	173	187	181
654	238	304	203	174		654	180	201	172	165		654	176	174	187	181
655	238	304	203	175		655	180	201	172	166		655	177	174	187	181
656	238	304	203	175		656	180	201	172	166		656	177	174	187	181
657	238	304	203	175		657	180	201	172	166		657	177	174	187	181
658	238	305	203	175		658	180	201	172	166		658	177	174	187	181
659	239	305	203	175		659	180	201	172	166		659	177	174	187	181
660	239	305	203	175		660	181	201	172	166		660	177	174	187	181
661	239	305	203	175		661	181	201	173	166		661	177	174	187	182
662	239	305	203	176		662	181	202	173	166		662	177	174	188	182
663	239	304	203	176		663	181	202	173	167		663	178	174	188	182
664	239	305	203	176		664	181	202	173	167		664	178	174	188	182
665	239	304	203	176		665	181	203	173	167		665	178	175	188	182
666	239	305	203	176		666	181	203	173	167		666	178	175	188	182
667	239	305	203	176		667	181	203	173	167		667	178	175	188	182
668	239	305	203	176		668	181	203	173	167		668	178	175	188	182
669	239	305	204	176		669	182	203	173	167		669	178	175	188	182
670	240	305	204	176		670	182	204	173	167		670	178	175	188	182
671	240	305	204	177		671	182	204	173	167		671	178	175	190	183
672	239	304	204	177		672	182	204	173	167		672	178	175	190	183
673	239	304	204	177		673	182	204	174	167		673	179	175	190	183
674	241	304	204	177		674	184	204	174	168		674	179	175	190	184
675	242	304	204	177		675	184	204	174	168		675	179	175	190	183
676	242	305	204	177		676	184	204	174	168		676	179	175	190	183
677	242	306	204	177		677	184	204	174	168		677	179	175	190	184
678	242	307	205	177		678	184	205	174	168		678	179	175	190	184
679	242	307	205	177		679	183	205	174	168		679	179	176	190	184
680	242	307	205	177		680	183	205	174	168		680	179	176	191	184
681	244	307	205	177		681	184	205	174	168		681	179	176	190	184
682	244	307	205	177		682	185	205	174	169		682	179	176	190	184
683	245	307	205	178		683	185	205	174	169		683	179	176	190	184
684	245	307	205	178		684	185	206	175	169		684	180	176	190	184
685	245	308	205	178		685	185	206	175	169		685	180	176	190	184
686	245	308	205	178		686	185	206	175	169		686	180	176	190	185
687	246	307	205	178		687	185	206	175	169		687	180	176	190	185
688	246	308	205	178		688	185	206	175	169		688	180	175	190	185
689	246	308	205	179		689	185	206	175	169		689	180	175	190	185
690	246	308	205	179		690	185	207	175	169		690	180	175	190	185
691	246	308	206	179		691	186	207	176	169		691	180	175	190	185
692	248	308	206	179		692	186	207	176	169		692	180	175	190	185
693	248	309	206	179		693	186	207	176	170		693	181	175	191	185
694	249	309	206	179		694	186	207	176	170		694	181	176	191	185
695	248	309	206	179		695	186	207	176	170		695	181	176	191	185
696	248	309	206	179		696	186	207	176	170		696	181	176	191	185
697	249	309	206	179		697	186	208	176	170		697	181	176	192	185
698	251	309	206	180		698	185	208	176	170		698	181	176	192	185
699	252	309	206	180		699	185	208	176	170		699	181	176	192	186
700	253	309	206	180		700	185	208	176	170		700	181	176	192	186
701	253	310	206	180		701	185	208	176	171		701	181	176	192	186
702	254	310	207	180		702	185	208	177	171		702	181	176	192	186
703	254	310	207	180		703	185	208	177	171		703	182	176	193	186
704	253	310	207	180		704	186	208	177	171		704	182	176	193	186
705	253	310	207	180		705	186	208	177	171		705	182	176	192	186
706	253	310	207	180		706	186	208	177	171		706	182	176	192	187
707	254	310	207	180		707	186	209	177	171		707	182	177	192	187
708	254	309	207	180		708	186	209	177	171		708	182	177	192	187
709	254	310	208	180		709	186	209	177	171		709	182	177	193	187
710	254	310	208	180		710	186	209	177	171		710	183	177	193	187
711	255	310	208	181		711	186	209	177	171		711	183	177	193	187
712	254	310	208	181		712	186	209	177	172		712	183	177	193	187
713	254	310	208	181		713	186	210	177	172		713	183	177	193	187
714	255	310	208	181		714	188	210	178	172		714	183	177	193	187
715	255	310	208	181		715	188	210	178	172		715	184	177	193	188
716	255	310	208	181		716	188	210	178	172		716	184	177	193	188
717	255	310	208	181		717	187	210	178	172		717	184	177	193	188
718	255	310	208	182		718	187	210	178	172		718	184	177	193	188
719	256	310	209	182		719	187	210	178	172		719	184	178	193	188
720	256	310	209	182		720	188	210	178	173		720	184	178	194	188
721	256	310	209	183		721	188	211	178	173		721	184	178	194	188
722	256	310	209	182		722	188	211	178	173		722	185	178	194	188
723	255	310	209	183		723	188	211	178	173		723	185	178	194	188
724	255	311	209	183		724	188	211	178	173		724	185	178	194	188
725	255	311	209	183		725	189	211	179	173		725	186	178	194	189
726	255	311	209	183		726	189	211	179	173		726	186	178	194	189
727	256	311	209	183		727	188	211	179	173		727	186	178	194	189
728	256	311	209	183		728	190	211	179	173		728	187	178	194	189
729	256	311	210	183		729	189	212	179	173		729	187	178	194	189
730	256	311	210	183		730	189	212	179	173		730	187	178	194	189
731	256	311	210	183		731	189	212	179	173		731	187	178	196	189
732	257	312	210	183		732	189	212	179	174		732	187	179	196	189
733	256	312	210	184		733	190	212	179	174		733	187	179	196	189
734	257	312	210	184		734	191	212	179	174		734	187	179	196	189
735	257	312	210	184		735	191	212	179	174		735	187	179	196	190
736	257	312	210	184		736	192	212	179	174		736	188	179	196	190
737	257	312	210	184		737	192	212	179	174		737	188	179	196	190
738	257	312	210	184		738	191	213	180	174		738	188	179	197	190
739	259	312	211	184		739	191	213	179	174		739	188	179	197	190
740	259	312	211	184		740	191	213	179	175		740	188	179	197	190
741	258	312	211	184		741	191	213	180	175		741	189	179	197	190
742	258	312	211	184		742	191	213	180	175		742	189	179	197	190
743	259	312	211	184		743	192	213	180	175		743	189	179	197	190
744	259	312	211	185		744	192	213	180	175		744	189	179	197	191
745	259	312	211	185		745	192	214	180	175		745	189	180	197	191
746	258	312	211	185		746	192	214	180	175		746	190	180	197	191
747	258	312	211	185		747	192	214	180	175		747	190	180	198	191
748	260	312	211	185		748	193	214	180	175		748	190	180	198	192
749	261	313	211	185		749	193	214	180	175		749	190	180	198	192
750	261	313	211	185		750	193	214	181	175		750	190	180	198	192
751	261	313	212	185		751	193	214	181	175		751	190	180	198	192
752	261	313	212	185		752	193	214	181	175		752	190	180	198	192
753	261	313	212	185		753	193	215	181	175		753	190	180	198	192
754	261	313	212	185		754	192	215	181	176		754	190	180	198	192
755	261	313	213	186		755	191	215	181	176		755	191	180	199	192
756	261	313	213	186		756	191	215	181	176		756	191	180	199	192
757	261	313	213	186		757	191	215	181	176		757	191	180	199	192
758	261	313	213	186		758	191	215	181	176		758	191	180	198	192
759	261	313	213	186		759	192	215	181	176		759	191	180	198	193
760	261	313	213	186		760	192	215	182	176		760	191	181	198	193
761	261	314	213	186		761	193	215	182	176		761	191	180	198	193
762	261	314	213	186		762	193	215	182	176		762	191	181	198	193
763	261	314	213	186		763	194	216	182	176		763	191	181	199	193
764	261	314	213	186		764	194	216	182	176		764	192	181	199	193
765	262	314	214	187		765	194	216	182	176		765	192	181	199	193
766	262	314	214	187		766	194	216	182	176		766	192	181	199	193
767	262	314	214	187		767	194	216	182	176		767	192	181	199	193
768	262	314	214	187		768	194	216	183	177		768	193	181	199	193
769	262	314	215	187		769	194	216	183	177		769	193	181	199	193
770	262	315	215	187		770	194	216	183	177		770	193	181	199	193
771	262	315	215	187		771	195	217	183	177		771	193	181	199	195
772	263	315	215	188		772	195	216	183	177		772	193	181	199	196
773	263	315	215	188		773	195	217	183	177		773	193	181	199	197
774	263	315	215	188		774	195	217	183	177		774	193	182	200	197
775	263	315	215	188		775	195	217	183	177		775	193	182	200	197
776	264	315	216	188		776	195	217	183	177		776	193	182	200	198
777	264	315	216	188		777	195	217	183	178		777	194	182	200	198
778	264	315	216	188		778	195	217	183	178		778	194	182	200	198
779	264	315	216	188		779	195	217	183	178		779	194	182	200	198
780	264	315	216	188		780	196	217	184	178		780	194	182	200	198
781	264	315	216	188		781	196	217	184	178		781	195	182	200	198
782	264	315	216	188		782	196	218	183	178		782	195	182	201	199
783	265	315	216	188		783	196	218	183	178		783	195	182	201	199
784	265	315	217	188		784	196	218	184	178		784	195	182	201	199
785	265	315	217	188		785	196	218	184	178		785	195	182	202	199
786	265	315	217	188		786	195	218	184	178		786	195	183	202	199
787	265	315	217	189		787	195	218	184	178		787	196	183	202	199
788	265	315	217	189		788	195	218	184	178		788	196	183	203	200
789	265	315	217	189		789	195	218	184	178		789	196	183	203	200
790	265	315	218	189		790	195	219	184	178		790	196	183	203	200
791	265	315	218	189		791	196	219	184	179		791	196	183	207	200
792	265	315	218	189		792	196	219	184	179		792	196	183	207	200
793	265	316	218	189		793	196	219	184	179		793	197	183	207	200
794	265	316	218	190		794	196	219	184	179		794	197	183	207	200
795	265	316	219	190		795	196	219	184	179		795	197	183	207	200
796	265	316	219	190		796	196	219	185	179		796	197	183	207	200
797	266	316	219	190		797	196	219	185	179		797	197	183	207	200
798	266	316	219	191		798	196	219	185	179		798	197	183	207	201
799	266	316	219	191		799	196	219	185	179		799	197	183	207	201
800	266	316	219	191		800	197	219	185	180		800	198	184	207	200
801	266	316	220	191		801	197	219	185	180		801	198	184	208	200
802	266	316	220	191		802	197	219	185	180		802	198	184	208	200
803	266	316	220	191		803	196	219	185	180		803	198	184	207	200
804	266	316	220	191		804	197	220	186	180		804	198	184	207	200
805	266	316	220	191		805	197	220	186	180		805	198	184	207	200
806	266	316	221	191		806	197	220	186	180		806	199	184	207	201
807	267	317	221	192		807	197	220	186	180		807	198	184	207	201
808	267	317	221	192		808	197	220	186	180		808	198	184	207	201
809	267	316	221	192		809	197	220	186	180		809	198	184	208	201
810	267	316	221	192		810	197	220	187	180		810	199	184	208	201
811	267	316	222	192		811	198	220	187	180		811	199	184	208	201
812	267	316	222	192		812	198	221	187	180		812	199	184	208	201
813	267	316	223	192		813	198	221	187	180		813	199	184	208	201
814	268	316	223	192		814	198	221	187	180		814	199	184	208	202
815	268	316	223	192		815	198	221	187	181		815	199	185	208	202
816	268	317	223	192		816	199	221	187	181		816	199	185	208	203
817	268	317	224	192		817	199	221	187	181		817	199	185	209	203
818	268	317	224	192		818	199	221	187	181		818	199	185	209	203
819	268	317	224	193		819	199	221	187	181		819	200	185	209	203
820	269	317	224	193		820	199	221	187	181		820	200	185	209	203
821	269	317	224	193		821	199	221	188	181		821	200	185	209	204
822	269	317	224	193		822	199	221	188	181		822	200	185	209	204
823	269	317	225	193		823	200	221	188	181		823	200	184	209	204
824	269	317	225	194		824	200	221	188	181		824	200	184	209	204
825	269	317	225	194		825	200	221	188	181		825	200	184	209	204
826	269	317	225	194		826	200	221	188	181		826	200	184	209	205
827	269	317	225	194		827	200	221	188	181		827	200	184	210	205
828	269	317	226	194		828	200	221	188	181		828	200	184	210	205
829	270	317	226	195		829	201	221	188	181		829	201	184	210	206
830	270	317	226	195		830	201	221	188	182		830	201	184	210	206
831	270	317	226	195		831	201	220	189	182		831	201	184	210	206
832	270	317	226	195		832	201	220	189	182		832	201	184	210	206
833	271	317	227	195		833	201	220	189	182		833	201	185	210	206
834	271	317	227	195		834	201	221	189	182		834	201	185	210	206
835	271	317	228	195		835	201	221	189	182		835	201	185	210	206
836	271	318	228	196		836	201	221	189	182		836	201	185	210	206
837	271	317	229	196		837	201	221	189	182		837	201	185	210	206
838	271	317	229	196		838	202	221	189	182		838	201	185	210	206
839	271	317	229	197		839	202	221	189	182		839	201	185	210	206
840	271	317	229	197		840	202	221	189	182		840	201	185	210	206
841	271	317	229	198		841	202	221	189	182		841	201	185	210	206
842	271	317	229	198		842	202	221	190	182		842	201	185	210	206
843	271	317	230	198		843	202	222	190	183		843	201	186	210	206
844	271	317	230	198		844	202	222	190	183		844	201	187	210	206
845	271	317	231	198		845	202	222	190	183		845	201	187	211	206
846	271	317	231	198		846	202	222	190	183		846	201	187	211	206
847	272	317	230	198		847	202	222	190	183		847	201	187	211	207
848	272	317	230	198		848	202	223	191	183		848	202	187	211	207
849	272	317	231	198		849	203	223	191	183		849	202	187	211	207
850	272	317	231	198		850	203	223	191	183		850	202	187	211	207
851	272	318	231	198		851	203	223	191	183		851	202	187	214	207
852	272	318	232	198		852	203	223	191	183		852	202	187	214	206
853	272	318	232	198		853	203	223	191	183		853	202	187	214	206
854	272	318	232	198		854	203	223	191	184		854	203	187	214	206
855	272	318	232	198		855	203	223	191	184		855	204	188	214	206
856	272	318	232	199		856	203	223	191	184		856	204	187	215	206
857	272	318	232	198		857	203	224	191	184		857	204	187	215	206
858	272	318	233	198		858	203	223	191	184		858	204	188	215	206
859	272	318	233	202		859	203	223	191	184		859	204	188	215	207
860	272	318	233	202		860	203	224	191	184		860	204	188	215	208
861	272	318	233	202		861	204	224	191	184		861	205	188	215	208
862	273	319	234	201		862	204	224	191	184		862	205	188	215	208
863	273	319	233	201		863	203	224	191	184		863	205	188	215	208
864	273	319	233	201		864	203	224	192	184		864	205	188	216	208
865	273	319	234	202		865	203	224	192	184		865	205	188	216	208
866	273	319	234	203		866	203	224	192	184		866	206	188	216	208
867	273	320	234	203		867	203	225	192	184		867	206	188	216	208
868	273	320	235	203		868	203	225	192	185		868	206	188	217	208
869	273	319	235	203		869	204	225	192	185		869	206	188	217	208
870	273	319	235	203		870	204	225	192	185		870	206	188	217	208
871	273	320	235	203		871	205	225	192	185		871	206	188	217	208
872	274	321	236	204		872	204	225	192	185		872	206	189	217	209
873	274	321	236	204		873	204	225	192	185		873	206	189	218	209
874	274	321	236	203		874	205	226	192	185		874	207	189	218	210
875	274	321	236	203		875	205	226	193	185		875	207	189	217	208
876	274	321	236	203		876	205	226	193	185		876	207	189	217	208
877	274	321	236	204		877	205	226	193	185		877	207	189	217	208
878	274	321	237	204		878	205	226	193	185		878	207	189	217	210
879	274	321	237	204		879	204	226	193	185		879	208	189	217	210
880	274	321	237	204		880	204	226	193	185		880	208	189	217	210
881	274	321	237	205		881	204	226	193	186		881	208	189	217	210
882	274	321	237	205		882	205	226	194	186		882	208	190	218	210
883	274	321	237	205		883	205	226	194	186		883	208	189	218	209
884	274	321	237	205		884	205	226	194	186		884	207	189	218	210
885	275	321	237	206		885	205	226	194	186		885	206	189	218	210
886	275	322	237	207		886	205	226	194	186		886	206	190	218	210
887	275	322	237	206		887	205	226	194	186		887	206	190	218	210
888	275	322	238	206		888	205	226	194	186		888	206	190	218	210
889	276	322	238	206		889	205	226	194	187		889	207	190	218	209
890	276	323	238	206		890	205	227	194	187		890	207	190	218	209
891	276	323	239	206		891	205	227	194	187		891	208	190	218	213
892	276	323	239	206		892	206	227	194	187		892	207	190	218	210
893	276	323	238	207		893	206	228	194	187		893	208	190	218	210
894	276	323	238	208		894	206	228	194	187		894	208	190	218	209
895	276	323	239	208		895	206	228	195	187		895	208	190	218	209
896	277	323	239	208		896	206	228	195	187		896	208	190	218	209
897	277	323	239	208		897	206	227	195	187		897	208	190	218	209
898	277	322	239	208		898	206	228	195	187		898	208	191	219	210
899	277	322	239	208		899	206	227	195	187		899	209	191	219	210
900	277	322	240	208		900	206	227	195	187		900	210	191	220	210
901	277	323	240	208		901	207	227	195	188		901	209	191	220	210
902	277	323	240	208		902	207	229	195	188		902	209	191	220	210
903	276	323	240	209		903	207	228	195	188		903	209	191	220	210
904	276	323	240	209		904	207	227	195	188		904	209	191	220	210
905	276	323	240	209		905	208	227	195	188		905	209	191	220	210
906	278	323	240	209		906	208	227	195	188		906	209	191	222	211
907	278	323	241	209		907	209	227	195	188		907	211	191	223	211
908	278	323	241	209		908	209	228	195	188		908	211	191	223	211
909	278	323	241	209		909	209	229	195	189		909	211	192	223	212
910	278	323	241	210		910	209	229	196	189		910	211	192	223	212
911	278	323	241	210		911	209	229	196	189		911	211	192	221	213
912	278	323	241	210		912	209	229	196	189		912	211	192	221	212
913	278	323	241	210		913	209	230	196	189		913	211	192	219	212
914	278	323	241	210		914	209	230	196	189		914	211	192	222	212
915	278	323	241	210		915	209	230	196	189		915	211	192	222	212
916	279	323	241	211		916	209	231	196	189		916	211	192	222	212
917	279	323	241	211		917	210	231	196	189		917	211	192	222	212
918	279	323	241	211		918	210	230	196	188		918	211	192	222	212
919	279	324	242	211		919	210	230	197	190		919	212	192	223	213
920	279	324	242	211		920	210	230	197	190		920	212	192	223	214
921	279	323	242	211		921	210	230	197	190		921	212	192	224	214
922	279	323	243	211		922	210	231	197	190		922	212	192	224	214
923	279	324	243	211		923	210	231	197	190		923	212	192	224	214
924	279	324	242	211		924	210	231	197	190		924	212	192	224	214
925	279	324	243	212		925	210	231	197	191		925	212	193	224	214
926	279	324	243	212		926	210	231	198	191		926	212	193	224	214
927	279	324	243	212		927	210	231	198	191		927	212	193	224	214
928	279	324	243	212		928	210	231	198	191		928	212	193	224	214
929	279	324	243	212		929	211	231	198	190		929	212	193	224	214
930	280	324	243	212		930	211	231	198	191		930	213	193	224	215
931	280	324	243	212		931	211	231	198	191		931	212	193	223	215
932	280	324	243	212		932	211	231	198	191		932	212	193	223	215
933	280	324	244	212		933	211	232	198	191		933	212	193	224	215
934	280	324	244	212		934	211	232	198	191		934	212	193	224	217
935	280	324	244	212		935	211	232	198	191		935	212	193	224	217
936	280	324	244	212		936	212	232	198	191		936	212	193	224	217
937	280	324	244	213		937	212	232	199	192		937	212	193	224	217
938	280	324	245	213		938	212	232	199	192		938	212	193	224	217
939	280	324	245	213		939	212	232	199	192		939	212	193	224	217
940	280	324	245	213		940	212	232	199	192		940	212	193	224	217
941	280	324	245	213		941	212	232	199	192		941	212	193	224	216
942	280	324	245	213		942	212	232	199	192		942	212	195	224	216
943	280	324	245	214		943	212	232	199	192		943	212	195	224	216
944	281	324	245	214		944	212	232	199	192		944	212	195	224	216
945	281	324	245	214		945	213	233	199	193		945	213	195	224	217
946	281	324	245	214		946	213	233	199	193		946	213	195	224	217
947	281	324	245	214		947	213	233	199	193		947	213	195	224	217
948	281	324	246	214		948	213	233	199	193		948	213	195	225	217
949	281	324	246	214		949	213	233	199	193		949	213	195	225	219
950	281	324	246	215		950	213	233	199	193		950	213	195	226	218
951	281	324	246	215		951	213	233	199	193		951	213	195	224	218
952	281	324	246	215		952	213	233	199	193		952	213	195	224	218
953	281	324	246	215		953	213	233	199	193		953	212	195	225	218
954	281	325	246	215		954	213	233	199	193		954	213	196	228	217
955	281	325	246	215		955	213	233	199	193		955	213	196	228	217
956	281	325	246	215		956	213	233	199	193		956	213	196	227	218
957	281	325	246	216		957	213	233	200	193		957	213	195	227	219
958	281	325	247	216		958	213	233	200	193		958	213	195	227	219
959	282	326	247	216		959	213	233	200	194		959	213	195	227	219
960	282	326	247	217		960	213	233	200	194		960	213	195	228	219
961	282	326	247	217		961	213	233	200	194		961	213	195	228	219
962	283	326	247	217		962	213	234	200	194		962	213	195	228	219
963	282	326	247	217		963	214	234	200	194		963	213	195	229	219
964	282	325	247	217		964	214	234	200	194		964	213	195	230	219
965	282	326	247	217		965	214	234	200	194		965	213	195	230	219
966	282	326	247	217		966	214	234	200	194		966	213	195	230	219
967	283	327	247	218		967	214	234	200	194		967	213	196	230	219
968	283	327	248	218		968	214	234	201	194		968	213	196	230	219
969	283	327	248	218		969	214	234	201	194		969	214	196	230	219
970	283	326	248	218		970	214	234	201	195		970	214	196	230	219
971	283	326	248	218		971	215	234	200	195		971	214	196	229	219
972	283	326	248	218		972	215	236	200	195		972	214	196	229	220
973	283	326	248	218		973	216	236	201	195		973	214	196	229	219
974	283	326	248	219		974	216	236	201	195		974	214	196	229	219
975	283	327	249	219		975	216	236	201	195		975	214	196	229	219
976	283	327	249	219		976	216	236	201	195		976	215	196	229	219
977	283	327	249	218		977	216	236	201	195		977	215	196	229	220
978	284	327	249	218		978	216	236	201	196		978	215	196	230	219
979	284	327	249	218		979	216	237	201	196		979	215	196	230	220
980	284	327	249	218		980	216	237	201	196		980	215	196	230	220
981	284	327	249	218		981	216	237	201	197		981	215	197	230	219
982	284	327	249	218		982	216	237	201	197		982	215	197	230	219
983	284	327	249	220		983	217	237	201	197		983	215	197	230	219
984	284	327	249	220		984	217	237	201	197		984	215	197	229	220
985	284	326	249	220		985	217	237	201	197		985	215	197	229	220
986	284	326	249	220		986	217	237	202	197		986	215	197	229	220
987	284	326	250	220		987	217	237	202	197		987	215	197	230	220
988	284	326	250	220		988	217	237	202	197		988	215	197	230	220
989	284	326	250	220		989	217	237	202	198		989	215	197	230	220
990	284	327	250	220		990	217	237	202	197		990	215	197	230	219
991	284	328	250	220		991	217	237	202	197		991	216	197	230	219
992	284	328	250	220		992	217	237	202	197		992	216	197	230	219
993	284	328	251	220		993	218	237	202	197		993	216	197	230	219
994	284	328	250	220		994	218	237	202	197		994	216	197	230	219
995	285	328	250	220		995	218	237	202	197		995	216	198	230	219
996	285	328	250	221		996	218	237	202	197		996	216	198	230	219
997	285	328	251	221		997	218	237	202	197		997	216	198	230	219
998	285	328	251	221		998	218	237	202	197		998	216	198	230	219
999	285	328	251	221		999	218	237	203	197		999	216	198	230	219
1000	285	328	251	221		1000	218	237	203	197		1000	216	198	230	219
1001	285	328	251	221		1001	218	237	203	197		1001	216	198	230	219
1002	285	328	251	222		1002	218	237	203	197		1002	216	198	230	219
1003	285	328	251	222		1003	218	237	203	197		1003	217	198	230	219
1004	285	328	251	222		1004	217	237	203	197		1004	217	199	230	219
1005	285	329	251	222		1005	217	237	203	197		1005	217	199	230	219
1006	286	329	251	222		1006	217	237	204	197		1006	217	199	230	222
1007	286	329	251	222		1007	217	237	204	197		1007	218	199	230	223
1008	286	329	251	222		1008	218	237	204	198		1008	218	199	230	223
1009	286	329	251	222		1009	218	237	204	198		1009	218	199	230	223
1010	286	329	251	223		1010	218	237	204	198		1010	218	199	230	224
1011	286	329	251	223		1011	218	237	204	198		1011	218	199	230	224
1012	286	329	251	223		1012	218	238	204	198		1012	217	199	230	223
1013	286	329	251	223		1013	218	238	204	198		1013	217	199	230	222
1014	286	329	251	223		1014	218	238	204	199		1014	217	199	230	222
1015	287	328	252	223		1015	218	238	203	199		1015	217	199	230	220
1016	286	329	252	223		1016	219	238	205	200		1016	217	199	231	220
1017	287	330	252	223		1017	219	238	205	200		1017	218	199	231	220
1018	287	329	252	223		1018	219	238	204	199		1018	218	199	231	222
1019	287	329	252	223		1019	219	238	204	199		1019	218	200	230	222
1020	287	329	252	223		1020	219	239	205	200		1020	218	200	231	224
1021	287	330	252	224		1021	219	239	205	200		1021	218	200	230	224
1022	287	330	253	224		1022	219	239	205	200		1022	218	200	230	224
1023	287	330	253	224		1023	219	239	205	200		1023	218	200	232	224
1024	287	330	253	224		1024	219	239	206	200		1024	218	200	232	224
1025	287	330	253	224		1025	219	239	206	200		1025	221	200	232	224
1026	287	330	254	224		1026	219	239	206	200		1026	221	200	232	224
1027	287	330	254	224		1027	220	239	206	201		1027	221	200	231	225
1028	287	329	254	224		1028	220	239	206	201		1028	221	200	233	225
1029	287	329	254	224		1029	220	239	206	201		1029	221	200	233	225
1030	287	329	254	224		1030	220	239	206	201		1030	221	200	233	225
1031	288	329	254	224		1031	220	239	206	201		1031	221	200	233	225
1032	288	330	254	224		1032	220	239	206	201		1032	221	200	234	225
1033	288	330	254	224		1033	220	239	206	201		1033	221	200	234	225
1034	288	330	254	224		1034	220	239	207	201		1034	221	200	234	225
1035	288	330	254	225		1035	220	239	207	201		1035	221	200	234	225
1036	288	329	254	225		1036	220	239	207	201		1036	221	200	234	225
1037	288	329	254	225		1037	221	239	207	201		1037	222	200	234	225
1038	288	330	254	225		1038	221	239	207	201		1038	222	201	235	225
1039	289	330	254	225		1039	221	239	207	201		1039	222	201	235	225
1040	289	330	254	225		1040	221	239	207	201		1040	222	201	235	227
1041	289	331	255	225		1041	221	239	208	202		1041	222	201	235	227
1042	289	331	255	226		1042	221	238	208	202		1042	222	201	235	227
1043	289	331	255	226		1043	222	238	208	202		1043	222	201	235	227
1044	289	331	255	226		1044	222	238	208	202		1044	222	201	235	227
1045	289	331	255	226		1045	222	238	208	202		1045	222	201	235	227
1046	289	331	255	226		1046	223	239	208	202		1046	222	201	235	227
1047	289	331	255	226		1047	223	239	208	202		1047	222	201	236	227
1048	289	331	255	226		1048	223	239	208	202		1048	222	201	236	227
1049	289	330	255	227		1049	223	239	208	202		1049	224	201	235	228
1050	289	330	256	227		1050	223	239	208	202		1050	225	202	236	228
1051	289	331	256	227		1051	223	239	208	202		1051	225	202	236	228
1052	289	331	256	227		1052	223	239	209	202		1052	225	202	236	228
1053	289	332	255	227		1053	223	239	209	202		1053	225	202	236	228
1054	289	332	255	227		1054	224	239	209	202		1054	225	202	236	228
1055	289	332	256	227		1055	224	239	209	202		1055	225	202	236	227
1056	289	330	256	227		1056	224	240	209	203		1056	225	202	236	227
1057	289	330	256	227		1057	224	240	209	204		1057	225	202	236	227
1058	289	330	256	227		1058	224	240	209	203		1058	225	203	236	227
1059	289	330	256	227		1059	224	240	209	203		1059	225	203	236	227
1060	289	330	256	227		1060	224	240	209	204		1060	225	203	236	227
1061	290	330	256	227		1061	225	241	210	204		1061	225	203	236	227
1062	290	330	256	228		1062	225	241	210	204		1062	225	205	236	227
1063	290	331	256	228		1063	225	240	210	204		1063	225	203	236	227
1064	290	331	256	228		1064	225	240	210	204		1064	225	203	236	227
1065	290	331	257	228		1065	225	240	210	205		1065	225	203	236	228
1066	290	332	257	228		1066	225	241	210	205		1066	225	203	236	228
1067	290	332	257	228		1067	225	241	211	205		1067	226	203	236	227
1068	290	332	257	228		1068	225	241	211	205		1068	226	203	238	227
1069	291	332	257	228		1069	225	240	211	205		1069	226	203	238	227
1070	291	332	257	228		1070	225	243	211	205		1070	225	203	238	227
1071	291	332	258	228		1071	225	243	212	205		1071	225	203	238	227
1072	291	332	258	228		1072	225	243	212	205		1072	225	204	238	227
1073	291	332	258	228		1073	226	244	212	205		1073	227	204	238	230
1074	291	332	258	229		1074	226	244	212	205		1074	227	204	238	230
1075	291	332	258	229		1075	226	244	212	205		1075	227	204	238	230
1076	291	332	258	229		1076	226	244	213	205		1076	227	204	238	230
1077	291	332	258	229		1077	226	244	213	205		1077	227	204	238	230
1078	291	333	258	229		1078	226	244	213	205		1078	227	204	238	230
1079	291	333	258	229		1079	226	244	213	205		1079	227	204	238	230
1080	291	333	258	229		1080	226	244	213	205		1080	227	204	238	230
1081	291	332	258	230		1081	226	244	214	205		1081	227	204	239	230
1082	291	332	258	230		1082	227	244	214	205		1082	227	204	239	230
1083	291	333	258	230		1083	227	244	214	206		1083	227	204	239	230
1084	291	333	259	230		1084	227	244	214	206		1084	227	204	239	230
1085	291	333	259	230		1085	227	244	214	206		1085	227	204	239	230
1086	291	333	259	230		1086	227	244	213	206		1086	228	204	239	230
1087	291	333	259	231		1087	227	244	213	206		1087	228	204	240	230
1088	292	333	259	231		1088	227	244	214	206		1088	228	204	240	230
1089	292	333	259	231		1089	227	244	214	206		1089	228	204	240	231
1090	292	333	259	231		1090	227	244	214	206		1090	228	204	240	231
1091	292	333	259	231		1091	228	245	215	206		1091	228	205	242	231
1092	292	333	259	231		1092	228	245	215	206		1092	228	205	241	231
1093	292	333	259	231		1093	228	245	215	206		1093	229	205	241	230
1094	292	333	257	231		1094	228	245	215	206		1094	229	205	241	230
1095	292	333	257	231		1095	228	245	216	206		1095	229	205	241	230
1096	292	333	259	231		1096	228	245	216	206		1096	229	205	241	230
1097	292	333	259	231		1097	228	245	216	206		1097	229	205	240	230
1098	292	333	259	231		1098	228	245	216	208		1098	229	205	240	231
1099	292	333	259	231		1099	228	245	218	208		1099	229	205	240	231
1100	292	333	260	231		1100	228	245	218	208		1100	229	205	241	231
1101	292	333	260	231		1101	228	246	219	208		1101	229	205	241	231
1102	292	333	260	231		1102	228	246	219	208		1102	229	206	241	231
1103	293	334	260	231		1103	227	246	219	208		1103	229	206	241	232
1104	293	334	260	231		1104	227	246	219	208		1104	229	206	241	232
1105	293	334	260	231		1105	228	246	219	208		1105	229	206	241	232
1106	293	334	260	231		1106	228	246	220	208		1106	229	206	241	232
1107	293	334	260	232		1107	228	246	220	209		1107	229	206	241	232
1108	292	334	260	231		1108	228	246	220	209		1108	229	206	241	233
1109	293	334	260	231		1109	228	246	220	209		1109	229	206	241	233
1110	293	334	261	232		1110	228	246	220	208		1110	229	206	241	233
1111	293	334	261	232		1111	228	246	220	208		1111	231	206	241	233
1112	293	334	261	232		1112	228	246	221	208		1112	231	207	241	233
1113	293	334	261	232		1113	229	246	221	208		1113	231	206	241	233
1114	293	334	261	232		1114	229	246	221	208		1114	231	206	241	233
1115	293	334	261	232		1115	229	246	221	208		1115	231	206	241	233
1116	293	335	261	233		1116	229	246	221	208		1116	231	207	241	233
1117	293	335	261	233		1117	229	247	221	208		1117	231	207	241	233
1118	293	335	261	233		1118	229	248	221	208		1118	231	207	241	233
1119	293	335	261	233		1119	230	248	222	208		1119	231	208	241	233
1120	293	336	261	233		1120	230	248	222	208		1120	231	208	242	233
1121	293	336	261	233		1121	230	248	222	211		1121	231	208	242	234
1122	294	335	261	233		1122	230	248	222	211		1122	231	207	242	234
1123	294	335	261	233		1123	230	248	222	211		1123	231	207	242	234
1124	294	335	261	233		1124	230	248	222	211		1124	231	207	242	234
1125	294	335	261	233		1125	230	248	222	212		1125	231	207	242	234
1126	294	335	261	233		1126	230	248	222	212		1126	231	207	242	234
1127	294	335	261	233		1127	231	248	222	212		1127	231	207	242	234
1128	294	335	261	234		1128	231	248	222	213		1128	231	207	242	234
1129	294	335	261	233		1129	231	249	222	213		1129	230	207	244	234
1130	294	335	261	234		1130	231	249	222	213		1130	231	207	243	234
1131	294	335	261	234		1131	232	249	222	213		1131	231	207	243	234
1132	294	335	262	234		1132	232	249	222	213		1132	231	207	243	234
1133	294	335	261	234		1133	232	248	223	213		1133	232	208	243	234
1134	295	335	262	234		1134	232	248	223	213		1134	232	208	243	234
1135	295	335	262	234		1135	232	248	223	213		1135	232	208	243	235
1136	295	335	261	234		1136	232	248	223	213		1136	232	208	243	235
1137	295	335	261	234		1137	232	248	223	214		1137	232	208	245	235
1138	295	335	262	235		1138	233	248	223	214		1138	232	208	245	235
1139	295	335	263	235		1139	233	249	223	214		1139	232	208	245	235
1140	295	335	263	235		1140	233	249	223	215		1140	232	208	246	235
1141	295	335	263	235		1141	233	249	224	213		1141	232	208	246	235
1142	296	334	262	235		1142	233	249	224	213		1142	232	208	246	235
1143	296	334	262	235		1143	233	249	224	213		1143	232	208	246	234
1144	295	334	263	235		1144	233	249	224	213		1144	232	208	246	234
1145	295	334	263	235		1145	233	249	224	213		1145	233	208	246	234
1146	295	334	263	235		1146	233	249	224	213		1146	233	208	246	234
1147	295	334	263	235		1147	233	249	224	212		1147	233	208	247	234
1148	295	334	263	235		1148	234	250	225	212		1148	233	208	247	234
1149	296	335	264	235		1149	234	250	225	212		1149	233	208	247	234
1150	296	335	264	235		1150	234	250	225	212		1150	233	208	247	234
1151	296	335	264	235		1151	234	250	226	212		1151	233	209	245	234
1152	296	335	264	235		1152	234	250	225	213		1152	233	209	246	235
1153	296	335	264	235		1153	234	250	225	213		1153	233	209	246	235
1154	296	335	264	235		1154	234	250	225	214		1154	233	209	246	236
1155	296	335	265	235		1155	234	251	226	214		1155	233	209	246	236
1156	297	335	265	235		1156	235	251	226	214		1156	233	209	246	236
1157	296	335	265	235		1157	235	251	226	214		1157	233	209	246	236
1158	296	336	265	236		1158	235	251	226	214		1158	233	209	246	235
1159	296	336	265	236		1159	235	251	226	214		1159	233	209	246	236
1160	296	336	265	236		1160	235	251	226	214		1160	235	209	246	238
1161	296	336	265	237		1161	235	251	226	214		1161	234	209	246	238
1162	296	337	265	237		1162	235	251	226	214		1162	234	209	246	238
1163	296	337	265	237		1163	237	251	226	215		1163	234	209	246	238
1164	296	337	265	237		1164	237	251	226	215		1164	234	209	246	238
1165	296	337	265	237		1165	237	251	226	215		1165	234	210	246	238
1166	296	337	265	237		1166	237	251	226	215		1166	234	210	246	238
1167	297	337	266	238		1167	237	251	226	215		1167	234	210	246	238
1168	297	337	266	238		1168	237	251	226	217		1168	235	210	246	238
1169	298	337	265	238		1169	237	251	226	217		1169	235	210	247	238
1170	298	337	266	238		1170	237	251	226	217		1170	235	210	247	238
1171	298	337	266	238		1171	237	251	226	217		1171	235	210	247	238
1172	298	337	266	238		1172	237	252	226	217		1172	235	210	246	238
1173	297	337	266	238		1173	237	252	226	217		1173	235	210	247	238
1174	299	337	266	238		1174	237	252	226	218		1174	235	210	247	238
1175	299	337	266	238		1175	237	252	226	218		1175	235	210	247	238
1176	298	339	266	238		1176	238	252	226	218		1176	236	210	247	238
1177	298	339	266	238		1177	238	252	226	218		1177	236	210	249	238
1178	298	339	267	238		1178	238	252	226	218		1178	236	210	247	238
1179	299	339	267	239		1179	237	252	226	218		1179	236	210	247	238
1180	299	339	267	239		1180	237	252	226	218		1180	236	211	247	238
1181	299	339	267	239		1181	237	252	226	218		1181	236	211	247	238
1182	299	339	267	239		1182	237	252	226	218		1182	236	212	247	238
1183	298	339	267	239		1183	237	252	227	218		1183	236	212	247	238
1184	298	339	267	239		1184	237	252	227	218		1184	236	211	248	239
1185	298	339	267	239		1185	237	252	227	218		1185	236	211	248	240
1186	298	338	267	239		1186	237	252	227	219		1186	236	211	247	240
1187	298	339	267	239		1187	237	252	227	219		1187	236	211	247	240
1188	299	339	267	239		1188	237	252	228	219		1188	236	211	247	240
1189	299	339	267	239		1189	237	252	228	219		1189	236	211	247	240
1190	299	339	267	239		1190	237	253	228	219		1190	236	211	247	241
1191	299	339	267	239		1191	238	253	228	219		1191	236	211	247	241
1192	299	339	268	239		1192	238	253	228	219		1192	236	211	249	241
1193	299	339	268	239		1193	238	254	228	219		1193	235	212	249	241
1194	299	339	268	239		1194	238	254	228	219		1194	235	212	249	241
1195	299	339	268	239		1195	239	254	228	219		1195	235	212	249	241
1196	300	339	268	240		1196	239	254	228	219		1196	235	212	249	241
1197	300	339	268	240		1197	238	254	228	219		1197	235	212	249	241
1198	300	339	268	240		1198	238	253	228	219		1198	236	212	249	241
1199	300	339	268	240		1199	237	253	228	220		1199	236	212	249	241
1200	300	339	268	240		1200	238	254	228	220		1200	236	212	249	241
1201	300	339	268	240		1201	237	254	227	220		1201	236	212	249	241
1202	300	339	268	240		1202	237	254	227	220		1202	236	212	250	241
1203	300	340	268	240		1203	239	254	227	220		1203	236	212	250	241
1204	300	340	268	240		1204	239	254	227	220		1204	236	212	249	241
1205	300	340	268	240		1205	239	254	230	220		1205	236	212	249	241
1206	300	340	268	240		1206	239	254	230	220		1206	236	212	249	241
1207	300	339	268	240		1207	238	254	230	220		1207	237	212	249	241
1208	300	340	268	240		1208	241	254	229	220		1208	237	212	249	241
1209	300	340	268	240		1209	241	254	229	220		1209	237	212	249	241
1210	300	340	269	240		1210	241	254	229	220		1210	237	213	249	241
1211	300	340	269	240		1211	241	254	229	221		1211	237	213	251	241
1212	300	340	269	241		1212	240	254	229	222		1212	237	213	252	242
1213	300	340	269	241		1213	240	254	229	222		1213	237	213	252	242
1214	300	340	269	241		1214	240	254	229	222		1214	237	213	252	242
1215	300	339	269	241		1215	240	256	231	222		1215	237	213	252	242
1216	300	342	269	241		1216	240	255	231	222		1216	237	213	252	242
1217	300	342	269	241		1217	240	257	231	223		1217	237	213	252	242
1218	303	341	269	241		1218	243	257	232	223		1218	237	213	252	242
1219	303	341	269	241		1219	243	257	232	223		1219	237	213	252	242
1220	303	341	269	240		1220	243	257	230	223		1220	238	213	252	242
1221	302	341	269	240		1221	244	257	230	223		1221	238	214	252	242
1222	302	341	269	240		1222	244	257	230	223		1222	237	214	252	242
1223	303	342	269	240		1223	244	256	230	223		1223	237	214	252	242
1224	303	342	270	240		1224	244	257	230	223		1224	237	214	252	242
1225	303	342	270	240		1225	244	257	231	223		1225	238	214	253	242
1226	303	342	270	240		1226	244	257	231	223		1226	238	214	253	242
1227	303	342	270	240		1227	245	257	231	223		1227	238	214	253	242
1228	303	342	270	240		1228	245	257	232	223		1228	238	214	253	242
1229	303	343	270	241		1229	245	258	232	223		1229	238	215	253	242
1230	303	343	270	241		1230	245	257	232	224		1230	238	215	253	242
1231	303	342	271	241		1231	245	257	232	224		1231	238	215	253	242
1232	303	342	270	241		1232	245	257	232	224		1232	238	215	253	242
1233	303	342	271	241		1233	245	257	232	224		1233	238	215	253	242
1234	303	342	271	241		1234	245	257	232	224		1234	238	215	253	242
1235	303	342	271	241		1235	245	258	232	224		1235	238	215	254	242
1236	303	345	271	241		1236	245	258	232	224		1236	238	215	254	242
1237	303	345	271	241		1237	244	258	232	224		1237	238	215	254	242
1238	303	345	271	241		1238	244	258	232	226		1238	238	215	254	242
1239	303	345	271	242		1239	244	258	232	226		1239	238	215	254	241
1240	303	345	271	242		1240	244	258	234	226		1240	238	215	254	242
1241	303	345	272	242		1241	245	258	233	226		1241	238	215	254	243
1242	303	345	272	242		1242	245	258	233	226		1242	239	215	254	243
1243	303	345	272	242		1243	246	258	233	226		1243	240	215	254	243
1244	303	345	272	242		1244	246	258	234	226		1244	240	215	256	242
1245	303	345	272	243		1245	246	258	234	226		1245	240	215	255	242
1246	303	345	272	243		1246	246	258	235	226		1246	240	215	255	245
1247	303	345	272	243		1247	245	258	235	226		1247	241	215	255	245
1248	304	345	272	243		1248	245	258	235	226		1248	241	215	253	244
1249	304	345	272	243		1249	245	258	235	226		1249	241	217	253	244
1250	304	345	272	243		1250	244	258	236	226		1250	241	217	253	244
1251	304	345	273	244		1251	244	258	236	226		1251	241	217	254	244
1252	304	345	273	244		1252	245	258	236	226		1252	242	217	254	246
1253	304	345	272	244		1253	245	258	236	227		1253	242	217	255	246
1254	304	345	272	244		1254	245	258	236	227		1254	242	217	255	246
1255	304	345	272	245		1255	245	258	236	227		1255	242	217	255	246
1256	304	345	272	245		1256	245	258	236	227		1256	242	217	255	246
1257	304	345	272	245		1257	245	259	236	227		1257	242	217	255	246
1258	304	345	272	245		1258	245	259	236	226		1258	242	217	255	246
1259	304	345	272	245		1259	245	259	236	227		1259	242	217	254	246
1260	304	345	272	245		1260	245	259	236	227		1260	242	217	254	245
1261	304	345	272	245		1261	246	259	237	227		1261	242	217	255	245
1262	304	345	273	245		1262	246	259	237	227		1262	242	217	255	245
1263	304	345	274	245		1263	246	259	237	227		1263	243	217	255	245
1264	304	345	274	246		1264	246	259	237	227		1264	243	217	255	246
1265	304	345	274	246		1265	246	259	236	227		1265	243	218	256	246
1266	304	346	274	246		1266	246	259	237	227		1266	243	218	256	246
1267	304	346	274	246		1267	246	259	237	227		1267	243	218	256	246
1268	304	346	274	246		1268	246	260	237	227		1268	243	218	256	246
1269	304	346	274	246		1269	245	260	237	227		1269	243	218	256	246
1270	304	346	274	246		1270	246	259	236	227		1270	243	218	256	246
1271	305	346	274	246		1271	246	260	235	227		1271	243	217	257	246
1272	305	346	275	246		1272	246	260	235	227		1272	243	217	257	245
1273	305	346	275	246		1273	246	260	236	226		1273	243	217	257	245
1274	305	346	275	246		1274	246	260	237	227		1274	243	217	257	245
1275	305	346	275	246		1275	246	259	237	227		1275	243	217	257	245
1276	305	346	275	246		1276	246	260	237	227		1276	243	217	257	246
1277	305	346	275	245		1277	246	260	237	227		1277	243	217	257	246
1278	305	346	275	245		1278	246	260	237	228		1278	243	217	257	246
1279	305	346	276	246		1279	246	260	237	226		1279	243	217	257	245
1280	305	346	276	246		1280	245	260	238	225		1280	243	217	257	246
1281	305	346	276	246		1281	245	260	238	226		1281	243	217	257	246
1282	305	346	276	246		1282	245	260	238	226		1282	243	217	257	246
1283	306	346	275	246		1283	245	261	239	226		1283	243	217	257	247
1284	306	346	275	246		1284	245	260	239	226		1284	243	217	257	247
1285	306	346	275	246		1285	245	260	239	226		1285	243	217	257	247
1286	306	346	276	246		1286	246	261	239	226		1286	243	217	257	247
1287	306	346	276	246		1287	246	261	239	227		1287	243	218	257	247
1288	306	346	276	247		1288	246	261	239	228		1288	243	218	257	247
1289	306	346	276	247		1289	247	261	239	229		1289	243	218	257	247
1290	306	346	277	247		1290	246	260	239	229		1290	243	218	257	247
1291	306	346	277	247		1291	246	260	239	229		1291	243	218	258	248
1292	307	346	277	247		1292	246	260	239	227		1292	243	218	258	248
1293	307	347	277	247		1293	246	260	239	227		1293	244	218	258	249
1294	307	347	277	248		1294	246	260	239	227		1294	244	218	259	249
1295	307	347	277	248		1295	246	261	239	227		1295	244	218	258	249
1296	307	347	277	248		1296	246	263	239	227		1296	244	218	258	247
1297	307	347	277	248		1297	246	263	239	230		1297	244	218	258	250
1298	307	347	277	248		1298	246	263	239	230		1298	244	218	258	250
1299	307	347	277	247		1299	246	263	239	229		1299	244	218	258	250
1300	307	347	277	247		1300	246	263	239	230		1300	244	219	258	250
1301	307	347	277	247		1301	246	263	238	230		1301	244	219	258	250
1302	307	347	277	247		1302	246	263	239	231		1302	244	221	257	249
1303	307	347	278	247		1303	246	263	239	231		1303	244	221	257	249
1304	307	348	278	247		1304	246	263	239	231		1304	244	221	257	249
1305	307	348	278	247		1305	247	263	238	231		1305	245	221	260	251
1306	307	348	278	246		1306	247	263	239	230		1306	245	221	259	251
1307	307	348	278	247		1307	247	263	239	230		1307	245	221	259	251
1308	307	348	278	247		1308	247	263	239	228		1308	245	221	259	250
1309	307	348	278	247		1309	247	262	239	230		1309	245	222	259	250
1310	307	348	278	247		1310	247	262	239	230		1310	245	222	260	249
1311	307	348	279	247		1311	247	262	240	230		1311	245	221	260	249
1312	307	348	279	248		1312	247	263	240	230		1312	246	221	260	249
1313	307	348	279	248		1313	247	264	240	230		1313	244	221	260	250
1314	307	348	279	249		1314	247	264	242	230		1314	244	221	260	250
1315	307	348	279	249		1315	247	264	242	231		1315	244	221	260	250
1316	307	348	279	249		1316	247	264	242	231		1316	244	221	260	249
1317	307	349	279	250		1317	247	265	242	231		1317	244	221	261	249
1318	307	349	279	249		1318	249	265	241	231		1318	244	221	261	249
1319	307	349	279	249		1319	249	264	244	231		1319	244	221	261	249
1320	307	349	279	250		1320	249	265	243	231		1320	244	221	261	249
1321	307	349	279	250		1321	249	265	242	231		1321	244	221	261	249
1322	307	349	279	250		1322	249	265	242	231		1322	244	221	261	249
1323	309	349	280	250		1323	249	265	242	231		1323	244	221	261	249
1324	309	348	280	251		1324	249	265	242	230		1324	244	221	261	249
1325	309	349	280	251		1325	249	265	244	230		1325	244	221	261	249
1326	309	349	280	251		1326	250	265	244	233		1326	244	221	261	250
1327	309	349	280	251		1327	251	264	244	233		1327	244	222	261	250
1328	309	349	280	251		1328	251	264	244	233		1328	244	222	261	250
1329	309	349	280	251		1329	251	264	243	233		1329	244	222	261	250
1330	309	349	280	251		1330	251	264	243	233		1330	244	222	261	250
1331	309	349	280	251		1331	251	264	244	233		1331	244	222	261	250
1332	309	349	280	251		1332	251	264	244	233		1332	244	222	261	250
1333	309	349	280	251		1333	251	264	244	233		1333	244	221	261	250
1334	309	350	281	251		1334	251	264	244	233		1334	244	221	261	250
1335	309	352	281	251		1335	251	265	244	233		1335	244	221	261	250
1336	309	352	281	251		1336	252	264	244	234		1336	245	221	261	250
1337	309	352	281	251		1337	252	266	244	233		1337	245	221	261	250
1338	309	351	282	251		1338	252	264	244	233		1338	245	221	261	251
1339	309	351	282	251		1339	252	265	243	233		1339	249	221	261	250
1340	309	351	282	251		1340	252	266	243	233		1340	245	221	261	251
1341	309	351	282	251		1341	252	266	243	234		1341	245	221	261	251
1342	309	351	282	251		1342	252	265	244	234		1342	245	221	261	251
1343	309	356	282	251		1343	254	266	244	234		1343	245	221	261	251
1344	309	356	282	251		1344	254	266	244	234		1344	245	222	261	251
1345	309	356	282	251		1345	254	266	244	234		1345	247	222	261	251
1346	309	356	282	251		1346	254	266	244	234		1346	247	222	261	251
1347	309	356	282	252		1347	254	267	244	234		1347	247	222	262	251
1348	309	356	282	252		1348	254	267	244	234		1348	248	222	261	251
1349	310	356	282	252		1349	254	267	244	234		1349	248	222	261	251
1350	310	356	282	252		1350	254	267	244	234		1350	248	222	262	251
1351	310	356	283	252		1351	254	267	244	234		1351	248	222	262	251
1352	310	356	283	252		1352	255	267	244	234		1352	248	222	262	251
1353	310	356	283	252		1353	255	267	244	234		1353	248	222	262	251
1354	310	356	283	252		1354	255	267	244	235		1354	248	222	263	251
1355	310	356	283	252		1355	255	267	244	235		1355	248	222	262	251
1356	310	356	283	252		1356	255	267	244	235		1356	246	222	263	251
1357	310	356	283	252		1357	255	268	244	235		1357	248	222	263	251
1358	310	356	283	252		1358	255	267	244	235		1358	248	222	263	252
1359	310	356	283	252		1359	255	268	244	234		1359	248	222	263	252
1360	310	356	283	252		1360	255	268	244	234		1360	247	223	264	252
1361	310	356	283	252		1361	254	268	245	234		1361	247	222	264	252
1362	310	356	283	252		1362	255	268	245	234		1362	248	223	264	252
1363	310	356	283	253		1363	256	268	245	234		1363	248	223	263	252
1364	310	356	283	253		1364	256	268	244	234		1364	249	223	263	252
1365	310	356	283	253		1365	257	268	244	234		1365	249	223	264	252
1366	311	356	284	253		1366	257	268	244	235		1366	249	222	264	252
1367	311	356	284	253		1367	257	268	244	235		1367	249	222	264	252
1368	311	356	284	253		1368	257	268	244	235		1368	249	222	264	252
1369	311	356	284	253		1369	257	268	244	235		1369	249	222	264	253
1370	310	358	284	254		1370	257	268	244	235		1370	250	222	264	253
1371	310	358	284	254		1371	257	268	244	235		1371	250	222	264	253
1372	311	358	284	254		1372	257	268	244	235		1372	250	222	264	253
1373	311	358	284	254		1373	259	268	244	236		1373	248	222	265	253
1374	311	358	284	254		1374	259	268	244	236		1374	249	222	265	253
1375	310	358	284	254		1375	259	268	247	236		1375	249	223	266	253
1376	310	358	284	254		1376	259	268	246	237		1376	249	224	266	254
1377	310	358	284	254		1377	259	268	246	237		1377	249	224	266	254
1378	310	358	284	254		1378	259	268	246	237		1378	249	224	266	254
1379	310	358	284	254		1379	259	268	246	237		1379	249	224	266	254
1380	310	358	284	254		1380	259	268	246	238		1380	249	224	266	254
1381	310	361	284	255		1381	259	269	246	238		1381	249	224	266	254
1382	310	361	284	255		1382	259	269	246	238		1382	249	224	266	254
1383	311	361	285	255		1383	259	269	247	237		1383	249	224	266	254
1384	311	361	285	255		1384	260	268	247	239		1384	249	224	266	254
1385	311	361	285	255		1385	260	268	247	239		1385	249	224	266	255
1386	311	361	285	255		1386	259	268	248	238		1386	249	224	266	255
1387	311	361	285	255		1387	259	268	248	238		1387	249	224	266	253
1388	313	361	284	255		1388	260	269	248	238		1388	250	224	266	254
1389	313	361	284	255		1389	260	269	248	238		1389	250	224	266	255
1390	313	361	284	255		1390	260	268	248	238		1390	250	225	266	255
1391	313	361	284	255		1391	260	269	248	239		1391	250	225	267	254
1392	313	361	284	255		1392	260	269	248	240		1392	250	225	267	256
1393	313	361	284	255		1393	260	269	248	240		1393	250	225	267	256
1394	313	361	284	255		1394	260	269	247	240		1394	250	225	267	256
1395	313	361	284	255		1395	260	269	247	239		1395	250	225	267	255
1396	313	361	284	255		1396	260	269	247	239		1396	250	225	268	255
1397	313	361	284	255		1397	260	269	247	239		1397	250	225	268	254
1398	313	361	284	255		1398	260	269	248	240		1398	250	225	268	254
1399	313	361	284	255		1399	260	269	248	240		1399	250	225	268	254
1400	313	362	284	255		1400	260	269	248	239		1400	250	225	268	257
1401	313	362	284	255		1401	260	269	248	239		1401	250	225	268	257
1402	313	360	286	255		1402	260	269	248	239		1402	251	225	267	257
1403	313	360	286	255		1403	259	269	248	240		1403	251	225	267	257
1404	313	360	286	255		1404	260	269	248	240		1404	251	225	267	257
1405	315	360	286	255		1405	260	269	248	240		1405	251	225	267	257
1406	314	360	286	255		1406	260	269	248	240		1406	251	225	267	257
1407	314	360	286	255		1407	260	269	248	239		1407	251	225	267	258
1408	314	363	286	255		1408	260	269	248	239		1408	251	226	269	258
1409	314	363	286	255		1409	260	269	248	239		1409	251	226	270	258
1410	314	363	286	255		1410	260	269	248	239		1410	252	227	270	258
1411	314	363	286	255		1411	260	269	248	239		1411	253	227	270	258
1412	314	363	287	255		1412	260	269	250	239		1412	253	227	270	258
1413	314	363	287	255		1413	260	269	250	241		1413	253	227	270	258
1414	315	363	287	255		1414	260	269	250	241		1414	253	227	270	258
1415	315	363	287	255		1415	260	269	250	242		1415	253	227	270	258
1416	315	363	287	255		1416	261	269	250	241		1416	252	227	270	258
1417	315	363	287	255		1417	261	269	250	241		1417	252	227	270	258
1418	313	363	288	255		1418	261	269	250	240		1418	252	227	270	258
1419	312	363	288	255		1419	261	269	250	243		1419	251	227	269	258
1420	313	363	288	255		1420	261	269	251	243		1420	253	227	269	259
1421	314	363	288	255		1421	261	269	251	243		1421	253	227	269	259
1422	314	364	288	255		1422	261	269	251	243		1422	253	227	269	259
1423	314	364	288	255		1423	260	269	251	243		1423	253	227	269	259
1424	314	364	288	255		1424	260	269	251	243		1424	253	227	269	259
1425	315	364	288	255		1425	260	269	250	243		1425	253	227	270	259
1426	315	364	289	256		1426	260	269	250	242		1426	253	227	270	259
1427	315	364	289	256		1427	261	269	250	242		1427	253	227	269	259
1428	315	364	289	257		1428	261	269	251	243		1428	253	227	268	259
1429	315	364	289	257		1429	260	269	251	243		1429	253	227	268	259
1430	315	364	289	257		1430	260	269	251	243		1430	253	227	268	261
1431	315	364	289	257		1431	260	269	251	243		1431	254	227	268	261
1432	315	364	289	257		1432	260	269	251	243		1432	253	227	268	261
1433	315	364	290	257		1433	260	272	251	243		1433	254	227	268	261
1434	315	365	290	256		1434	262	270	251	243		1434	254	227	268	260
1435	315	365	290	256		1435	262	270	251	243		1435	254	228	272	260
1436	315	367	290	256		1436	262	270	251	244		1436	254	228	271	260
1437	315	367	290	257		1437	262	270	251	244		1437	254	228	271	260
1438	316	367	290	257		1438	262	271	251	244		1438	254	228	271	260
1439	316	367	290	257		1439	262	270	251	244		1439	254	228	271	260
1440	316	367	290	257		1440	263	271	251	242		1440	254	228	271	260
1441	316	367	290	257		1441	263	271	251	242		1441	254	228	271	260
1442	316	367	290	259		1442	263	271	251	242		1442	253	228	271	260
1443	316	367	290	259		1443	263	271	251	244		1443	254	228	272	260
1444	317	367	291	259		1444	263	271	251	244		1444	255	228	272	260
1445	317	367	291	259		1445	264	271	251	244		1445	255	228	272	260
1446	317	367	291	259		1446	264	272	251	244		1446	255	228	272	260
1447	317	367	291	259		1447	264	272	251	244		1447	255	228	272	260
1448	317	367	291	259		1448	264	272	251	245		1448	256	228	272	260
1449	317	367	291	258		1449	263	272	252	245		1449	256	228	272	260
1450	317	367	291	258		1450	263	272	252	244		1450	256	229	272	260
1451	317	368	291	258		1451	263	272	252	244		1451	256	229	273	259
1452	317	368	291	258		1452	263	272	252	244		1452	256	229	273	261
1453	317	368	291	260		1453	262	272	252	245		1453	256	229	273	261
1454	317	368	291	260		1454	265	272	252	245		1454	256	229	273	261
1455	318	368	291	260		1455	262	273	251	245		1455	256	229	273	261
1456	318	368	291	260		1456	262	274	251	245		1456	256	229	273	261
1457	318	368	291	260		1457	262	274	251	247		1457	256	229	273	261
1458	318	368	291	260		1458	262	274	251	245		1458	256	229	274	261
1459	318	368	291	260		1459	261	274	251	245		1459	256	229	273	261
1460	319	368	291	260		1460	263	274	251	245		1460	256	229	274	261
1461	319	368	291	260		1461	263	274	251	246		1461	256	229	274	261
1462	319	368	291	261		1462	263	274	251	246		1462	256	229	274	261
1463	319	368	291	261		1463	262	274	251	246		1463	256	230	274	261
1464	319	368	292	261		1464	262	274	251	247		1464	256	230	274	261
1465	319	368	292	261		1465	262	274	251	247		1465	256	230	274	261
1466	319	368	292	261		1466	262	275	251	247		1466	256	230	274	261
1467	319	368	292	261		1467	262	275	251	247		1467	256	230	274	261
1468	318	368	292	261		1468	262	275	251	248		1468	256	230	274	262
1469	318	369	292	260		1469	262	275	254	248		1469	256	230	274	262
1470	318	369	292	260		1470	262	275	253	247		1470	256	230	274	262
1471	319	369	292	259		1471	263	275	253	247		1471	256	230	274	262
1472	319	369	292	259		1472	263	275	253	247		1472	259	230	274	262
1473	319	369	292	262		1473	262	275	253	247		1473	259	230	274	262
1474	319	369	292	262		1474	262	275	253	247		1474	259	230	274	261
1475	319	369	292	262		1475	262	275	253	247		1475	259	230	274	261
1476	319	368	292	262		1476	262	275	253	248		1476	258	230	275	261
1477	319	368	293	262		1477	262	275	253	248		1477	259	230	275	261
1478	319	368	293	261		1478	266	275	253	248		1478	259	230	275	261
1479	319	368	293	261		1479	266	275	253	248		1479	259	231	275	261
1480	318	368	293	262		1480	266	275	253	248		1480	259	231	275	262
1481	318	368	293	262		1481	266	275	253	248		1481	259	231	275	261
1482	318	368	293	262		1482	266	275	253	248		1482	259	231	275	261
1483	318	368	293	262		1483	264	275	253	248		1483	259	231	275	261
1484	317	369	293	262		1484	264	275	253	248		1484	259	231	275	261
1485	319	369	293	262		1485	266	275	254	248		1485	259	231	275	262
1486	319	369	293	262		1486	265	275	254	248		1486	259	231	275	262
1487	319	369	293	262		1487	265	275	254	248		1487	259	231	275	262
1488	319	369	293	262		1488	265	275	254	248		1488	259	231	275	263
1489	320	369	293	262		1489	265	276	254	248		1489	260	231	276	263
1490	320	369	293	262		1490	265	276	254	248		1490	260	231	276	263
1491	320	369	293	262		1491	265	276	254	249		1491	260	231	276	262
1492	320	369	294	263		1492	265	275	254	249		1492	260	231	276	263
1493	319	369	294	263		1493	265	276	254	249		1493	260	232	276	264
1494	319	369	294	263		1494	265	276	254	249		1494	260	232	275	264
1495	319	369	294	263		1495	265	276	255	249		1495	260	232	275	262
1496	319	369	294	263		1496	265	276	255	249		1496	260	232	275	262
1497	319	369	294	263		1497	265	276	255	249		1497	260	231	275	262
1498	319	369	294	263		1498	264	276	255	249		1498	260	231	275	262
1499	318	369	294	263		1499	264	276	255	248		1499	260	231	275	265
1500	319	369	294	263		1500	265	276	255	249		1500	260	231	275	265
1501	319	369	294	264		1501	265	276	255	249		1501	260	231	275	264
1502	320	369	295	264		1502	265	276	255	249		1502	260	231	275	266
1503	320	369	295	264		1503	265	276	255	248		1503	260	231	276	266
1504	320	369	295	264		1504	265	276	255	248		1504	260	231	274	266
1505	320	369	295	264		1505	265	276	255	248		1505	260	231	277	265
1506	320	369	295	264		1506	265	276	254	248		1506	260	231	277	265
1507	320	369	295	264		1507	265	276	255	248		1507	260	231	277	265
1508	320	369	295	264		1508	265	276	255	248		1508	260	231	277	265
1509	320	369	295	264		1509	265	276	255	248		1509	260	232	277	265
1510	320	369	295	264		1510	265	276	255	248		1510	261	232	277	264
1511	320	369	295	264		1511	267	277	255	249		1511	261	233	277	265
1512	320	369	295	264		1512	267	277	255	249		1512	261	233	276	265
1513	320	369	295	264		1513	267	277	255	249		1513	261	233	276	265
1514	320	369	295	264		1514	267	277	255	249		1514	261	233	276	265
1515	320	369	295	264		1515	267	277	255	250		1515	261	233	277	265
1516	320	369	296	264		1516	267	278	255	250		1516	261	233	276	265
1517	320	370	296	264		1517	267	278	255	250		1517	262	233	276	264
1518	320	370	296	265		1518	267	279	256	249		1518	262	233	277	264
1519	320	370	296	265		1519	267	279	256	249		1519	262	233	277	264
1520	320	370	296	265		1520	267	279	256	249		1520	262	233	277	268
1521	320	370	296	265		1521	267	279	256	249		1521	262	233	277	266
1522	320	370	297	265		1522	267	279	256	249		1522	262	233	277	266
1523	320	370	297	265		1523	268	278	256	249		1523	261	233	277	266
1524	321	370	297	266		1524	268	278	256	249		1524	261	233	277	266
1525	321	370	297	266		1525	268	279	255	251		1525	261	233	277	266
1526	321	370	297	265		1526	268	279	256	251		1526	261	233	277	266
1527	321	370	297	265		1527	268	279	256	250		1527	261	234	278	266
1528	321	370	297	265		1528	268	279	256	252		1528	261	234	277	266
1529	321	370	297	265		1529	267	279	256	252		1529	261	234	277	268
1530	321	370	297	266		1530	268	279	256	252		1530	261	234	277	268
1531	321	370	297	266		1531	268	279	256	252		1531	260	234	277	268
1532	321	370	297	266		1532	268	279	256	252		1532	260	234	278	268
1533	321	370	297	266		1533	268	279	256	250		1533	260	234	278	268
1534	321	370	297	266		1534	268	279	256	250		1534	260	234	278	268
1535	321	370	297	266		1535	268	279	257	250		1535	260	234	277	268
1536	321	371	297	266		1536	268	280	257	250		1536	260	234	277	268
1537	321	371	297	266		1537	268	280	257	250		1537	260	234	277	268
1538	321	371	297	266		1538	268	280	257	250		1538	262	234	277	268
1539	321	371	298	266		1539	268	280	257	250		1539	262	234	278	270
1540	323	371	298	266		1540	268	280	257	250		1540	262	234	278	270
1541	323	371	298	265		1541	269	280	257	250		1541	262	234	278	270
1542	323	371	298	265		1542	268	280	257	251		1542	263	235	278	270
1543	323	371	298	265		1543	267	280	258	251		1543	263	235	278	270
1544	323	371	299	265		1544	267	280	258	251		1544	262	235	278	270
1545	323	371	299	265		1545	267	280	257	251		1545	262	235	278	270
1546	323	371	299	265		1546	267	280	257	251		1546	262	235	279	270
1547	323	371	299	265		1547	268	280	256	251		1547	262	235	279	270
1548	324	371	299	265		1548	268	280	258	251		1548	262	235	279	270
1549	324	371	299	265		1549	268	280	258	251		1549	262	235	279	269
1550	324	371	299	267		1550	268	280	258	251		1550	262	235	279	269
1551	324	371	299	267		1551	267	280	258	251		1551	262	235	279	269
1552	324	371	299	267		1552	269	280	257	251		1552	263	235	278	269
1553	324	371	299	267		1553	269	280	257	251		1553	263	235	278	269
1554	324	371	300	267		1554	269	280	257	252		1554	263	235	278	269
1555	324	371	300	267		1555	269	280	259	252		1555	262	235	278	270
1556	323	371	300	267		1556	269	280	259	252		1556	263	235	278	270
1557	323	371	300	267		1557	270	280	259	252		1557	263	235	278	270
1558	323	371	300	267		1558	270	280	259	252		1558	263	235	278	269
1559	323	371	300	267		1559	270	280	259	253		1559	263	235	279	270
1560	323	371	300	267		1560	270	280	259	253		1560	263	235	279	270
1561	323	371	300	268		1561	271	280	258	253		1561	263	235	279	270
1562	324	371	300	268		1562	270	280	258	253		1562	263	236	279	270
1563	324	371	300	268		1563	270	281	259	252		1563	263	236	279	270
1564	324	371	300	268		1564	271	281	259	252		1564	264	236	279	270
1565	324	371	300	269		1565	271	280	259	252		1565	264	236	279	270
1566	324	371	301	269		1566	271	280	259	252		1566	264	236	279	270
1567	324	371	301	269		1567	270	280	259	252		1567	264	236	280	270
1568	324	371	301	269		1568	270	280	259	253		1568	264	236	280	270
1569	324	371	301	269		1569	269	281	259	254		1569	264	236	280	270
1570	325	371	301	269		1570	269	281	259	254		1570	264	235	280	270
1571	325	371	301	269		1571	269	281	259	254		1571	262	235	282	270
1572	325	371	301	269		1572	269	281	260	253		1572	262	235	281	270
1573	325	371	301	269		1573	269	282	260	253		1573	262	235	282	270
1574	326	371	301	269		1574	269	282	260	253		1574	262	235	282	270
1575	326	371	301	270		1575	270	282	260	253		1575	262	236	281	270
1576	326	371	301	270		1576	270	282	260	253		1576	262	236	281	270
1577	326	371	301	270		1577	270	282	260	253		1577	265	236	281	270
1578	326	371	301	270		1578	270	282	260	255		1578	265	236	281	271
1579	326	371	301	271		1579	269	282	260	255		1579	265	236	281	271
1580	326	371	302	270		1580	269	282	260	255		1580	265	236	282	273
1581	326	371	302	270		1581	269	282	260	255		1581	265	236	282	273
1582	326	371	302	270		1582	269	282	260	256		1582	265	236	282	273
1583	326	371	302	270		1583	273	282	260	256		1583	265	236	282	273
1584	326	371	302	270		1584	273	281	260	256		1584	265	236	282	273
1585	326	372	302	270		1585	273	280	260	256		1585	265	236	282	273
1586	326	372	302	270		1586	273	280	260	256		1586	265	236	282	273
1587	326	372	302	270		1587	273	280	260	256		1587	265	236	282	273
1588	326	372	302	270		1588	273	280	261	256		1588	267	237	282	273
1589	326	372	302	269		1589	273	280	261	256		1589	267	237	282	273
1590	326	372	302	269		1590	273	281	261	256		1590	267	237	283	273
1591	326	372	303	269		1591	273	280	261	256		1591	267	237	283	272
1592	326	372	302	270		1592	274	282	261	256		1592	267	237	283	272
1593	326	372	303	270		1593	274	282	261	256		1593	267	237	283	272
1594	326	372	303	270		1594	274	281	261	256		1594	267	237	283	273
1595	326	372	303	270		1595	274	281	261	256		1595	267	237	283	273
1596	326	372	303	271		1596	274	280	261	256		1596	268	237	282	273
1597	325	372	303	271		1597	274	280	261	257		1597	268	238	284	272
1598	325	372	303	271		1598	274	280	261	257		1598	268	238	284	272
1599	326	372	303	270		1599	274	280	261	257		1599	268	238	284	272
1600	326	372	303	271		1600	274	280	262	257		1600	267	238	284	272
1601	325	372	303	271		1601	274	280	262	257		1601	267	238	285	273
1602	325	372	303	272		1602	274	280	262	257		1602	267	241	285	273
1603	325	372	303	272		1603	274	280	262	257		1603	267	241	285	273
1604	327	372	303	270		1604	274	280	263	257		1604	267	241	285	273
1605	326	372	303	271		1605	274	280	263	257		1605	267	241	286	273
1606	327	372	303	270		1606	274	280	264	257		1606	267	241	286	273
1607	327	373	304	270		1607	274	280	264	257		1607	267	241	286	275
1608	327	373	304	272		1608	274	281	264	257		1608	267	241	286	275
1609	326	373	304	272		1609	274	281	264	257		1609	267	241	286	275
1610	326	373	304	272		1610	274	282	262	257		1610	267	241	286	275
1611	326	373	304	272		1611	273	282	262	257		1611	267	241	286	275
1612	326	373	304	272		1612	273	282	262	257		1612	268	241	286	276
1613	326	373	304	272		1613	273	285	262	257		1613	268	241	286	276
1614	326	373	304	271		1614	273	285	262	258		1614	268	241	286	276
1615	326	373	304	272		1615	273	285	262	257		1615	268	241	286	276
1616	326	373	304	272		1616	273	285	262	257		1616	268	242	286	276
1617	326	373	304	272		1617	273	285	263	257		1617	268	242	286	276
1618	326	373	304	272		1618	274	285	263	257		1618	268	242	286	276
1619	326	373	304	272		1619	274	285	263	257		1619	268	242	285	276
1620	326	373	304	272		1620	274	285	263	257		1620	268	242	285	276
1621	327	373	304	273		1621	274	285	263	257		1621	268	242	285	276
1622	327	373	305	273		1622	272	285	263	257		1622	268	242	285	275
1623	329	373	305	273		1623	272	285	263	257		1623	268	242	285	275
1624	329	373	305	274		1624	272	285	263	258		1624	268	242	285	275
1625	329	373	305	274		1625	274	286	263	258		1625	268	242	285	275
1626	329	373	305	274		1626	274	286	263	258		1626	268	242	286	275
1627	329	373	305	274		1627	274	286	263	258		1627	268	242	286	275
1628	329	374	305	274		1628	274	286	264	258		1628	269	242	286	275
1629	329	374	305	274		1629	274	286	265	258		1629	269	242	286	277
1630	329	374	305	274		1630	275	286	265	258		1630	269	243	286	277
1631	329	374	305	275		1631	275	286	265	258		1631	269	243	288	277
1632	329	374	305	275		1632	275	286	265	258		1632	269	243	286	277
1633	329	374	305	275		1633	275	286	265	259		1633	269	243	286	277
1634	329	374	305	275		1634	275	286	265	259		1634	269	243	286	276
1635	329	374	305	275		1635	275	286	265	259		1635	269	242	286	276
1636	329	374	305	275		1636	275	286	266	259		1636	269	242	287	276
1637	329	374	305	275		1637	275	286	266	259		1637	269	242	287	277
1638	329	374	305	275		1638	275	286	266	258		1638	269	242	287	277
1639	329	374	306	275		1639	276	285	266	258		1639	269	242	287	277
1640	329	374	306	275		1640	276	285	267	258		1640	269	241	287	278
1641	329	374	306	275		1641	276	286	266	258		1641	269	241	287	277
1642	329	374	306	276		1642	276	286	266	259		1642	270	241	287	277
1643	329	374	306	276		1643	276	287	266	259		1643	270	241	288	277
1644	329	374	306	276		1644	276	287	266	259		1644	270	241	288	277
1645	329	374	306	276		1645	276	287	266	259		1645	270	240	288	277
1646	329	374	306	276		1646	276	287	266	259		1646	270	240	288	277
1647	329	374	306	276		1647	276	286	266	259		1647	270	240	289	278
1648	329	374	306	276		1648	275	287	266	259		1648	270	240	290	278
1649	329	374	307	276		1649	275	287	266	259		1649	270	241	290	278
1650	329	375	307	276		1650	275	288	266	259		1650	270	242	290	278
1651	329	375	307	276		1651	275	287	266	259		1651	270	242	290	278
1652	329	375	307	276		1652	277	287	266	259		1652	270	242	290	278
1653	329	375	307	276		1653	277	288	266	259		1653	271	242	290	278
1654	329	375	307	276		1654	277	288	268	259		1654	271	242	290	278
1655	329	375	307	276		1655	277	288	268	259		1655	271	242	289	278
1656	329	375	307	276		1656	277	288	268	259		1656	271	242	289	279
1657	330	375	307	276		1657	277	288	268	259		1657	271	242	289	278
1658	330	375	307	276		1658	277	288	268	259		1658	270	242	290	278
1659	330	375	308	276		1659	276	289	267	259		1659	272	242	290	278
1660	330	375	308	276		1660	276	289	267	260		1660	272	241	290	278
1661	330	375	308	276		1661	276	289	268	260		1661	272	241	290	278
1662	330	375	308	277		1662	276	289	268	261		1662	272	245	290	278
1663	330	375	308	277		1663	279	289	268	261		1663	272	242	290	278
1664	330	375	308	277		1664	279	289	268	261		1664	272	242	290	278
1665	330	375	308	277		1665	278	289	268	261		1665	272	242	291	278
1666	330	375	308	277		1666	280	289	269	261		1666	272	242	291	278
1667	330	375	308	277		1667	280	289	269	260		1667	272	242	291	279
1668	330	375	308	277		1668	280	290	269	260		1668	273	242	291	278
1669	330	375	308	277		1669	279	290	269	259		1669	273	242	291	278
1670	330	375	308	277		1670	279	290	269	259		1670	273	242	291	278
1671	331	375	308	277		1671	279	290	269	259		1671	273	242	291	279
1672	330	375	308	277		1672	279	290	269	259		1672	273	242	291	279
1673	330	375	308	277		1673	280	291	269	260		1673	273	242	290	279
1674	330	375	308	277		1674	279	291	269	259		1674	273	242	290	279
1675	331	375	308	277		1675	279	291	269	259		1675	273	243	290	279
1676	331	375	308	277		1676	280	291	269	259		1676	273	243	291	278
1677	331	376	308	277		1677	278	291	269	259		1677	273	243	291	279
1678	331	376	308	277		1678	278	291	269	259		1678	273	243	291	279
1679	331	376	309	277		1679	279	291	269	260		1679	273	243	291	279
1680	331	376	309	278		1680	279	291	269	260		1680	273	243	292	279
1681	331	376	309	278		1681	279	291	268	260		1681	273	243	292	279
1682	331	376	309	278		1682	279	291	269	259		1682	273	243	293	279
1683	330	376	309	278		1683	278	291	269	259		1683	272	243	293	279
1684	330	376	309	278		1684	279	291	269	259		1684	272	243	293	280
1685	330	376	309	278		1685	279	291	269	259		1685	272	243	293	280
1686	330	376	309	278		1686	279	291	269	259		1686	272	243	292	280
1687	330	376	309	278		1687	279	291	269	259		1687	272	243	292	280
1688	333	376	309	278		1688	279	291	269	261		1688	272	243	292	280
1689	333	376	309	278		1689	279	291	269	261		1689	272	243	292	280
1690	333	376	310	278		1690	279	291	269	260		1690	272	243	292	280
1691	333	376	310	278		1691	279	291	269	260		1691	272	243	293	280
1692	333	376	310	278		1692	278	291	269	260		1692	272	243	292	280
1693	333	376	310	278		1693	278	291	269	263		1693	272	243	292	280
1694	333	376	310	279		1694	278	291	269	263		1694	274	244	292	280
1695	333	376	310	279		1695	279	291	269	263		1695	274	244	292	280
1696	333	376	309	279		1696	279	291	269	263		1696	274	244	292	280
1697	333	376	310	279		1697	279	291	269	263		1697	274	244	292	280
1698	333	376	310	279		1698	279	291	269	263		1698	274	244	292	280
1699	333	376	310	279		1699	279	291	269	264		1699	274	244	293	280
1700	333	376	310	279		1700	279	291	269	264		1700	274	244	293	282
1701	333	376	310	279		1701	278	291	269	264		1701	274	244	292	282
1702	333	376	310	279		1702	278	291	269	264		1702	274	244	292	282
1703	333	376	310	279		1703	281	291	269	264		1703	274	244	292	281
1704	334	376	310	279		1704	281	291	269	264		1704	274	244	292	281
1705	334	376	311	279		1705	281	291	269	264		1705	274	244	292	281
1706	334	376	311	279		1706	281	291	269	264		1706	274	244	292	281
1707	334	376	311	279		1707	281	291	270	264		1707	274	244	292	281
1708	332	376	311	279		1708	281	291	270	264		1708	274	244	292	281
1709	332	377	311	279		1709	281	291	270	264		1709	274	245	293	281
1710	332	377	311	279		1710	281	291	270	264		1710	274	246	293	281
1711	332	377	311	279		1711	281	292	270	264		1711	274	246	292	283
1712	332	377	311	280		1712	281	292	270	263		1712	274	246	293	283
1713	332	377	311	280		1713	281	292	270	263		1713	274	246	293	282
1714	332	377	311	280		1714	281	292	270	263		1714	274	246	293	282
1715	332	377	311	280		1715	281	292	270	263		1715	274	246	293	282
1716	333	377	311	280		1716	281	292	270	265		1716	274	246	293	283
1717	333	377	311	280		1717	283	292	270	263		1717	274	246	293	283
1718	333	377	311	280		1718	283	292	270	263		1718	274	246	293	283
1719	333	377	312	280		1719	283	291	269	263		1719	274	246	293	283
1720	333	377	312	280		1720	282	291	269	264		1720	274	246	293	282
1721	333	377	312	280		1721	282	291	269	264		1721	274	246	294	282
1722	333	377	312	280		1722	282	292	269	264		1722	274	247	294	283
1723	333	377	312	280		1723	282	292	269	264		1723	274	246	294	283
1724	333	377	312	280		1724	282	292	269	264		1724	275	246	294	283
1725	333	377	312	280		1725	282	292	269	264		1725	275	246	294	282
1726	333	377	312	280		1726	282	292	269	264		1726	275	245	294	282
1727	334	377	312	281		1727	282	292	269	264		1727	275	245	294	282
1728	334	378	312	281		1728	282	293	269	264		1728	275	246	294	284
1729	334	378	312	281		1729	283	293	270	264		1729	275	246	294	284
1730	334	378	312	281		1730	283	293	270	264		1730	275	245	294	284
1731	334	378	312	281		1731	283	293	270	264		1731	275	245	294	284
1732	334	378	312	281		1732	283	293	270	264		1732	275	245	294	284
1733	334	378	313	281		1733	283	295	270	264		1733	276	245	294	285
1734	334	378	313	281		1734	283	295	270	264		1734	276	245	294	285
1735	334	378	313	281		1735	283	295	273	264		1735	276	245	294	285
1736	334	378	313	281		1736	283	295	273	264		1736	276	245	294	286
1737	334	378	313	281		1737	283	295	273	264		1737	276	245	294	286
1738	334	378	313	280		1738	283	295	273	264		1738	276	245	294	286
1739	335	378	313	281		1739	283	295	273	264		1739	276	245	294	286
1740	335	378	313	281		1740	283	294	273	264		1740	276	245	294	286
1741	335	378	313	281		1741	283	294	273	264		1741	276	245	294	286
1742	335	378	314	281		1742	284	294	272	264		1742	276	245	294	286
1743	335	378	313	281		1743	284	294	272	264		1743	276	245	294	286
1744	335	378	313	281		1744	283	294	272	264		1744	276	246	294	286
1745	335	378	313	281		1745	283	295	273	264		1745	276	246	295	286
1746	335	378	314	281		1746	283	295	273	264		1746	276	246	295	286
1747	335	379	314	281		1747	283	295	273	264		1747	276	247	295	286
1748	335	379	314	281		1748	283	295	273	264		1748	278	247	295	285
1749	335	379	314	281		1749	283	295	273	264		1749	278	247	295	285
1750	335	379	314	281		1750	283	295	273	264		1750	278	247	295	285
1751	335	379	314	282		1751	284	295	273	264		1751	278	248	295	286
1752	334	379	314	282		1752	284	295	273	264		1752	278	248	295	286
1753	336	379	314	282		1753	284	295	273	264		1753	278	248	295	286
1754	336	379	314	282		1754	284	295	273	264		1754	278	248	295	286
1755	336	379	314	282		1755	284	294	273	264		1755	278	248	295	286
1756	336	379	315	282		1756	284	294	273	264		1756	278	247	295	285
1757	336	379	315	282		1757	284	294	275	264		1757	278	247	295	285
1758	336	379	315	282		1758	284	294	275	264		1758	278	247	295	285
1759	336	379	315	282		1759	283	294	275	264		1759	278	247	296	285
1760	336	379	315	282		1760	283	295	275	264		1760	278	247	296	286
1761	336	379	315	282		1761	283	295	274	264		1761	278	247	296	286
1762	336	379	315	282		1762	283	295	274	264		1762	278	248	296	286
1763	336	379	315	282		1763	286	296	274	264		1763	278	248	295	286
1764	336	379	315	282		1764	283	296	274	264		1764	278	248	295	286
1765	336	379	315	282		1765	283	294	274	264		1765	278	248	295	286
1766	336	379	315	282		1766	283	294	274	264		1766	278	248	295	286
1767	336	379	315	282		1767	283	294	274	264		1767	278	248	295	286
1768	336	379	315	282		1768	283	295	274	264		1768	278	248	295	286
1769	336	379	315	282		1769	283	295	274	264		1769	278	248	295	286
1770	336	379	316	282		1770	283	294	274	264		1770	278	248	295	286
1771	336	379	316	283		1771	283	294	274	264		1771	278	248	295	286
1772	336	379	316	283		1772	283	295	274	264		1772	278	248	296	286
1773	336	379	316	283		1773	283	295	273	264		1773	278	248	296	286
1774	336	379	316	282		1774	283	295	273	264		1774	279	248	296	286
1775	336	379	316	282		1775	283	295	273	265		1775	279	248	296	286
1776	336	379	316	285		1776	283	295	273	265		1776	279	248	296	286
1777	336	379	316	285		1777	284	295	273	265		1777	279	248	296	286
1778	337	379	316	285		1778	284	295	275	265		1778	279	249	295	286
1779	337	379	316	285		1779	284	295	275	265		1779	279	249	295	286
1780	337	379	316	285		1780	284	294	275	265		1780	279	249	295	286
1781	337	379	316	285		1781	286	297	275	265		1781	279	249	295	286
1782	337	379	316	285		1782	286	297	275	265		1782	281	251	298	286
1783	337	379	317	285		1783	286	297	275	265		1783	281	250	298	286
1784	337	379	317	286		1784	285	297	275	265		1784	281	250	296	287
1785	337	379	316	286		1785	285	297	275	265		1785	281	250	299	287
1786	337	379	317	286		1786	285	298	275	264		1786	281	250	299	287
1787	337	379	317	286		1787	285	298	275	264		1787	280	250	299	287
1788	338	379	317	286		1788	284	298	275	264		1788	280	250	299	287
1789	338	379	317	286		1789	284	298	275	264		1789	280	250	298	287
1790	338	379	317	285		1790	284	298	275	264		1790	280	250	298	287
1791	338	379	317	286		1791	286	298	276	265		1791	280	250	297	287
1792	338	379	317	286		1792	287	298	276	266		1792	280	249	297	288
1793	338	379	317	286		1793	287	298	276	266		1793	280	249	297	288
1794	338	379	317	286		1794	288	299	276	266		1794	278	249	298	288
1795	338	379	317	286		1795	287	299	277	266		1795	278	250	298	288
1796	338	379	318	286		1796	287	299	275	266		1796	278	250	298	288
1797	337	379	318	286		1797	287	299	275	265		1797	278	250	298	288
1798	339	379	318	286		1798	287	299	275	265		1798	278	250	298	288
1799	339	379	318	286		1799	287	299	275	265		1799	278	250	298	288
1800	339	380	318	286		1800	287	299	275	265		1800	278	250	298	287
1801	339	379	318	287		1801	287	299	275	265		1801	278	250	299	288
1802	339	379	319	286		1802	287	299	275	265		1802	278	250	299	288
1803	338	380	319	286		1803	286	299	275	265		1803	278	250	299	288
1804	338	380	319	286		1804	286	299	275	265		1804	278	250	299	288
1805	338	380	319	286		1805	286	299	276	265		1805	279	251	298	288
1806	338	380	319	287		1806	287	299	276	264		1806	280	251	299	288
1807	338	380	319	287		1807	287	299	276	265		1807	280	251	300	288
1808	338	380	319	287		1808	287	300	276	267		1808	280	251	300	288
1809	339	380	319	287		1809	287	300	276	267		1809	280	251	300	290
1810	339	380	319	286		1810	288	300	276	265		1810	280	251	300	288
1811	339	380	319	288		1811	288	299	276	265		1811	281	251	298	289
1812	339	380	319	288		1812	288	299	276	264		1812	281	251	298	289
1813	339	380	319	288		1813	288	300	276	264		1813	281	251	298	289
1814	339	380	319	288		1814	288	300	276	264		1814	281	251	298	289
1815	339	380	319	288		1815	287	300	276	264		1815	281	251	298	289
1816	339	380	319	288		1816	287	300	276	264		1816	281	251	298	289
1817	339	380	319	287		1817	287	300	276	264		1817	281	251	298	289
1818	339	380	319	287		1818	287	300	276	269		1818	281	251	298	289
1819	339	380	319	288		1819	288	300	276	268		1819	281	251	297	289
1820	339	380	319	288		1820	288	300	276	268		1820	281	251	297	290
1821	339	380	320	288		1821	288	300	276	268		1821	281	251	297	289
1822	339	380	320	288		1822	288	300	277	266		1822	281	251	297	291
1823	339	380	320	288		1823	291	299	277	266		1823	281	251	300	291
1824	339	380	320	288		1824	291	299	277	266		1824	281	251	300	291
1825	339	380	320	288		1825	291	299	277	266		1825	281	251	300	291
1826	339	380	320	288		1826	291	299	277	266		1826	281	251	300	291
1827	339	380	320	288		1827	291	299	277	266		1827	281	251	300	291
1828	339	380	320	288		1828	291	299	277	266		1828	281	251	300	291
1829	339	380	320	288		1829	291	299	277	266		1829	281	251	300	291
1830	339	380	320	288		1830	290	299	277	266		1830	281	252	300	291
1831	340	380	320	288		1831	290	299	277	267		1831	281	252	300	291
1832	340	380	320	289		1832	290	299	277	266		1832	281	252	300	291
1833	340	380	320	289		1833	290	299	277	266		1833	281	252	300	291
1834	340	380	320	289		1834	290	299	277	268		1834	281	252	300	291
1835	340	380	320	289		1835	290	299	277	267		1835	281	252	300	291
1836	340	380	320	289		1836	289	300	277	267		1836	281	252	300	291
1837	341	380	320	289		1837	289	300	277	267		1837	281	252	300	291
1838	341	380	320	289		1838	289	300	277	267		1838	282	252	301	291
1839	341	380	320	289		1839	289	300	277	267		1839	282	252	301	291
1840	341	380	320	289		1840	290	300	278	267		1840	282	253	301	292
1841	341	380	320	289		1841	290	300	278	268		1841	282	253	301	292
1842	341	380	320	289		1842	290	300	278	269		1842	282	256	301	292
1843	341	380	321	290		1843	290	300	278	269		1843	282	256	301	292
1844	341	380	321	290		1844	290	300	278	269		1844	282	256	301	292
1845	341	380	321	290		1845	290	300	278	269		1845	282	256	301	292
1846	342	380	321	290		1846	290	301	278	269		1846	284	256	303	292
1847	342	380	321	289		1847	289	301	278	268		1847	284	256	303	292
1848	342	380	321	290		1848	289	301	279	267		1848	284	256	302	292
1849	342	380	321	290		1849	288	301	279	267		1849	284	256	301	292
1850	342	380	321	290		1850	288	301	279	267		1850	283	255	301	292
1851	342	380	321	290		1851	289	301	279	267		1851	283	255	303	292
1852	342	380	321	290		1852	290	301	279	267		1852	284	255	303	292
1853	342	380	321	290		1853	290	302	280	269		1853	284	255	303	293
1854	342	380	321	290		1854	290	301	280	269		1854	284	255	303	293
1855	342	380	321	290		1855	290	301	280	269		1855	284	255	303	293
1856	342	380	321	290		1856	290	301	280	268		1856	284	255	303	293
1857	342	380	321	290		1857	290	301	280	269		1857	284	255	303	293
1858	342	380	321	290		1858	290	301	280	270		1858	284	256	303	293
1859	342	380	321	290		1859	290	301	280	271		1859	284	256	303	293
1860	342	380	321	291		1860	290	302	280	272		1860	284	256	303	293
1861	342	380	321	290		1861	290	303	281	272		1861	284	256	303	294
1862	342	380	321	290		1862	289	303	281	271		1862	284	256	303	294
1863	342	380	321	290		1863	289	303	281	271		1863	284	256	303	293
1864	342	380	321	290		1864	292	303	281	271		1864	284	255	303	293
1865	342	380	321	290		1865	292	303	281	273		1865	284	255	304	293
1866	342	380	322	290		1866	292	303	281	273		1866	284	255	304	294
1867	342	380	322	290		1867	292	303	281	273		1867	284	255	304	295
1868	342	380	322	290		1868	292	303	281	272		1868	284	255	304	294
1869	342	380	322	290		1869	292	303	281	272		1869	284	255	304	294
1870	342	380	322	290		1870	292	303	281	271		1870	284	255	304	294
1871	342	380	322	290		1871	292	303	281	271		1871	284	255	305	294
1872	342	380	322	291		1872	292	303	281	273		1872	284	256	305	294
1873	342	380	322	291		1873	291	303	281	273		1873	282	256	305	294
1874	342	380	323	291		1874	291	303	281	271		1874	282	256	304	295
1875	342	380	323	291		1875	291	303	281	272		1875	282	256	305	294
1876	342	380	323	291		1876	292	304	281	274		1876	282	256	305	294
1877	342	380	323	291		1877	292	304	281	274		1877	282	256	305	293
1878	342	380	323	291		1878	292	302	281	273		1878	284	256	305	295
1879	342	380	323	292		1879	292	302	282	272		1879	283	256	305	295
1880	342	380	323	292		1880	292	302	282	272		1880	283	256	305	296
1881	342	380	323	292		1881	292	302	282	272		1881	283	256	305	296
1882	342	380	323	292		1882	292	302	282	273		1882	283	256	305	296
1883	343	380	323	291		1883	291	302	282	274		1883	283	256	305	296
1884	343	380	323	291		1884	290	302	282	274		1884	283	256	305	295
1885	343	380	323	291		1885	290	303	282	274		1885	283	256	305	295
1886	343	380	324	291		1886	290	303	282	273		1886	285	256	305	295
1887	343	380	323	291		1887	293	303	282	273		1887	285	256	305	294
1888	343	380	323	291		1888	293	303	282	273		1888	285	256	305	294
1889	343	380	323	291		1889	293	303	282	275		1889	285	256	305	294
1890	343	380	324	291		1890	293	303	282	275		1890	285	256	305	294
1891	343	380	324	291		1891	293	303	282	275		1891	285	257	306	295
1892	344	380	324	292		1892	293	303	282	275		1892	285	257	306	295
1893	344	380	324	292		1893	293	303	282	275		1893	285	257	306	295
1894	344	380	324	292		1894	293	303	282	275		1894	285	257	306	295
1895	344	380	324	292		1895	293	303	282	275		1895	285	257	306	296
1896	345	380	324	292		1896	293	304	282	275		1896	285	257	306	296
1897	344	380	324	292		1897	293	304	282	274		1897	285	257	306	296
1898	344	380	324	292		1898	293	304	282	274		1898	285	257	306	296
1899	344	380	324	292		1899	293	304	282	274		1899	285	257	306	295
1900	344	380	324	293		1900	293	304	282	274		1900	285	257	306	295
1901	344	380	325	293		1901	292	304	282	276		1901	286	257	306	295
1902	344	380	325	293		1902	292	304	282	276		1902	286	256	306	295
1903	344	380	325	293		1903	292	304	282	276		1903	286	256	306	295
1904	344	380	325	293		1904	292	304	282	277		1904	286	256	306	295
1905	345	380	325	293		1905	292	304	282	277		1905	286	256	306	296
1906	345	380	325	293		1906	292	304	282	277		1906	286	256	305	296
1907	345	380	325	294		1907	292	304	282	277		1907	286	256	306	296
1908	345	380	325	293		1908	291	304	283	277		1908	286	256	305	296
1909	345	380	325	294		1909	291	304	283	276		1909	286	256	305	296
1910	345	380	325	294		1910	291	304	283	276		1910	286	256	305	296
1911	344	380	326	294		1911	291	304	283	276		1911	286	256	305	296
1912	344	380	326	295		1912	291	304	283	276		1912	286	256	305	296
1913	345	380	326	295		1913	291	304	283	276		1913	286	256	305	296
1914	345	380	326	295		1914	291	304	283	276		1914	286	257	305	296
1915	345	380	326	295		1915	291	304	282	278		1915	286	257	305	296
1916	345	380	326	294		1916	294	304	282	278		1916	286	257	305	296
1917	345	380	326	294		1917	294	304	282	278		1917	286	257	306	296
1918	345	380	326	294		1918	294	305	282	278		1918	286	258	306	296
1919	345	380	326	294		1919	294	305	282	278		1919	287	258	306	296
1920	345	380	326	294		1920	294	306	282	278		1920	287	258	306	296
1921	345	380	326	294		1921	294	305	282	278		1921	287	258	306	296
1922	345	380	326	294		1922	294	305	282	278		1922	287	258	306	296
1923	346	380	326	294		1923	294	305	282	278		1923	287	258	306	296
1924	346	380	326	294		1924	294	305	282	278		1924	286	258	306	296
1925	346	380	326	294		1925	294	305	282	278		1925	286	259	306	296
1926	346	380	326	294		1926	294	305	282	278		1926	286	258	306	296
1927	346	380	326	294		1927	294	305	282	278		1927	287	258	306	297
1928	346	380	326	294		1928	294	305	282	278		1928	287	258	307	296
1929	346	380	326	294		1929	294	305	282	278		1929	286	258	307	296
1930	346	380	326	295		1930	295	305	284	278		1930	286	259	307	296
1931	346	380	326	295		1931	295	305	283	278		1931	286	259	309	296
1932	346	380	326	295		1932	295	305	283	278		1932	286	259	309	296
1933	346	380	326	295		1933	295	305	283	278		1933	287	259	309	296
1934	346	380	326	295		1934	295	305	283	278		1934	287	259	309	296
1935	346	380	326	295		1935	294	305	283	278		1935	288	259	309	296
1936	346	380	327	295		1936	293	305	283	278		1936	288	259	309	296
1937	346	380	327	295		1937	293	305	283	278		1937	288	259	309	296
1938	346	380	327	295		1938	293	305	283	279		1938	288	259	309	296
1939	346	380	327	295		1939	295	305	283	279		1939	288	259	308	296
1940	346	380	327	295		1940	295	305	283	279		1940	288	258	308	298
1941	346	380	327	295		1941	295	305	284	279		1941	288	259	310	298
1942	346	380	327	295		1942	294	305	284	279		1942	288	259	310	298
1943	346	380	327	295		1943	297	305	284	279		1943	288	259	309	298
1944	347	380	327	295		1944	297	305	287	279		1944	288	259	309	299
1945	347	380	327	295		1945	297	305	287	279		1945	288	259	309	299
1946	347	380	327	295		1946	297	307	285	279		1946	288	259	309	299
1947	347	380	327	295		1947	297	307	285	279		1947	288	259	309	299
1948	347	380	327	295		1948	297	307	285	279		1948	290	259	309	300
1949	347	380	328	295		1949	297	307	285	279		1949	290	259	309	300
1950	347	380	327	295		1950	297	307	285	279		1950	290	259	309	300
1951	347	380	327	295		1951	297	307	286	279		1951	290	259	309	299
1952	347	380	328	295		1952	298	308	286	279		1952	290	259	309	298
1953	347	380	328	295		1953	298	308	284	279		1953	290	259	310	298
1954	347	380	328	296		1954	298	308	287	280		1954	290	259	310	298
1955	347	380	328	296		1955	298	308	286	280		1955	291	259	310	297
1956	347	380	328	297		1956	298	309	286	280		1956	291	259	310	297
1957	347	380	328	297		1957	298	309	287	280		1957	291	259	309	297
1958	347	380	328	297		1958	298	309	287	279		1958	291	259	309	297
1959	347	380	328	297		1959	298	307	287	280		1959	291	259	309	297
1960	347	380	328	297		1960	297	307	286	280		1960	291	259	309	297
1961	347	380	328	297		1961	297	307	286	280		1961	291	259	309	299
1962	347	380	328	297		1962	297	307	286	280		1962	291	261	309	299
1963	347	380	328	297		1963	297	307	286	280		1963	291	260	309	300
1964	347	380	328	297		1964	297	307	287	280		1964	291	260	309	300
1965	347	380	328	298		1965	297	307	287	280		1965	291	260	311	299
1966	347	380	328	298		1966	297	306	287	279		1966	291	260	311	299
1967	347	380	328	298		1967	297	306	287	279		1967	291	260	311	299
1968	349	380	328	298		1968	297	306	287	281		1968	291	260	311	300
1969	349	380	329	298		1969	297	306	288	280		1969	292	260	311	300
1970	349	380	329	298		1970	297	306	288	281		1970	292	260	311	300
1971	349	380	329	298		1971	297	307	287	281		1971	292	260	311	300
1972	349	380	329	298		1972	297	307	287	281		1972	292	260	311	300
1973	349	380	329	298		1973	297	308	287	281		1973	290	260	311	300
1974	349	380	329	298		1974	297	308	288	281		1974	290	261	311	300
1975	349	380	329	298		1975	298	308	288	281		1975	290	261	311	300
1976	349	380	329	298		1976	298	308	288	281		1976	290	261	311	300
1977	349	380	329	298		1977	298	308	288	281		1977	290	261	311	300
1978	349	379	329	298		1978	298	308	288	281		1978	290	261	311	300
1979	349	379	329	298		1979	298	308	288	281		1979	291	261	311	300
1980	349	379	329	298		1980	297	308	288	281		1980	291	261	311	300
1981	349	379	329	299		1981	297	308	288	281		1981	290	261	312	300
1982	349	379	329	299		1982	297	308	288	280		1982	290	261	312	300
1983	350	379	329	299		1983	297	308	288	280		1983	290	261	312	301
1984	350	379	329	299		1984	297	308	289	280		1984	290	261	312	300
1985	350	380	330	299		1985	295	308	289	280		1985	290	261	312	300
1986	350	380	330	299		1986	295	308	289	280		1986	290	261	312	300
1987	350	380	330	299		1987	297	308	289	279		1987	290	261	312	300
1988	350	380	330	299		1988	297	307	289	281		1988	290	262	312	300
1989	350	380	330	299		1989	297	308	289	281		1989	291	262	312	300
1990	350	380	330	299		1990	297	309	289	281		1990	291	262	311	300
1991	350	380	330	299		1991	298	309	289	281		1991	291	262	314	301
1992	350	380	330	299		1992	298	309	289	281		1992	291	262	314	300
1993	350	380	330	299		1993	298	309	289	281		1993	290	262	314	300
1994	350	380	330	299		1994	298	309	289	281		1994	291	262	314	300
1995	350	380	330	299		1995	299	309	289	281		1995	291	262	314	300
1996	350	380	330	300		1996	298	309	289	281		1996	291	262	314	300
1997	351	380	330	300		1997	298	309	289	281		1997	291	262	314	300
1998	351	380	330	300		1998	298	309	289	283		1998	293	262	314	300
[truncated: 5,269 more rows]

## Sheet: Subject 3
Subject 3																		Flow Velocity													Channel Labeling	Orignal Channel with in Single Chip	Global Channel Number
frame	Ch1	Ch2	Ch3	Ch4		frame	Ch1	Ch2	Ch3	Ch4		frame	Ch1	Ch2	Ch3	Ch4		Ch.1	Ch. 2	Ch. 3	Ch.4	Ch. 5	Ch. 6	Ch. 7	Ch. 8	Ch. 9	Ch. 10	Ch. 11	Ch. 12		Rep 1	Ch1	Ch 1
1	62	56	84	76		1	80	73	78	91		1	118	77	24	69																Ch2	Ch 2
2	66	57	85	78		2	85	76	80	92		2	120	78	25	71		4	1	1	2	5	3	2	1	2	1	1	2			Ch3	Ch 3
3	66	58	86	82		3	85	76	80	92		3	120	78	25	70		2	1	1	3	2.5	1.5	1	0.5	1	0.5	0.5	0.5			Ch4	Ch 4
4	66	57	87	87		4	85	76	80	94		4	122	79	25	70		1.2	0.4	1	3.7	1.5	0.9	0.6	0.9	1.2	0.6	0.3	0.2		Rep 2	Ch1	Ch 5
5	66	56	88	89		5	89	76	83	94		5	123	79	26	71		0.8	0	1	3.5	1.8	0.6	1	0.8	1.2	0.5	0.4	0.3			Ch2	Ch 6
6	68	57	89	89		6	89	77	83	93		6	123	80	27	71		0.857143	0.0285714	1	2.94286	1.62857	0.571429	0.971429	0.514286	1.02857	0.542857	0.514286	0.285714			Ch3	Ch 7
7	68	57	89	89		7	88	77	82	94		7	123	81	28	72		0.785714	0.0357143	0.892857	2.42857	1.28571	0.5	0.75	0.464286	0.857143	0.607143	0.607143	0.357143			Ch4	Ch 8
8	69	57	89	89		8	88	76	83	94		8	122	81	30	72		0.77381	0.0357143	0.77381	2.0119	1.03571	0.345238	0.678571	0.404762	0.630952	0.583333	0.761905	0.357143		Rep 3	Ch1	Ch 9
9	69	56	89	90		9	89	79	83	94		9	123	83	34	73		0.716667	-0.0333333	0.666667	1.75	0.916667	0.45	0.6	0.35	0.55	0.666667	1.05	0.4			Ch2	Ch 10
10	71	56	89	90		10	89	79	83	94		10	122	84	37	73		0.757576	-0.0666667	0.575758	1.52121	0.806061	0.478788	0.527273	0.30303	0.424242	0.727273	1.30303	0.4			Ch3	Ch 11
11	71	58	89	92		11	89	78	83	94		11	122	84	39	73		0.745455	0.00909091	0.5	1.41818	0.709091	0.427273	0.463636	0.263636	0.336364	0.727273	1.47273	0.381818			Ch4	Ch 12
12	72	58	91	92		12	90	77	85	96		12	126	84	39	74		0.748252	0.0524476	0.513986	1.3042	0.664336	0.342657	0.486014	0.307692	0.426573	0.699301	1.51399	0.395105
13	72	65	90	92		13	90	77	86	96		13	126	84	39	74		0.725275	0.307692	0.472527	1.19231	0.615385	0.28022	0.516484	0.324176	0.467033	0.659341	1.48901	0.39011
14	72	67	91	92		14	90	78	86	96		14	127	84	39	74		0.69011	0.516484	0.461538	1.08791	0.567033	0.261538	0.520879	0.325275	0.507692	0.615385	1.43077	0.375824
15	73	67	91	91		15	90	79	86	96		15	127	84	40	75		0.675	0.639286	0.442857	0.967857	0.521429	0.267857	0.510714	0.317857	0.521429	0.571429	1.38214	0.382143
16	73	67	91	92		16	91	79	86	96		16	127	85	40	75		0.65	0.707353	0.420588	0.888235	0.501471	0.266176	0.492647	0.305882	0.519118	0.551471	1.31912	0.377941
17	74	67	91	93		17	91	79	87	96		17	127	86	41	75		0.639706	0.740196	0.397059	0.835784	0.477941	0.259804	0.490196	0.291667	0.507353	0.546569	1.26961	0.367647
18	75	67	92	93		18	91	79	87	96		18	127	86	41	76		0.638803	0.750258	0.391125	0.784314	0.453044	0.250774	0.479876	0.276574	0.490196	0.53354	1.21259	0.371517
19	75	68	93	93		19	94	79	87	96		19	128	86	41	76		0.62807	0.761404	0.396491	0.735088	0.475439	0.240351	0.464912	0.261404	0.485965	0.515789	1.15263	0.368421
20	75	68	93	93		20	94	79	87	96		20	128	87	41	76		0.611278	0.758647	0.394737	0.688722	0.484962	0.229323	0.447368	0.246617	0.47594	0.509774	1.09248	0.360902
21	76	68	94	93		21	94	79	87	97		21	128	88	41	76		0.603896	0.746753	0.401299	0.645455	0.485714	0.218182	0.428571	0.245455	0.462338	0.511688	1.03377	0.350649
22	76	69	94	93		22	94	79	87	97		22	128	88	42	77		0.591191	0.740824	0.401468	0.605308	0.480519	0.207228	0.409373	0.241671	0.44664	0.507058	0.989272	0.350649
23	76	70	94	93		23	94	79	87	97		23	128	88	42	77		0.575099	0.73913	0.397233	0.568182	0.471344	0.19664	0.390316	0.236166	0.429842	0.498024	0.944664	0.346838
24	77	70	94	93		24	100	80	89	97		24	128	88	42	77		0.566957	0.730435	0.39	0.533913	0.519565	0.196522	0.391739	0.229565	0.412609	0.486087	0.90087	0.340435
25	77	70	94	93		25	101	80	89	97		25	128	89	41	77		0.555385	0.716923	0.380769	0.502308	0.561538	0.194615	0.389231	0.222308	0.395385	0.481538	0.849231	0.332308
26	78	70	93	93		26	101	80	89	97		26	129	89	41	78		0.550085	0.700171	0.361709	0.473162	0.589744	0.191453	0.383932	0.214701	0.387009	0.473846	0.801368	0.331624
27	78	70	95	94		27	101	80	90	97		27	129	90	43	78		0.541514	0.681319	0.359585	0.454212	0.607448	0.187424	0.384615	0.20696	0.377289	0.471917	0.772894	0.328449
28	78	70	96	93		28	101	80	90	98		28	130	90	44	77		0.530651	0.661193	0.362616	0.428298	0.617132	0.182813	0.382321	0.206623	0.374111	0.466886	0.751779	0.316092
29	79	70	96	94		29	102	80	90	99		29	130	92	45	77		0.525123	0.640394	0.362562	0.41133	0.627586	0.177833	0.377833	0.211823	0.368966	0.473399	0.736453	0.303941
30	79	70	96	94		30	102	80	90	100		30	130	92	45	78		0.517241	0.619355	0.360178	0.394883	0.632036	0.172636	0.371746	0.221135	0.362403	0.47564	0.719244	0.298554
31	79	70	96	95		31	102	80	90	100		31	130	92	46	78		0.507661	0.598387	0.356048	0.385081	0.631855	0.167339	0.364516	0.227419	0.354839	0.474597	0.706855	0.292339
32	80	71	96	96		32	102	80	91	100		32	129	92	46	78		0.502566	0.583394	0.350623	0.380499	0.628116	0.162023	0.36217	0.231305	0.340909	0.471041	0.692632	0.285557
33	80	72	96	96		33	102	88	91	100		33	129	92	46	78		0.495655	0.573195	0.344251	0.374666	0.621658	0.199532	0.358289	0.233289	0.32754	0.465575	0.677139	0.278409
34	80	73	96	96		34	102	90	92	100		34	130	92	47	79		0.487395	0.566845	0.337204	0.367914	0.61314	0.239878	0.358289	0.233766	0.319786	0.458671	0.665852	0.276089
35	81	73	97	96		35	103	90	92	100		35	130	93	46	79		0.482913	0.558824	0.334454	0.360504	0.607843	0.272549	0.356583	0.233053	0.311765	0.455462	0.648459	0.272829
36	81	73	98	95		36	103	90	92	100		36	130	93	46	79		0.476963	0.54955	0.335135	0.348134	0.600644	0.298842	0.353539	0.231403	0.303604	0.450708	0.630888	0.268855
37	81	73	99	95		37	103	96	92	100		37	131	93	46	79		0.469891	0.539355	0.338549	0.336178	0.591987	0.345424	0.349455	0.229018	0.299668	0.444761	0.613324	0.264343
38	81	74	99	96		38	103	96	93	101		38	131	93	46	79		0.461976	0.532553	0.340081	0.328701	0.58223	0.383631	0.348616	0.230113	0.295109	0.437903	0.595908	0.259438
39	82	74	99	97		39	103	96	93	101		39	130	93	46	79		0.457287	0.524696	0.340081	0.324899	0.57166	0.414777	0.346559	0.230162	0.286235	0.430364	0.578745	0.254251
40	83	75	99	97		40	103	83	93	103		40	130	94	46	79		0.455253	0.5197	0.338837	0.32045	0.560507	0.392402	0.343527	0.236679	0.27758	0.425985	0.561914	0.248874
41	83	75	99	98		41	103	83	94	103		41	132	94	47	80		0.451916	0.513589	0.336585	0.31899	0.548955	0.371777	0.343206	0.241463	0.276132	0.420732	0.548955	0.246864
42	83	75	100	98		42	103	83	94	103		42	132	94	47	80		0.447533	0.506604	0.336845	0.316668	0.537153	0.352727	0.341788	0.244794	0.273965	0.414796	0.535937	0.244308
43	83	75	100	98		43	103	84	94	103		43	132	95	48	80		0.442314	0.498943	0.336001	0.313651	0.525219	0.338266	0.339474	0.246904	0.271217	0.411507	0.526125	0.241317
44	84	75	102	98		44	104	87	94	103		44	133	95	48	80		0.439464	0.490768	0.34031	0.310078	0.516279	0.333756	0.336434	0.247992	0.271036	0.4074	0.515997	0.237984
45	84	77	102	98		45	104	85	94	105		45	133	95	49	80		0.435705	0.488011	0.343083	0.306061	0.506983	0.323057	0.332806	0.254018	0.270092	0.402635	0.508564	0.234387
46	84	78	102	98		46	104	85	94	105		46	134	95	49	80		0.431206	0.487018	0.344558	0.301696	0.497441	0.312797	0.328708	0.258588	0.271292	0.397348	0.500648	0.230589
47	85	78	103	99		47	104	84	96	106		47	134	95	49	80		0.42877	0.484852	0.347595	0.299722	0.487743	0.300301	0.329556	0.26457	0.271623	0.391651	0.492368	0.226642
48	85	78	103	99		48	104	85	97	106		48	134	95	51	80		0.425532	0.481709	0.349381	0.297221	0.477964	0.291088	0.332013	0.26916	0.271222	0.385638	0.488927	0.22259
49	86	78	103	100		49	104	87	97	106		49	134	96	51	81		0.424082	0.477755	0.350102	0.296735	0.468163	0.287143	0.333367	0.272551	0.270204	0.381837	0.484694	0.220918
50	86	78	103	100		50	104	87	97	106		50	134	96	51	82		0.421801	0.473133	0.349916	0.295606	0.458391	0.282977	0.333782	0.27491	0.268667	0.377575	0.479808	0.221273
51	86	78	104	100		51	104	87	97	106		51	135	96	51	82		0.418824	0.467964	0.351222	0.293937	0.448688	0.278643	0.333394	0.27638	0.268959	0.372941	0.474389	0.221086
52	86	79	104	100		52	105	93	97	106		52	135	98	51	82		0.415265	0.464527	0.351618	0.291813	0.441262	0.287245	0.332323	0.277085	0.268633	0.372364	0.468539	0.220439
53	86	79	105	100		53	105	90	98	107		53	135	98	51	82		0.411224	0.46049	0.35333	0.289308	0.43372	0.288018	0.332769	0.279229	0.267779	0.371069	0.462345	0.2194
54	87	79	105	101		54	105	88	98	107		54	135	98	51	82		0.408805	0.455956	0.354145	0.288508	0.42611	0.284086	0.332495	0.280579	0.266476	0.369163	0.45588	0.218029
55	87	79	108	102		55	105	89	98	107		55	135	99	51	83		0.405844	0.45101	0.360029	0.289177	0.41847	0.281962	0.331602	0.281241	0.264791	0.368687	0.449206	0.218326
56	87	79	108	102		56	105	90	98	108		56	136	99	51	84		0.402427	0.445728	0.364627	0.289234	0.410834	0.281408	0.330178	0.283185	0.264662	0.367567	0.442379	0.220062
57	88	80	108	102		57	105	89	99	108		57	136	99	51	83		0.400441	0.441989	0.368097	0.288761	0.403228	0.278584	0.330114	0.284418	0.264065	0.365893	0.435442	0.219406
58	88	80	109	102		58	105	89	99	108		58	136	100	52	83		0.397951	0.437848	0.372328	0.287828	0.395675	0.275554	0.329478	0.285029	0.263066	0.365499	0.430189	0.218432
59	88	80	110	103		59	106	88	99	108		59	137	101	52	84		0.395032	0.433372	0.377206	0.288194	0.389889	0.27066	0.328346	0.285096	0.263413	0.366219	0.424722	0.218878
60	88	80	110	103		60	106	91	100	108		60	137	101	53	85		0.391748	0.428619	0.380995	0.288052	0.384023	0.270714	0.328425	0.28469	0.263295	0.366268	0.420728	0.220561
61	88	80	110	103		61	106	91	100	108		61	137	101	53	85		0.388154	0.423638	0.383818	0.287467	0.378107	0.270333	0.327975	0.283871	0.262771	0.365732	0.416446	0.221735
62	89	81	110	103		62	106	91	100	108		62	137	100	54	85		0.385838	0.42001	0.385787	0.286495	0.372164	0.269573	0.327063	0.282692	0.261892	0.363149	0.413462	0.222457
63	89	82	110	103		63	106	91	100	108		63	137	100	54	85		0.383161	0.417579	0.387001	0.285186	0.366215	0.268481	0.325749	0.281202	0.260705	0.360263	0.410138	0.222782
64	90	81	110	104		64	106	91	100	108		64	138	100	54	85		0.381616	0.413324	0.387546	0.285027	0.360279	0.267102	0.324084	0.279441	0.260691	0.35712	0.406525	0.222756
65	90	81	110	104		65	106	89	100	108		65	137	100	54	85		0.379677	0.408872	0.3875	0.284484	0.354371	0.262675	0.322115	0.277448	0.258916	0.353759	0.402666	0.222421
66	90	81	110	104		66	106	89	102	109		66	137	101	55	85		0.377393	0.404258	0.386932	0.283603	0.348502	0.258282	0.322597	0.27661	0.256946	0.351571	0.399958	0.221814
67	90	82	110	106		67	106	89	102	109		67	137	101	56	85		0.37481	0.40083	0.385905	0.285059	0.342685	0.253931	0.322612	0.275481	0.254809	0.34911	0.398276	0.220967
68	90	83	111	106		68	107	89	102	109		68	137	101	56	85		0.37197	0.398462	0.38575	0.286025	0.338207	0.249628	0.322212	0.274096	0.252529	0.346414	0.396229	0.219911
69	90	83	111	106		69	107	89	102	109		69	138	101	56	86		0.368908	0.395798	0.38513	0.286555	0.333687	0.245378	0.321447	0.272488	0.25137	0.343515	0.393862	0.219912
70	91	83	111	106		70	107	97	104	109		70	139	102	58	86		0.366862	0.392879	0.384096	0.286694	0.32914	0.250844	0.322771	0.270685	0.251212	0.34165	0.393631	0.219648
71	91	84	111	106		71	107	97	104	109		71	139	102	59	86
72	91	84	111	107		72	107	92	105	109		72	139	102	59	86
73	91	84	111	107		73	107	92	105	109		73	138	102	59	86
74	92	84	112	107		74	107	107	105	109		74	139	103	59	86
75	93	84	112	107		75	107	92	105	109		75	139	103	59	86
76	93	85	112	108		76	108	93	105	110		76	139	103	59	87
77	93	85	112	108		77	108	92	105	109		77	139	103	59	87
78	93	85	112	109		78	108	99	105	109		78	140	103	61	88
79	93	86	112	109		79	108	94	105	110		79	140	103	61	88
80	93	86	113	109		80	108	94	105	110		80	140	103	61	88
81	93	86	113	109		81	108	101	105	110		81	140	104	62	88
82	94	86	113	110		82	108	94	105	110		82	140	104	62	88
83	94	86	113	110		83	108	94	105	110		83	140	104	62	88
84	95	86	113	110		84	108	109	106	110		84	140	104	62	88
85	95	86	113	110		85	108	102	106	111		85	141	104	63	88
86	95	87	113	110		86	108	109	106	111		86	141	104	63	89
87	96	87	113	110		87	108	110	106	111		87	141	104	63	89
88	96	89	113	110		88	109	97	106	111		88	141	104	63	89
89	96	89	113	112		89	109	97	106	111		89	141	105	64	90
90	96	89	113	112		90	109	97	106	111		90	142	105	64	89
91	96	89	113	112		91	109	97	106	111		91	142	105	64	90
92	96	89	113	112		92	109	97	107	111		92	142	105	64	90
93	97	89	114	112		93	109	97	106	111		93	143	105	64	91
94	98	89	114	114		94	109	97	107	111		94	143	105	64	92
95	98	90	114	114		95	109	97	107	112		95	144	105	64	91
96	98	90	114	114		96	109	97	107	111		96	144	105	65	91
97	99	90	114	114		97	110	97	107	112		97	144	105	65	92
98	99	90	114	114		98	110	98	107	112		98	144	106	66	92
99	99	90	114	114		99	110	98	107	112		99	144	107	66	92
100	99	91	114	114		100	110	98	107	112		100	145	107	67	92
101	100	91	115	114		101	110	99	107	112		101	145	106	66	92
102	100	91	115	114		102	110	99	107	112		102	145	107	66	92
103	101	91	115	114		103	110	99	108	112		103	145	107	66	92
104	101	93	115	114		104	110	99	108	112		104	145	107	68	93
105	101	92	115	115		105	111	100	108	112		105	145	107	67	93
106	102	92	115	115		106	111	99	108	113		106	145	108	67	93
107	102	93	116	115		107	111	100	108	113		107	145	108	68	93
108	102	93	116	115		108	111	100	108	113		108	146	108	69	93
109	102	93	116	115		109	111	100	108	113		109	146	108	69	93
110	102	93	116	115		110	111	101	108	113		110	146	108	69	94
111	102	93	116	115		111	111	101	108	113		111	146	110	69	94
112	102	93	117	115		112	111	101	109	113		112	146	110	69	94
113	102	93	117	115		113	111	101	109	113		113	147	110	69	94
114	103	93	117	116		114	111	101	109	113		114	147	111	70	95
115	104	93	117	116		115	111	103	110	113		115	147	111	70	96
116	104	95	117	116		116	111	104	110	114		116	147	111	70	95
117	104	95	117	116		117	111	104	110	114		117	147	111	70	95
118	109	95	117	116		118	111	104	110	115		118	147	111	70	96
119	104	95	117	116		119	112	105	110	115		119	147	111	71	96
120	104	95	118	116		120	112	105	110	115		120	147	111	71	96
121	109	95	118	116		121	112	107	111	115		121	148	111	71	97
122	109	95	118	116		122	113	105	111	114		122	148	112	71	97
123	110	95	118	116		123	113	105	111	114		123	149	112	71	97
124	110	95	119	116		124	113	103	111	114		124	149	112	72	97
125	110	96	119	117		125	113	103	111	114		125	150	112	72	98
126	110	97	119	117		126	113	103	111	114		126	150	112	72	98
127	110	96	119	117		127	113	103	111	114		127	150	112	72	98
128	111	96	119	117		128	113	104	111	114		128	149	112	72	99
129	112	96	119	117		129	113	105	111	115		129	150	112	73	99
130	112	96	119	117		130	113	105	110	115		130	150	113	73	99
131	112	96	120	117		131	113	105	110	115		131	150	114	73	100
132	112	97	120	117		132	113	105	110	115		132	152	115	75	100
133	112	98	120	117		133	113	105	111	115		133	152	115	76	100
134	112	98	120	117		134	113	105	111	115		134	152	115	77	101
135	112	98	120	118		135	113	105	111	116		135	152	115	77	101
136	112	99	120	118		136	113	105	112	115		136	152	115	78	102
137	113	99	120	118		137	113	105	111	115		137	152	115	78	102
138	113	100	121	118		138	113	106	111	115		138	153	115	78	101
139	113	100	121	118		139	114	106	111	115		139	153	116	78	101
140	113	101	121	118		140	114	107	112	115		140	153	116	78	101
141	113	101	121	118		141	114	108	112	115		141	153	116	79	101
142	113	101	121	118		142	114	108	112	115		142	154	116	79	101
143	113	101	121	119		143	114	108	112	116		143	153	116	79	102
144	114	101	121	119		144	114	108	112	116		144	154	116	79	103
145	114	101	122	119		145	114	108	112	116		145	154	117	79	104
146	114	101	122	119		146	114	111	112	116		146	154	118	79	104
147	114	103	122	119		147	114	111	112	116		147	154	118	80	104
148	114	103	122	119		148	115	111	112	116		148	154	118	81	104
149	114	103	122	119		149	115	110	112	116		149	154	118	82	104
150	114	103	122	119		150	115	113	113	116		150	154	118	82	104
151	114	103	123	119		151	115	113	113	116		151	154	118	82	104
152	114	103	123	119		152	115	113	112	117		152	154	119	82	104
153	115	103	123	119		153	115	113	113	117		153	154	119	82	104
154	115	106	123	120		154	115	113	113	117		154	154	119	82	105
155	115	106	123	120		155	115	114	113	117		155	155	119	83	106
156	115	106	123	120		156	115	113	113	117		156	155	119	83	106
157	115	106	123	120		157	116	113	113	117		157	155	119	83	106
158	115	107	123	120		158	116	115	113	117		158	155	119	83	106
159	115	109	124	120		159	116	115	113	117		159	157	120	84	106
160	115	110	124	120		160	116	115	113	118		160	157	120	84	107
161	115	110	124	120		161	116	114	113	118		161	157	120	85	107
162	115	110	124	121		162	116	114	114	119		162	157	120	86	107
163	115	110	124	121		163	116	114	114	119		163	158	121	86	109
164	115	110	124	121		164	117	114	114	119		164	158	122	86	109
165	116	111	124	121		165	118	114	114	119		165	158	123	86	108
166	116	111	125	121		166	118	114	114	119		166	158	123	85	108
167	116	111	125	121		167	118	114	114	119		167	158	123	86	109
168	116	111	125	121		168	118	114	114	119		168	158	123	88	110
169	116	111	125	121		169	118	114	114	119		169	158	123	88	110
170	116	111	125	121		170	118	115	114	119		170	158	123	88	110
171	116	112	125	122		171	117	115	114	120		171	158	123	88	110
172	116	112	126	122		172	117	116	114	120		172	159	125	88	111
173	116	112	126	122		173	118	115	115	120		173	159	125	89	113
174	117	112	126	122		174	118	115	115	120		174	159	125	89	113
175	117	112	126	122		175	118	115	115	120		175	159	125	90	112
176	117	112	126	122		176	118	115	115	120		176	159	125	90	112
177	117	112	126	122		177	118	115	115	120		177	159	125	92	112
178	117	112	126	122		178	118	115	115	121		178	159	125	92	112
179	117	112	127	122		179	118	115	115	121		179	159	125	92	112
180	117	112	127	122		180	118	115	115	121		180	159	125	92	113
181	118	112	127	123		181	118	115	115	121		181	160	125	92	113
182	118	112	127	123		182	118	115	115	121		182	160	127	93	114
183	118	112	127	123		183	118	116	115	121		183	161	128	93	114
184	118	112	127	123		184	119	116	116	121		184	161	128	93	114
185	118	113	127	123		185	119	116	116	121		185	161	128	93	114
186	118	113	128	123		186	119	116	116	121		186	161	129	93	114
187	118	113	128	123		187	119	116	116	121		187	161	129	94	114
188	119	113	128	123		188	119	116	116	121		188	162	129	94	114
189	119	113	128	124		189	119	116	116	122		189	162	129	95	114
190	119	113	128	124		190	119	116	116	122		190	162	130	95	114
191	119	114	129	124		191	119	116	116	122		191	162	130	95	114
192	119	114	129	124		192	120	116	117	122		192	164	130	95	114
193	119	114	129	124		193	120	117	117	122		193	164	130	96	114
194	119	114	129	124		194	120	117	117	122		194	164	130	96	116
195	119	114	129	124		195	120	117	118	122		195	164	131	96	116
196	120	114	129	124		196	120	117	118	122		196	164	131	96	116
197	120	115	129	124		197	120	118	118	123		197	165	131	96	116
198	120	115	130	125		198	120	118	118	123		198	165	132	96	116
199	120	115	130	125		199	121	118	118	123		199	165	131	97	116
200	120	115	130	125		200	121	118	119	123		200	165	132	97	116
201	120	115	130	125		201	121	118	119	123		201	165	132	98	116
202	120	115	130	125		202	121	118	119	123		202	165	132	98	116
203	120	115	130	125		203	121	119	119	124		203	165	132	98	116
204	121	115	130	125		204	121	119	118	124		204	165	132	98	116
205	121	115	130	126		205	121	119	118	124		205	165	132	99	117
206	121	116	131	126		206	122	118	118	124		206	165	132	99	117
207	121	116	131	126		207	122	118	118	124		207	165	132	99	117
208	121	116	131	126		208	122	118	118	124		208	165	132	100	117
209	121	116	131	126		209	122	118	119	124		209	169	133	100	117
210	121	116	131	126		210	122	118	120	124		210	169	133	100	117
211	122	117	131	126		211	122	118	120	125		211	169	133	100	117
212	122	117	132	127		212	123	118	121	125		212	169	133	100	117
213	122	117	132	127		213	123	118	120	125		213	169	133	100	117
214	122	117	132	127		214	123	118	119	125		214	169	134	102	117
215	122	117	132	127		215	123	119	119	125		215	169	134	102	117
216	122	117	132	127		216	123	119	120	125		216	169	134	102	118
217	123	118	132	127		217	123	119	120	124		217	169	134	104	118
218	123	118	132	127		218	124	119	120	124		218	169	134	104	118
219	123	118	132	127		219	124	119	120	124		219	170	134	104	118
220	123	117	132	128		220	124	119	121	124		220	170	134	104	118
221	123	117	133	128		221	124	119	122	124		221	170	134	104	118
222	123	118	133	128		222	124	119	121	125		222	170	134	104	118
223	123	118	133	128		223	124	119	121	125		223	170	134	105	118
224	123	118	133	128		224	124	119	121	125		224	170	134	105	118
225	123	119	133	128		225	124	119	122	125		225	170	134	105	118
226	124	119	134	128		226	125	119	122	125		226	170	134	104	118
227	124	119	134	128		227	125	120	122	125		227	170	134	106	119
228	124	119	134	128		228	125	120	123	126		228	170	134	106	119
229	124	119	134	129		229	125	120	125	126		229	171	134	106	119
230	124	119	134	129		230	125	120	123	126		230	171	135	107	119
231	124	119	134	129		231	125	120	123	126		231	171	135	107	119
232	124	119	134	129		232	125	120	123	126		232	171	135	107	119
233	124	120	134	129		233	125	120	123	126		233	171	135	107	119
234	124	120	135	129		234	126	120	131	126		234	171	135	107	119
235	125	119	135	129		235	126	120	123	126		235	171	135	107	119
236	125	118	135	129		236	126	120	145	127		236	171	135	108	120
237	125	119	135	130		237	126	120	149	127		237	171	136	108	120
238	125	119	135	130		238	126	120	140	127		238	171	136	109	120
239	125	119	135	130		239	126	120	151	127		239	171	137	109	120
240	125	119	135	130		240	126	120	139	127		240	171	137	109	120
241	125	119	136	130		241	127	120	163	127		241	171	137	110	120
242	125	119	136	130		242	127	121	139	127		242	172	137	109	120
243	125	120	136	130		243	127	121	147	127		243	172	137	110	120
244	125	120	136	130		244	127	121	155	127		244	172	137	110	120
245	125	120	136	131		245	127	121	146	127		245	172	137	110	120
246	126	120	136	131		246	127	121	163	127		246	172	137	111	121
247	126	120	136	131		247	127	121	147	128		247	172	138	111	121
248	126	121	137	131		248	127	122	147	128		248	172	138	111	121
249	126	120	137	131		249	127	122	139	128		249	172	138	111	121
250	126	121	137	131		250	127	122	141	128		250	172	138	111	121
251	126	121	137	131		251	128	122	141	128		251	172	138	111	121
252	126	121	137	131		252	128	122	133	128		252	172	138	111	121
253	126	121	137	131		253	128	122	137	128		253	172	138	111	121
254	126	121	137	132		254	128	122	137	128		254	172	138	112	121
255	127	121	137	132		255	128	122	133	130		255	173	139	112	121
256	127	121	138	132		256	128	122	138	130		256	173	139	112	122
257	127	121	138	132		257	128	123	134	130		257	173	139	113	122
258	127	121	138	132		258	128	123	136	130		258	173	139	113	122
259	127	121	138	132		259	129	122	136	130		259	173	139	113	122
260	127	122	138	132		260	129	123	136	130		260	173	139	113	122
261	127	122	138	132		261	129	123	128	130		261	173	139	114	122
262	127	122	138	132		262	129	124	127	130		262	173	139	114	122
263	128	122	139	133		263	129	124	128	130		263	173	139	114	122
264	128	122	139	133		264	129	124	128	131		264	173	139	114	122
265	128	122	139	133		265	129	123	137	131		265	173	140	114	122
266	128	122	139	133		266	129	123	137	131		266	173	140	114	123
267	128	122	139	133		267	130	123	137	131		267	173	140	115	123
268	128	122	139	133		268	130	123	129	131		268	174	140	115	123
269	128	122	139	133		269	130	123	137	131		269	174	140	115	123
270	128	123	139	134		270	130	123	129	131		270	174	140	115	123
271	128	123	139	134		271	130	123	137	131		271	174	140	116	123
272	128	123	140	134		272	130	123	140	131		272	174	140	116	123
273	129	123	140	134		273	130	123	141	132		273	174	141	116	124
274	129	123	140	134		274	130	123	130	132		274	174	141	116	124
275	129	123	140	134		275	131	123	130	132		275	174	141	116	124
276	129	123	140	134		276	131	124	139	132		276	174	141	116	124
277	129	123	140	135		277	131	124	131	132		277	174	141	117	124
278	129	123	140	135		278	131	124	131	132		278	175	141	117	124
279	129	124	140	135		279	131	124	136	132		279	175	141	117	124
280	129	125	140	135		280	131	124	135	132		280	175	142	117	124
281	130	125	141	135		281	131	124	129	132		281	175	142	117	124
282	130	125	141	135		282	131	124	141	132		282	175	142	117	124
283	130	125	141	135		283	131	124	135	133		283	175	142	118	124
284	130	125	141	135		284	131	124	129	134		284	175	142	118	124
285	130	125	142	136		285	132	124	129	134		285	175	142	118	125
286	130	126	142	136		286	132	125	148	134		286	175	142	118	125
287	130	126	142	136		287	132	125	136	134		287	176	142	118	125
288	130	126	142	136		288	132	125	129	135		288	176	142	119	125
289	131	126	142	136		289	132	125	129	135		289	176	142	119	125
290	131	126	142	136		290	132	125	129	135		290	176	143	119	126
291	131	127	142	136		291	133	125	136	133		291	176	143	119	126
292	131	127	143	137		292	133	126	137	134		292	176	143	119	126
293	131	127	143	137		293	133	126	130	135		293	176	143	120	126
294	131	127	143	137		294	133	126	135	135		294	176	143	120	126
295	131	127	143	137		295	133	126	130	135		295	176	143	120	126
296	132	127	144	137		296	133	126	142	143		296	176	143	120	126
297	132	127	144	137		297	133	126	145	143		297	177	143	120	126
298	132	127	144	137		298	133	126	150	143		298	177	143	120	127
299	132	127	144	137		299	133	126	150	150		299	177	143	121	127
300	132	127	144	137		300	133	126	141	142		300	177	143	121	127
301	132	128	144	138		301	134	126	136	153		301	177	143	121	127
302	132	128	144	138		302	134	126	141	145		302	177	143	122	127
303	132	128	144	138		303	134	126	142	155		303	177	144	122	127
304	132	128	145	138		304	134	126	142	157		304	177	144	123	127
305	132	128	145	138		305	134	126	142	158		305	177	144	123	127
306	133	128	145	138		306	134	126	142	165		306	177	144	123	127
307	133	128	145	139		307	134	126	142	165		307	177	144	123	128
308	133	128	145	139		308	134	127	142	166		308	178	144	123	128
309	133	129	146	139		309	135	127	142	172		309	178	144	123	128
310	133	129	146	139		310	135	127	151	162		310	178	144	123	128
311	133	129	146	139		311	136	127	135	152		311	178	144	123	128
312	133	129	146	139		312	136	127	135	166		312	178	144	124	128
313	133	129	146	139		313	136	127	135	167		313	178	144	124	128
314	133	130	146	140		314	136	127	135	183		314	178	145	124	128
315	134	130	147	140		315	136	127	135	176		315	178	145	125	129
316	134	130	147	140		316	136	127	131	183		316	178	145	125	129
317	134	130	147	140		317	136	127	131	176		317	179	145	125	129
318	134	130	147	140		318	136	127	130	175		318	179	145	125	129
319	134	130	147	140		319	137	127	130	178		319	179	145	126	129
320	134	130	147	140		320	137	127	130	163		320	179	145	126	129
321	134	130	148	140		321	137	128	130	179		321	179	145	126	129
322	135	131	148	140		322	137	128	130	169		322	179	145	126	129
323	135	131	148	141		323	137	129	130	163		323	179	145	127	129
324	135	131	148	141		324	137	129	130	179		324	179	146	127	129
325	135	131	148	141		325	137	128	132	181		325	179	145	127	130
326	135	131	148	141		326	137	128	131	180		326	179	146	127	130
327	135	131	148	141		327	138	128	132	173		327	179	146	127	130
328	136	132	148	141		328	138	128	132	173		328	179	146	127	130
329	136	132	148	141		329	138	128	132	180		329	179	146	127	130
330	136	132	148	141		330	138	128	132	181		330	179	146	128	130
331	136	132	148	142		331	138	128	131	179		331	179	146	128	130
332	136	132	148	142		332	138	128	133	176		332	180	146	128	130
333	136	132	149	142		333	138	129	133	183		333	180	146	129	131
334	136	132	149	142		334	138	129	133	176		334	180	146	129	131
335	136	132	149	142		335	138	129	133	174		335	180	146	129	131
336	136	133	149	142		336	139	129	133	175		336	180	147	129	131
337	137	133	149	142		337	139	129	133	174		337	180	147	129	131
338	137	133	150	142		338	139	129	133	173		338	180	147	129	131
339	137	133	150	143		339	139	129	133	170		339	180	147	129	131
340	137	132	150	143		340	139	130	133	168		340	180	147	129	131
341	137	132	150	143		341	139	130	133	170		341	180	147	130	131
342	137	133	150	143		342	138	130	133	175		342	180	147	130	131
343	137	133	150	143		343	139	130	132	175		343	180	147	130	131
344	137	133	150	143		344	139	129	133	175		344	180	147	130	131
345	137	133	150	143		345	139	129	133	181		345	181	147	130	131
346	138	133	151	143		346	139	130	133	181		346	181	147	130	131
347	138	133	151	143		347	139	130	133	180		347	181	147	130	131
348	138	133	151	144		348	139	131	133	180		348	181	147	130	132
349	138	133	151	144		349	139	131	133	164		349	181	148	131	132
350	139	133	151	144		350	139	131	133	180		350	181	147	131	132
351	139	133	152	144		351	139	131	133	181		351	181	147	131	132
352	139	134	152	144		352	139	130	133	171		352	181	148	131	132
353	139	134	152	144		353	140	130	132	181		353	181	148	131	132
354	139	134	152	144		354	140	131	133	179		354	181	148	132	132
355	139	134	152	144		355	140	130	133	179		355	182	148	132	132
356	139	134	152	145		356	140	131	133	179		356	182	148	132	132
357	139	134	152	145		357	140	131	133	187		357	182	148	132	133
358	140	134	152	145		358	140	131	133	179		358	182	148	132	133
359	140	134	153	145		359	140	131	133	179		359	182	148	132	133
360	140	134	153	145		360	140	131	133	180		360	182	148	132	133
361	140	135	153	145		361	140	131	133	180		361	182	149	132	133
362	140	135	153	145		362	140	131	134	180		362	182	149	133	133
363	140	135	153	145		363	141	131	135	180		363	182	149	133	133
364	140	135	153	146		364	141	131	135	180		364	183	149	133	133
365	140	135	154	146		365	141	131	135	182		365	183	149	133	134
366	141	135	154	146		366	141	131	135	174		366	183	149	133	134
367	141	135	154	146		367	141	131	135	167		367	183	149	133	134
368	141	136	154	146		368	141	131	135	173		368	183	149	134	134
369	141	136	155	146		369	141	132	135	186		369	183	149	134	134
370	141	136	155	146		370	141	132	135	172		370	183	150	134	134
371	141	136	155	146		371	141	132	136	178		371	183	150	134	134
372	141	136	155	146		372	142	132	136	178		372	183	150	134	134
373	142	136	155	146		373	142	132	136	177		373	183	150	134	135
374	142	136	155	146		374	142	132	136	176		374	183	150	134	135
375	142	136	155	147		375	142	132	136	174		375	183	150	135	135
376	142	137	155	147		376	142	132	136	160		376	183	150	135	135
377	142	137	156	147		377	142	132	136	156		377	184	150	135	135
378	142	137	156	147		378	142	132	136	156		378	184	150	135	135
379	142	137	156	147		379	142	132	137	156		379	184	151	135	135
380	142	137	156	147		380	142	133	137	157		380	184	151	135	135
381	142	137	156	147		381	143	133	137	157		381	184	151	135	135
382	142	137	156	147		382	143	133	137	157		382	184	151	136	136
383	142	137	157	147		383	143	133	137	153		383	184	151	136	136
384	143	138	157	147		384	143	133	137	153		384	184	151	136	136
385	143	138	157	148		385	143	133	137	145		385	184	152	136	136
386	143	138	157	148		386	143	133	137	145		386	184	152	136	136
387	143	138	157	148		387	143	133	137	145		387	184	152	136	136
388	143	138	157	148		388	144	133	137	146		388	184	152	136	136
389	143	138	157	148		389	144	133	138	146		389	184	152	137	136
390	143	138	157	148		390	144	134	138	146		390	185	152	137	136
391	144	138	158	148		391	144	134	138	146		391	185	152	137	136
392	144	139	158	148		392	144	134	139	146		392	185	152	137	137
393	144	139	158	149		393	144	134	139	146		393	185	152	137	137
394	144	139	158	149		394	144	134	139	146		394	185	153	137	137
395	144	139	158	149		395	144	134	139	146		395	185	153	138	137
396	144	139	158	149		396	144	134	138	146		396	185	153	138	137
397	144	139	158	149		397	144	135	138	146		397	185	153	138	137
398	144	139	158	149		398	145	135	138	146		398	186	154	138	137
399	145	139	159	149		399	145	135	139	146		399	186	154	138	137
400	145	140	159	149		400	145	135	139	147		400	186	154	138	137
401	145	141	159	150		401	145	135	139	147		401	186	154	138	137
402	145	141	159	150		402	145	135	139	147		402	186	154	138	138
403	145	141	159	150		403	145	135	139	147		403	186	154	139	138
404	145	141	159	150		404	145	135	139	147		404	186	154	139	138
405	145	141	159	150		405	145	135	139	146		405	186	154	139	138
406	145	141	160	150		406	145	135	140	146		406	186	154	139	138
407	145	141	160	150		407	145	135	140	147		407	186	155	139	138
408	145	141	160	150		408	146	135	140	146		408	186	155	139	138
409	145	141	160	150		409	146	135	140	146		409	186	155	139	138
410	145	141	160	151		410	146	136	140	147		410	187	155	140	138
411	146	141	160	151		411	146	136	140	147		411	187	155	140	138
412	146	142	160	151		412	146	136	140	147		412	187	155	140	139
413	146	142	161	151		413	146	136	140	146		413	187	155	140	139
414	146	142	161	151		414	146	136	141	145		414	187	155	140	139
415	146	142	161	151		415	147	136	141	145		415	187	155	140	139
416	146	142	161	151		416	147	136	141	146		416	187	155	141	139
417	146	142	161	151		417	147	136	141	146		417	187	155	141	139
418	146	142	161	151		418	147	136	141	146		418	187	156	141	139
419	147	143	161	152		419	147	136	141	146		419	187	156	141	139
420	147	143	162	152		420	147	136	141	146		420	187	156	141	139
421	147	143	162	152		421	147	137	141	146		421	187	156	142	140
422	147	143	162	152		422	147	137	141	146		422	187	156	142	140
423	147	143	162	152		423	147	137	142	146		423	187	156	142	140
424	147	143	162	152		424	147	137	142	147		424	187	156	142	140
425	147	143	162	152		425	147	137	142	147		425	188	156	142	140
426	147	143	162	152		426	148	137	142	147		426	188	156	142	140
427	148	143	163	153		427	148	137	142	148		427	188	156	142	140
428	148	143	163	153		428	148	137	142	148		428	188	157	142	140
429	148	143	163	153		429	148	137	142	148		429	188	157	142	140
430	148	144	163	153		430	148	138	142	148		430	188	157	143	141
431	148	144	163	153		431	148	138	143	148		431	188	157	143	141
432	148	144	163	153		432	148	138	143	148		432	188	157	143	141
433	148	144	163	153		433	148	138	143	148		433	188	157	143	141
434	148	144	164	153		434	148	138	143	148		434	189	157	143	141
435	149	144	164	153		435	148	138	143	148		435	189	157	143	141
436	149	144	164	154		436	149	138	143	148		436	189	157	143	141
437	149	144	164	154		437	149	138	143	148		437	189	158	143	141
438	149	145	164	154		438	149	139	143	148		438	189	158	144	141
439	149	145	164	154		439	149	139	143	149		439	189	158	144	141
440	149	145	164	154		440	149	139	143	149		440	189	158	144	141
441	149	145	164	154		441	149	139	144	149		441	189	158	144	142
442	149	145	165	154		442	149	139	144	149		442	189	158	144	142
443	149	145	165	154		443	149	139	144	149		443	189	158	145	142
444	150	145	165	154		444	149	139	144	149		444	189	158	145	142
445	150	146	165	154		445	150	139	144	149		445	189	158	145	142
446	150	146	165	154		446	150	139	144	150		446	189	158	145	142
447	150	146	165	155		447	150	139	144	150		447	190	158	145	142
448	150	146	165	155		448	150	139	145	150		448	190	159	145	142
449	150	146	165	155		449	150	139	145	150		449	190	159	146	142
450	150	146	165	155		450	150	140	145	150		450	190	159	146	142
451	150	146	166	155		451	150	140	145	150		451	190	159	146	142
452	151	147	166	155		452	150	140	144	150		452	190	159	146	143
453	151	147	166	155		453	150	140	145	150		453	190	159	146	143
454	151	147	166	156		454	150	140	145	151		454	190	159	147	143
455	151	147	166	156		455	151	140	146	151		455	190	159	147	143
456	151	147	166	156		456	151	140	146	151		456	190	159	147	143
457	151	147	167	156		457	151	140	147	151		457	190	159	147	143
458	151	147	167	156		458	151	141	147	151		458	190	159	147	143
459	151	147	167	156		459	151	140	147	150		459	190	159	147	144
460	151	147	167	156		460	151	140	147	150		460	191	159	147	144
461	151	147	167	156		461	151	141	147	150		461	191	160	147	144
462	152	148	167	156		462	151	141	147	151		462	191	160	148	144
463	152	148	167	156		463	151	141	147	151		463	191	160	148	144
464	152	148	167	156		464	151	142	147	151		464	191	160	148	144
465	152	148	167	157		465	152	142	147	152		465	191	160	148	144
466	152	148	168	157		466	152	142	148	151		466	191	160	148	144
467	152	148	168	157		467	152	142	148	151		467	191	160	148	144
468	152	148	168	157		468	152	142	148	151		468	191	160	149	144
469	152	148	168	157		469	152	142	148	151		469	191	160	149	144
470	152	148	168	157		470	152	142	148	151		470	191	160	149	145
471	153	148	168	157		471	152	142	148	151		471	191	160	149	145
472	153	148	168	158		472	152	142	148	151		472	191	161	149	145
473	153	149	168	157		473	152	142	148	151		473	191	161	150	145
474	153	149	168	158		474	153	142	148	151		474	191	161	150	145
475	153	149	168	158		475	153	142	149	152		475	191	161	150	145
476	153	149	168	158		476	153	142	149	152		476	191	161	150	145
477	153	149	169	158		477	153	142	149	152		477	192	161	150	146
478	153	149	169	158		478	153	142	149	152		478	192	161	150	146
479	153	149	169	158		479	153	142	149	152		479	192	161	150	146
480	154	149	169	159		480	153	142	149	152		480	192	161	151	146
481	154	149	169	159		481	154	142	149	152		481	192	161	151	146
482	154	149	169	159		482	154	143	149	152		482	192	162	151	146
483	154	150	169	159		483	154	143	149	152		483	192	162	151	146
484	154	150	169	159		484	154	143	149	152		484	192	162	151	146
485	154	150	170	159		485	154	143	149	152		485	192	162	152	146
486	154	150	170	159		486	154	143	150	152		486	192	162	152	146
487	154	150	170	159		487	154	143	150	153		487	192	162	152	146
488	155	150	170	159		488	154	143	150	153		488	193	162	152	147
489	155	150	170	160		489	154	143	150	153		489	193	162	152	147
490	155	150	170	160		490	154	143	150	153		490	193	162	152	147
491	155	150	170	160		491	154	143	150	153		491	193	162	153	147
492	155	151	171	160		492	155	144	150	153		492	193	163	153	147
493	155	151	171	160		493	155	144	150	153		493	193	163	153	147
494	156	151	171	160		494	155	144	150	153		494	193	163	153	147
495	156	151	171	160		495	156	144	151	153		495	193	163	153	147
496	156	151	171	160		496	156	144	151	154		496	193	163	153	147
497	156	151	171	161		497	156	144	151	154		497	193	163	154	147
498	156	151	171	161		498	155	144	151	154		498	193	163	154	147
499	156	151	171	161		499	155	144	151	154		499	193	163	154	148
500	156	152	172	161		500	155	145	151	154		500	194	163	154	148
501	156	152	172	161		501	155	145	151	154		501	194	163	155	148
502	157	152	172	161		502	155	145	151	154		502	194	163	155	148
503	157	152	172	161		503	155	145	152	154		503	194	163	155	148
504	157	152	172	161		504	155	145	152	154		504	194	163	155	148
505	157	152	172	161		505	156	146	152	154		505	194	163	155	148
506	157	152	172	162		506	156	146	152	154		506	194	163	155	148
507	157	152	172	162		507	156	146	152	154		507	194	164	155	149
508	158	152	173	162		508	156	145	152	155		508	194	164	156	149
509	157	153	173	162		509	156	145	152	155		509	194	164	156	149
510	157	153	173	162		510	156	145	152	155		510	194	164	156	149
511	158	153	173	162		511	156	145	152	155		511	194	164	156	149
512	158	153	173	162		512	156	145	151	155		512	194	164	156	149
513	158	153	173	162		513	156	146	151	155		513	195	164	156	149
514	158	153	173	162		514	157	146	151	155		514	195	164	157	149
515	158	154	173	162		515	157	146	152	155		515	195	164	157	149
516	158	154	174	162		516	157	146	152	155		516	195	164	157	149
517	158	154	174	163		517	157	147	152	155		517	195	165	157	149
518	158	154	174	163		518	157	146	153	155		518	195	165	157	150
519	159	154	174	163		519	157	146	153	157		519	195	165	157	150
520	159	153	174	163		520	157	146	153	157		520	195	165	157	150
521	159	153	174	163		521	157	146	153	157		521	195	165	157	150
522	159	153	174	163		522	157	147	154	156		522	196	165	157	150
523	159	153	174	163		523	157	148	154	156		523	196	165	158	150
524	159	153	175	163		524	158	148	154	156		524	196	165	158	150
525	159	154	175	163		525	159	148	154	156		525	196	165	158	150
526	159	154	175	163		526	159	148	154	156		526	196	165	159	150
527	159	154	175	163		527	159	148	154	157		527	196	166	159	150
528	159	154	175	164		528	159	148	154	157		528	196	166	159	150
529	160	154	175	164		529	159	147	154	157		529	196	166	159	150
530	160	154	175	164		530	159	147	154	157		530	196	166	159	150
531	160	154	175	164		531	159	147	154	157		531	196	166	159	150
532	160	154	175	164		532	159	147	154	157		532	196	167	159	151
533	160	155	176	164		533	160	148	154	157		533	196	166	159	151
534	160	155	176	164		534	160	147	154	157		534	197	166	160	151
535	160	155	176	164		535	160	147	155	157		535	197	166	160	151
536	160	155	176	164		536	160	147	155	158		536	197	167	160	151
537	160	155	176	164		537	159	147	155	158		537	197	167	160	151
538	160	156	176	165		538	159	148	154	158		538	197	167	160	151
539	160	156	177	165		539	159	148	154	158		539	197	167	161	151
540	160	156	177	165		540	159	148	154	158		540	197	167	161	151
541	161	156	177	165		541	159	148	154	158		541	197	167	161	151
542	161	156	177	165		542	159	148	154	158		542	197	167	161	151
543	161	156	177	165		543	159	148	154	158		543	197	167	161	151
544	161	156	177	165		544	159	148	155	159		544	197	167	161	152
545	161	156	177	165		545	159	149	155	159		545	197	167	161	152
546	161	157	178	165		546	159	149	155	159		546	197	167	162	152
547	161	157	178	166		547	160	149	155	159		547	198	168	162	152
548	161	157	178	166		548	160	149	155	159		548	198	167	162	152
549	161	157	178	166		549	160	149	155	159		549	198	168	162	152
550	161	157	178	166		550	160	149	156	159		550	198	168	162	152
551	163	157	178	166		551	160	149	156	159		551	198	168	162	153
552	163	157	178	166		552	160	149	155	159		552	198	168	162	153
553	163	158	178	167		553	160	149	155	159		553	198	168	162	153
554	163	158	179	167		554	160	150	156	159		554	198	168	162	153
555	163	158	179	167		555	161	150	156	159		555	198	168	162	153
556	163	158	179	167		556	161	150	156	159		556	198	168	163	153
557	163	158	179	167		557	161	150	156	160		557	198	168	163	153
558	163	158	179	167		558	161	150	156	160		558	198	168	163	153
559	163	158	179	167		559	161	150	156	160		559	199	168	163	153
560	163	159	179	167		560	161	150	156	160		560	199	168	163	153
561	164	158	179	167		561	161	150	156	160		561	199	169	163	153
562	164	158	180	168		562	161	150	156	160		562	199	169	164	153
563	164	159	180	168		563	161	150	156	160		563	199	169	164	153
564	164	159	180	168		564	161	151	156	160		564	199	169	164	154
565	164	159	180	168		565	161	151	158	160		565	199	169	164	154
566	164	159	180	168		566	162	151	158	160		566	199	169	164	154
567	164	159	180	168		567	162	151	158	160		567	199	169	164	154
568	164	159	180	168		568	162	151	158	161		568	199	169	164	154
569	164	160	180	168		569	162	151	158	161		569	199	169	165	154
570	164	160	181	168		570	162	151	158	161		570	199	169	165	154
571	164	160	181	168		571	162	151	157	161		571	199	169	165	154
572	164	160	181	168		572	162	152	157	161		572	199	170	165	154
573	164	160	181	168		573	162	152	157	161		573	200	170	165	154
574	165	160	181	169		574	162	152	157	161		574	200	170	166	155
575	165	161	181	169		575	162	152	157	161		575	200	170	166	155
576	165	161	181	169		576	163	152	157	161		576	200	170	166	155
577	165	161	182	169		577	163	153	158	161		577	200	170	166	155
578	165	161	182	169		578	163	153	158	161		578	200	170	166	155
579	165	161	182	169		579	163	153	158	162		579	200	170	166	155
580	165	162	182	169		580	163	153	158	162		580	200	170	166	155
581	166	162	182	169		581	163	154	158	162		581	200	171	166	155
582	166	162	182	169		582	163	154	158	162		582	200	171	167	155
583	166	163	182	170		583	163	154	158	162		583	200	171	167	155
584	166	163	182	170		584	163	154	158	162		584	200	171	167	155
585	166	163	183	170		585	163	154	158	162		585	200	171	167	155
586	166	163	183	170		586	163	154	158	162		586	200	171	167	156
587	166	163	183	170		587	163	154	158	162		587	201	171	167	156
588	167	163	183	170		588	163	154	159	162		588	201	171	168	156
589	167	163	183	170		589	163	154	159	162		589	201	171	168	156
590	167	163	183	170		590	164	154	159	162		590	201	171	168	156
591	167	163	183	170		591	164	154	159	163		591	201	171	168	156
592	167	163	183	170		592	164	154	159	163		592	201	171	168	156
593	167	164	183	170		593	164	154	159	163		593	201	171	168	156
594	167	164	184	170		594	164	154	159	163		594	201	171	168	156
595	167	164	184	171		595	164	155	159	163		595	201	171	168	156
596	168	164	184	171		596	165	155	159	163		596	201	172	168	156
597	168	164	184	171		597	164	155	160	163		597	201	172	168	156
598	168	164	184	171		598	164	155	160	163		598	202	172	169	156
599	168	164	184	171		599	165	156	160	163		599	202	172	169	156
600	168	164	184	171		600	165	155	160	164		600	202	172	169	157
601	168	164	184	171		601	165	155	160	165		601	202	172	169	157
602	168	164	184	172		602	165	155	160	165		602	202	172	169	157
603	168	165	185	172		603	165	155	160	165		603	202	172	169	157
604	168	165	185	172		604	165	155	160	165		604	202	172	169	157
605	169	165	185	172		605	165	155	160	165		605	202	172	169	157
606	169	165	185	172		606	165	155	160	165		606	202	173	170	157
607	169	165	185	172		607	166	156	160	165		607	202	173	170	157
608	169	165	185	172		608	166	156	161	165		608	202	173	170	157
609	169	166	185	172		609	166	156	161	165		609	202	173	170	157
610	169	166	185	172		610	166	156	161	165		610	202	173	170	158
611	169	166	186	172		611	166	156	161	165		611	202	173	171	158
612	169	166	186	172		612	166	156	161	166		612	203	173	171	158
613	169	166	186	173		613	166	156	162	166		613	203	173	171	158
614	169	166	186	173		614	166	156	162	166		614	203	173	171	158
615	169	166	186	173		615	166	156	162	166		615	203	173	171	158
616	170	166	186	173		616	166	156	162	166		616	203	174	171	158
617	170	166	186	173		617	166	156	162	166		617	203	174	171	159
618	170	166	186	173		618	166	156	162	166		618	203	174	171	159
619	170	167	186	173		619	166	157	162	167		619	203	174	172	159
620	170	167	187	174		620	167	157	162	167		620	203	174	172	159
621	170	167	187	174		621	168	157	162	167		621	203	174	172	159
622	170	167	187	174		622	168	157	163	167		622	203	174	172	159
623	171	167	187	174		623	168	157	163	167		623	203	174	172	159
624	171	167	187	174		624	168	157	163	167		624	204	174	172	159
625	171	167	187	174		625	168	157	163	167		625	204	174	173	159
626	171	167	187	174		626	168	157	163	167		626	204	174	173	159
627	171	167	187	174		627	168	158	163	167		627	204	174	173	160
628	171	167	187	174		628	168	158	163	167		628	204	174	173	160
629	171	167	187	174		629	168	158	163	167		629	204	174	173	160
630	172	168	188	174		630	169	158	163	168		630	204	174	173	160
631	172	168	188	175		631	169	158	163	168		631	204	175	174	160
632	172	168	188	175		632	169	158	163	168		632	204	175	174	160
633	172	168	188	175		633	169	158	163	168		633	204	175	174	160
634	172	168	188	175		634	169	158	163	168		634	204	175	174	160
635	172	168	188	175		635	169	158	163	168		635	205	175	174	160
636	172	168	188	175		636	169	158	163	168		636	205	175	175	160
637	172	169	188	175		637	169	159	163	168		637	205	175	175	160
638	172	168	189	176		638	169	159	163	168		638	205	175	175	161
639	172	168	189	176		639	170	159	164	168		639	205	175	175	161
640	172	169	189	176		640	170	159	164	168		640	205	175	175	161
641	173	169	189	176		641	170	159	164	168		641	205	176	175	161
642	173	169	189	176		642	170	159	164	167		642	205	176	175	161
643	173	169	189	176		643	170	159	164	167		643	205	176	175	161
644	173	169	189	176		644	170	159	164	168		644	205	176	175	161
645	173	169	189	176		645	170	159	164	168		645	205	176	175	161
646	173	169	190	176		646	170	159	164	168		646	206	176	175	161
647	173	170	190	177		647	170	159	164	168		647	206	176	175	161
648	173	170	190	177		648	170	159	164	168		648	206	176	175	162
649	173	170	190	177		649	170	160	164	168		649	206	176	176	162
650	174	170	190	177		650	169	160	164	168		650	206	176	176	162
651	174	170	190	177		651	170	160	164	168		651	206	177	176	162
652	174	170	190	177		652	170	160	165	168		652	206	177	176	162
653	174	171	190	177		653	170	160	166	169		653	206	177	176	162
654	174	171	191	177		654	170	160	166	169		654	206	177	177	162
655	174	171	191	177		655	171	160	166	169		655	206	177	177	162
656	174	171	191	177		656	171	160	166	169		656	206	177	177	162
657	174	171	191	177		657	171	160	166	169		657	206	177	177	162
658	174	171	191	177		658	171	161	166	169		658	206	177	177	163
659	175	171	191	178		659	171	161	166	169		659	206	177	177	163
660	175	171	191	178		660	171	161	165	169		660	206	177	177	163
661	175	171	191	178		661	172	161	165	169		661	206	177	177	163
662	175	172	191	178		662	172	161	166	170		662	207	178	178	163
663	175	172	192	178		663	172	161	167	170		663	207	178	178	163
664	175	172	192	178		664	172	161	167	170		664	207	178	178	163
665	175	172	192	178		665	172	161	166	170		665	207	178	178	163
666	175	172	192	179		666	172	161	166	170		666	207	178	178	163
667	175	172	192	179		667	172	161	166	170		667	207	178	178	163
668	176	172	192	179		668	172	162	166	170		668	207	178	179	163
669	176	172	192	179		669	172	162	166	170		669	207	178	179	163
670	176	172	192	179		670	172	162	166	170		670	207	178	179	163
671	176	172	192	179		671	172	162	166	170		671	207	178	179	164
672	176	172	192	179		672	171	162	166	171		672	208	179	179	164
673	176	172	193	179		673	171	162	166	171		673	208	179	179	164
674	176	173	193	179		674	172	162	167	171		674	208	179	179	164
675	177	173	193	179		675	172	162	167	171		675	208	179	179	164
676	177	173	193	180		676	172	162	166	171		676	208	179	180	164
677	177	173	193	179		677	172	162	167	171		677	208	179	180	164
678	177	173	193	180		678	172	163	167	171		678	208	179	180	164
679	177	173	193	180		679	172	163	167	171		679	208	179	180	164
680	177	173	193	180		680	172	163	167	171		680	209	179	180	164
681	177	174	194	180		681	172	163	167	171		681	209	179	180	165
682	177	174	194	180		682	172	163	167	171		682	209	179	180	165
683	177	174	194	180		683	173	163	167	171		683	209	179	181	165
684	178	174	194	180		684	173	163	167	171		684	209	179	181	165
685	178	174	194	180		685	173	163	167	172		685	209	179	181	165
686	178	174	194	180		686	173	163	168	172		686	209	180	181	165
687	178	174	194	180		687	173	164	168	172		687	209	180	181	165
688	178	174	194	180		688	173	164	168	172		688	209	180	181	165
689	178	175	194	180		689	173	164	168	172		689	209	180	181	165
690	178	175	194	180		690	173	164	168	172		690	209	180	182	165
691	178	175	194	181		691	173	164	168	172		691	210	180	182	165
692	179	175	194	181		692	173	164	168	172		692	210	180	182	166
693	179	175	194	181		693	173	164	168	172		693	210	180	182	166
694	179	175	195	181		694	173	164	168	173		694	210	180	182	166
695	179	175	195	181		695	174	164	168	173		695	210	180	182	166
696	179	175	195	181		696	174	165	168	173		696	210	181	182	166
697	179	175	195	181		697	174	165	169	173		697	210	181	182	166
698	179	176	195	182		698	174	165	169	173		698	211	181	183	166
699	179	176	195	182		699	174	165	169	173		699	211	181	183	166
700	179	176	195	182		700	174	165	169	173		700	211	181	183	166
701	179	176	195	182		701	174	165	169	173		701	211	181	183	166
702	179	176	195	182		702	174	165	169	175		702	211	181	183	166
703	179	176	196	182		703	175	165	169	175		703	211	181	183	167
704	180	176	196	182		704	175	165	169	175		704	211	181	183	167
705	180	176	196	182		705	175	165	170	175		705	211	181	184	167
706	180	176	196	182		706	175	165	170	175		706	211	181	184	167
707	180	176	196	182		707	175	165	170	175		707	211	181	184	167
708	180	177	196	183		708	175	166	170	175		708	211	181	184	167
709	180	177	197	183		709	175	166	170	175		709	211	182	184	167
710	180	177	197	183		710	175	166	170	175		710	211	182	184	167
711	180	177	197	183		711	175	166	170	175		711	211	182	184	167
712	180	177	197	183		712	175	166	170	175		712	211	182	184	167
713	180	177	197	183		713	175	166	170	176		713	211	182	184	167
714	181	177	197	183		714	175	166	170	176		714	211	182	184	168
715	181	177	197	184		715	176	166	170	176		715	211	182	185	168
716	181	177	197	184		716	176	166	170	176		716	212	182	185	168
717	181	177	197	184		717	176	166	171	176		717	211	182	185	168
718	181	177	198	184		718	176	167	171	176		718	212	182	185	168
719	181	177	198	184		719	176	167	171	176		719	212	183	185	168
720	181	177	198	184		720	176	167	171	176		720	212	183	185	168
721	181	178	198	184		721	176	167	171	176		721	212	183	185	168
722	182	178	198	184		722	176	167	171	176		722	212	183	185	168
723	182	178	198	184		723	176	167	171	177		723	212	183	185	168
724	182	178	198	184		724	176	167	171	177		724	212	183	185	169
725	182	178	198	184		725	176	167	171	177		725	213	183	186	169
726	182	178	199	184		726	176	167	172	177		726	212	183	186	169
727	182	178	199	185		727	177	167	172	177		727	212	183	186	169
728	182	178	199	185		728	177	167	172	177		728	212	183	186	169
729	182	178	199	185		729	177	167	172	177		729	213	183	186	169
730	183	179	199	185		730	177	167	172	177		730	213	183	186	169
731	183	179	199	185		731	177	168	172	178		731	213	183	186	169
732	183	179	199	185		732	178	168	172	177		732	213	184	186	169
733	183	179	199	185		733	177	168	172	177		733	213	184	186	169
734	183	179	199	185		734	177	168	173	177		734	213	184	186	169
735	183	179	200	185		735	178	168	173	177		735	213	184	186	169
736	183	179	200	185		736	178	168	173	177		736	213	184	186	170
737	183	179	200	186		737	178	168	173	177		737	213	184	186	170
738	183	179	199	186		738	178	168	173	177		738	213	184	187	170
739	184	179	200	186		739	178	168	173	177		739	213	184	187	170
740	184	180	200	186		740	178	168	173	177		740	214	184	187	170
741	184	179	200	186		741	178	169	173	177		741	214	184	187	170
742	184	179	200	186		742	178	169	173	178		742	214	185	187	170
743	184	180	200	186		743	178	169	174	178		743	214	185	187	171
744	184	180	200	186		744	178	169	174	178		744	214	185	187	171
745	184	180	200	186		745	178	169	174	178		745	214	185	187	171
746	184	180	202	186		746	179	169	174	178		746	214	185	187	171
747	184	180	202	187		747	179	169	174	178		747	214	185	188	171
748	184	180	202	187		748	179	169	174	178		748	215	185	188	171
749	184	180	202	187		749	179	169	174	178		749	215	185	188	171
750	184	180	202	187		750	179	170	174	179		750	215	185	188	171
751	184	180	203	187		751	179	170	175	179		751	215	185	188	171
752	185	180	203	187		752	179	170	175	179		752	215	185	188	171
753	185	181	203	187		753	179	170	175	179		753	215	185	188	171
754	185	181	203	187		754	179	170	175	179		754	215	185	188	172
755	185	181	203	187		755	179	170	175	179		755	215	186	188	172
756	185	181	204	188		756	179	170	175	179		756	215	186	189	172
757	185	181	204	188		757	180	170	175	179		757	215	186	189	172
758	185	181	204	188		758	180	170	175	179		758	215	186	190	172
759	185	181	204	188		759	180	170	175	179		759	215	186	190	172
760	185	181	204	188		760	180	170	176	179		760	215	186	190	172
761	186	181	204	188		761	180	171	176	179		761	215	186	190	172
762	186	181	204	188		762	180	171	176	179		762	216	186	190	172
763	186	181	204	188		763	180	171	176	179		763	216	186	190	172
764	186	181	204	188		764	180	171	176	180		764	216	186	190	172
765	186	181	204	189		765	180	171	176	180		765	216	186	190	172
766	186	181	204	189		766	180	171	176	180		766	216	186	190	172
767	186	181	204	189		767	180	171	176	180		767	216	187	190	173
768	186	181	204	189		768	180	171	176	180		768	216	187	190	173
769	186	181	204	189		769	181	171	176	180		769	216	187	190	173
770	186	181	205	189		770	181	171	177	180		770	216	187	190	173
771	187	181	205	189		771	181	171	177	180		771	216	187	190	173
772	187	182	205	189		772	181	171	177	180		772	216	187	191	173
773	187	182	205	189		773	181	171	177	180		773	216	187	191	173
774	187	182	205	189		774	181	171	177	180		774	216	187	191	173
775	187	182	205	190		775	181	172	178	181		775	217	187	191	173
776	187	182	206	190		776	181	172	178	181		776	217	187	191	174
777	187	182	207	190		777	182	172	178	181		777	217	187	191	174
778	187	182	207	190		778	182	172	178	181		778	217	187	191	174
779	187	182	206	190		779	182	172	178	181		779	217	187	191	174
780	187	183	206	190		780	182	172	178	181		780	217	188	191	174
781	187	183	206	190		781	182	172	179	181		781	217	188	191	174
782	187	183	208	190		782	182	172	179	181		782	217	188	191	174
783	187	183	208	190		783	182	172	179	181		783	217	188	191	174
784	187	183	208	190		784	182	173	179	181		784	217	188	191	174
785	187	183	209	190		785	182	173	179	182		785	217	188	191	174
786	187	183	209	190		786	183	173	179	182		786	217	188	191	174
787	188	183	209	191		787	183	173	179	182		787	217	188	192	174
788	188	183	209	191		788	183	173	179	182		788	217	188	192	174
789	188	183	209	191		789	183	173	180	182		789	217	188	192	174
790	188	184	209	191		790	183	173	180	182		790	217	188	191	175
791	188	184	209	191		791	183	173	180	182		791	217	188	192	175
792	188	184	210	191		792	183	173	180	182		792	219	188	193	175
793	188	184	210	191		793	184	173	180	182		793	218	188	193	175
794	188	184	210	191		794	184	173	180	182		794	218	189	193	175
795	188	184	210	191		795	184	173	180	182		795	219	189	193	175
796	188	184	210	192		796	184	174	180	182		796	219	189	193	175
797	188	184	210	192		797	183	174	179	182		797	219	189	193	175
798	188	184	210	192		798	183	174	179	183		798	219	189	194	175
799	189	184	211	192		799	183	174	180	183		799	219	189	194	175
800	189	184	211	192		800	184	174	180	183		800	219	189	194	175
801	189	184	211	192		801	184	174	180	183		801	219	189	194	175
802	189	185	211	192		802	184	174	180	183		802	219	189	195	176
803	189	185	211	192		803	184	174	181	183		803	219	189	195	176
804	190	185	211	192		804	184	174	181	183		804	219	189	195	176
805	190	185	211	192		805	184	174	181	183		805	219	190	195	176
806	190	185	211	192		806	184	175	181	183		806	219	190	195	176
807	190	185	211	193		807	184	175	181	183		807	219	190	195	176
808	190	185	212	193		808	184	175	181	184		808	219	190	195	176
809	190	185	212	193		809	184	175	181	184		809	219	190	195	176
810	191	185	212	193		810	185	175	181	184		810	219	190	195	176
811	191	185	212	193		811	185	175	182	184		811	219	190	195	176
812	191	185	212	193		812	185	175	182	184		812	220	190	195	176
813	191	185	212	193		813	185	175	181	184		813	220	190	195	176
814	191	186	212	193		814	185	175	181	184		814	220	190	195	176
815	191	185	212	193		815	185	175	181	184		815	220	190	195	176
816	191	186	213	193		816	185	175	181	185		816	221	190	196	177
817	191	186	213	193		817	185	175	181	185		817	221	190	196	177
818	191	186	213	193		818	186	175	181	185		818	221	190	196	177
819	191	186	213	194		819	186	175	181	185		819	221	191	196	177
820	191	187	213	194		820	186	176	182	185		820	221	191	196	177
821	191	187	213	194		821	186	176	182	185		821	221	191	196	177
822	191	187	213	194		822	186	176	182	185		822	221	191	196	177
823	191	187	213	194		823	186	176	182	185		823	221	191	196	177
824	191	187	213	194		824	186	176	183	185		824	221	191	196	177
825	191	187	214	194		825	186	176	183	185		825	221	191	196	177
826	191	187	214	194		826	186	176	183	185		826	221	191	196	177
827	192	188	214	194		827	186	177	183	186		827	222	191	196	177
828	192	188	214	194		828	187	177	183	186		828	222	191	196	177
829	192	188	214	194		829	187	177	183	186		829	222	191	197	178
830	192	188	214	195		830	187	177	183	186		830	222	191	196	178
831	192	188	214	195		831	187	177	183	186		831	222	192	196	178
832	192	188	214	195		832	187	177	183	186		832	222	192	197	178
833	192	188	215	195		833	187	177	183	186		833	222	192	197	178
834	192	189	215	195		834	187	177	183	186		834	222	192	197	179
835	193	189	215	195		835	187	177	183	186		835	222	192	197	179
836	193	189	215	195		836	187	177	183	186		836	222	192	197	179
837	193	189	215	195		837	187	177	183	186		837	222	192	197	179
838	193	189	215	195		838	187	178	183	186		838	222	192	197	179
839	193	189	215	195		839	188	178	183	186		839	223	192	197	179
840	194	189	215	195		840	188	178	183	186		840	223	192	197	179
841	194	189	215	196		841	188	178	183	187		841	223	192	198	179
842	194	189	215	196		842	188	178	183	187		842	223	193	197	179
843	194	189	216	196		843	188	178	184	187		843	223	193	197	179
844	194	189	216	196		844	188	178	184	187		844	223	193	198	179
845	194	190	217	196		845	188	178	184	187		845	223	193	198	179
846	194	190	217	196		846	188	178	184	187		846	223	193	198	179
847	194	190	218	196		847	188	178	184	187		847	223	193	198	179
848	194	191	218	196		848	188	178	184	187		848	223	193	198	179
849	195	191	218	197		849	188	179	184	187		849	223	193	198	180
850	195	191	218	197		850	189	179	184	187		850	223	193	199	180
851	195	191	218	197		851	190	179	184	187		851	223	193	199	180
852	195	191	217	197		852	190	179	184	187		852	223	193	199	180
853	195	191	217	197		853	190	179	184	187		853	224	193	199	180
854	195	191	217	197		854	190	179	184	187		854	224	193	200	180
855	196	192	217	197		855	190	179	184	188		855	224	194	200	180
856	196	192	217	197		856	190	179	184	188		856	224	194	200	180
857	196	192	218	197		857	190	179	185	188		857	224	194	200	180
858	196	192	218	197		858	190	179	185	188		858	224	194	200	181
859	196	193	218	197		859	189	180	185	188		859	224	194	200	181
860	196	193	218	197		860	189	180	185	188		860	224	194	200	181
861	196	193	219	197		861	190	180	185	188		861	225	194	200	181
862	197	193	219	198		862	190	180	185	188		862	225	194	200	181
863	197	193	219	198		863	190	180	185	188		863	225	194	200	181
864	197	193	220	198		864	190	180	185	188		864	225	194	200	181
865	197	193	220	198		865	190	180	186	189		865	225	194	201	181
866	197	193	220	198		866	190	180	186	189		866	225	194	201	181
867	197	193	220	198		867	190	180	186	189		867	225	195	201	181
868	197	194	220	198		868	190	180	186	189		868	225	195	201	181
869	197	194	220	198		869	190	180	186	189		869	225	195	201	181
870	197	194	220	198		870	190	180	186	189		870	225	195	201	182
871	197	194	220	198		871	191	181	186	189		871	225	195	201	182
872	197	194	220	198		872	191	181	187	189		872	225	195	201	182
873	197	194	220	198		873	191	181	187	189		873	225	195	201	182
874	198	194	220	199		874	191	181	186	189		874	225	195	201	182
875	198	195	220	199		875	191	181	186	189		875	225	195	201	182
876	198	195	220	199		876	191	181	187	189		876	226	195	201	182
877	198	195	220	199		877	191	181	188	190		877	226	195	202	182
878	198	195	219	199		878	191	181	188	190		878	226	195	202	182
879	198	195	220	199		879	191	181	188	190		879	225	195	202	182
880	198	195	220	199		880	191	182	188	190		880	226	196	202	183
881	198	195	220	199		881	192	182	188	190		881	226	196	202	183
882	198	195	220	199		882	192	182	188	190		882	226	196	202	183
883	199	195	220	199		883	192	182	188	190		883	226	196	202	183
884	199	195	220	199		884	193	182	189	190		884	226	196	202	183
885	199	195	220	199		885	193	182	189	190		885	226	196	202	183
886	199	195	220	199		886	193	182	189	190		886	226	196	202	183
887	199	196	220	200		887	192	182	189	190		887	226	196	203	183
888	201	198	221	200		888	192	182	188	190		888	226	196	203	183
889	201	198	221	200		889	192	182	188	190		889	227	196	203	183
890	201	198	221	200		890	192	182	188	191		890	227	196	203	183
891	201	198	222	200		891	192	182	188	191		891	227	197	203	183
892	201	198	222	200		892	193	183	188	191		892	227	197	203	183
893	201	198	222	200		893	193	183	188	191		893	227	197	203	183
894	202	198	222	200		894	193	183	188	191		894	227	197	203	183
895	202	198	222	200		895	193	183	188	191		895	227	197	203	184
896	202	199	222	201		896	193	183	189	191		896	227	197	203	184
897	202	199	222	201		897	193	183	190	191		897	227	197	204	184
898	202	199	222	201		898	193	183	190	191		898	227	197	204	184
899	202	199	223	201		899	193	184	190	191		899	227	197	204	184
900	202	199	223	201		900	193	184	190	191		900	227	197	204	184
901	202	199	224	201		901	193	184	190	191		901	227	198	204	184
902	203	198	224	201		902	194	185	190	191		902	227	198	203	184
903	203	198	224	201		903	194	185	190	191		903	227	198	203	184
904	203	198	225	201		904	194	185	190	191		904	227	198	204	184
905	203	198	224	201		905	194	185	191	192		905	227	198	204	184
906	203	199	225	201		906	194	185	191	192		906	228	198	204	184
907	203	199	225	202		907	194	185	190	192		907	228	198	204	184
908	203	199	225	202		908	194	185	190	192		908	228	198	204	184
909	203	199	225	202		909	194	185	190	192		909	228	198	204	185
910	203	199	225	202		910	194	185	190	192		910	228	198	205	185
911	203	199	225	202		911	194	185	190	192		911	228	198	205	185
912	204	199	225	202		912	195	185	191	192		912	228	198	206	185
913	204	199	225	202		913	195	185	191	192		913	229	199	206	185
914	204	199	226	202		914	196	186	191	192		914	229	199	206	185
915	204	199	226	202		915	196	186	191	192		915	229	199	206	185
916	204	199	226	202		916	196	186	191	192		916	229	199	206	185
917	204	199	227	203		917	196	186	191	193		917	229	199	206	185
918	205	199	227	202		918	196	186	191	193		918	229	199	206	185
919	205	200	227	202		919	196	186	191	193		919	229	199	204	186
920	205	200	227	203		920	196	186	192	193		920	229	199	204	186
921	205	200	227	203		921	196	186	192	193		921	229	199	204	186
922	205	201	227	203		922	196	186	192	193		922	229	199	204	186
923	205	201	227	203		923	196	186	192	193		923	229	199	204	186
924	204	201	227	203		924	196	186	192	193		924	229	199	204	186
925	205	201	227	203		925	196	187	192	193		925	229	199	204	186
926	205	201	228	204		926	197	187	192	193		926	230	199	204	186
927	206	201	228	204		927	197	186	193	193		927	230	199	206	186
928	206	201	228	204		928	197	186	193	193		928	230	200	206	187
929	206	201	228	204		929	197	186	193	193		929	230	200	206	187
930	206	201	228	204		930	197	186	193	193		930	230	200	206	187
931	206	201	228	204		931	197	186	193	193		931	230	200	206	187
932	206	202	228	204		932	197	186	193	194		932	230	200	206	187
933	206	202	228	204		933	197	186	193	194		933	230	200	206	187
934	207	202	228	204		934	197	186	193	194		934	230	200	207	187
935	207	202	228	204		935	197	187	193	194		935	230	200	208	187
936	207	202	229	204		936	197	187	193	194		936	230	200	208	187
937	207	202	229	205		937	198	187	194	194		937	230	200	208	187
938	208	202	229	204		938	198	187	194	194		938	230	200	208	187
939	208	202	229	204		939	198	187	194	194		939	230	200	208	187
940	208	204	229	204		940	198	187	194	194		940	231	200	209	187
941	208	204	228	204		941	198	187	194	195		941	231	200	209	187
942	208	204	229	205		942	198	187	194	195		942	231	201	208	187
943	208	204	229	205		943	198	187	194	195		943	231	201	208	187
944	209	204	229	205		944	198	187	194	195		944	231	201	208	187
945	209	204	229	205		945	198	187	194	195		945	231	201	208	188
946	209	204	229	205		946	198	188	194	195		946	231	201	208	188
947	209	204	229	205		947	199	188	195	195		947	231	201	208	188
948	209	204	229	205		948	199	189	195	195		948	232	201	208	188
949	209	204	229	205		949	199	189	195	195		949	232	201	209	188
950	209	204	230	205		950	199	189	195	196		950	232	201	209	188
951	209	206	230	205		951	199	188	195	196		951	232	201	209	188
952	209	206	230	205		952	199	188	195	196		952	232	201	209	188
953	210	206	230	205		953	199	189	195	196		953	232	201	209	188
954	210	206	230	205		954	199	189	195	196		954	232	201	209	188
955	210	206	230	205		955	199	189	195	196		955	232	202	209	188
956	210	207	230	205		956	199	189	196	196		956	232	202	209	188
957	210	207	230	205		957	199	189	196	196		957	232	202	209	188
958	210	207	230	206		958	199	189	196	196		958	232	202	209	188
959	210	207	230	206		959	199	189	196	196		959	232	202	209	189
960	211	207	230	206		960	200	190	196	196		960	232	202	209	189
961	211	207	231	206		961	200	189	196	196		961	232	202	210	189
962	211	207	231	206		962	200	189	196	196		962	232	202	210	189
963	211	207	231	206		963	200	189	196	197		963	233	202	210	189
964	211	207	231	207		964	200	189	196	197		964	233	202	210	189
965	211	208	231	207		965	200	189	197	197		965	233	202	210	189
966	211	208	231	207		966	200	189	197	197		966	233	203	210	189
967	212	208	231	207		967	200	189	197	197		967	233	203	210	189
968	212	208	231	207		968	200	189	197	197		968	233	203	210	189
969	212	208	231	208		969	200	189	197	198		969	233	203	210	190
970	212	208	231	208		970	200	190	197	198		970	233	203	210	190
971	212	208	231	208		971	201	190	197	198		971	233	203	210	190
972	212	208	231	208		972	200	190	197	198		972	233	203	210	190
973	212	208	231	208		973	200	190	197	198		973	233	203	210	191
974	212	208	231	208		974	200	190	197	198		974	233	203	210	191
975	212	208	231	208		975	200	190	197	198		975	233	203	210	191
976	213	209	231	208		976	200	190	197	198		976	234	204	210	191
977	213	209	231	208		977	200	190	197	199		977	234	204	210	191
978	213	209	231	208		978	200	190	197	199		978	234	204	209	191
979	213	209	231	208		979	200	190	198	199		979	234	204	211	191
980	213	209	232	208		980	200	190	198	199		980	234	204	211	191
981	213	209	232	209		981	200	190	198	199		981	234	204	210	191
982	214	209	232	209		982	200	191	198	199		982	234	204	210	192
983	214	209	232	209		983	201	191	198	199		983	234	204	210	192
984	213	209	232	209		984	201	191	198	199		984	234	204	211	192
985	213	209	232	209		985	201	191	198	199		985	234	204	211	192
986	213	209	234	209		986	201	191	198	199		986	235	204	211	192
987	213	209	234	209		987	201	191	198	200		987	235	204	211	192
988	213	209	234	209		988	202	191	198	200		988	235	205	211	192
989	213	210	234	209		989	202	191	198	200		989	235	205	212	192
990	213	210	234	210		990	202	191	199	200		990	235	205	212	192
991	214	210	234	210		991	202	191	199	200		991	235	205	212	192
992	214	210	234	210		992	202	191	200	200		992	235	205	212	192
993	214	210	234	210		993	202	192	200	200		993	235	205	212	193
994	214	210	234	210		994	203	192	200	200		994	235	205	211	193
995	214	210	234	210		995	203	192	200	200		995	235	205	211	193
996	214	210	234	210		996	203	192	200	200		996	235	205	211	193
997	214	210	234	210		997	203	192	200	200		997	236	205	211	193
998	214	210	234	210		998	203	192	200	201		998	236	205	213	193
999	216	211	234	211		999	203	192	200	201		999	236	205	213	193
1000	216	210	234	211		1000	203	193	201	201		1000	236	205	213	193
1001	216	210	233	211		1001	203	192	201	201		1001	236	205	213	193
1002	216	210	233	211		1002	203	192	201	201		1002	236	206	213	193
1003	216	210	234	211		1003	203	193	201	201		1003	236	206	214	193
1004	216	211	235	211		1004	203	193	201	201		1004	236	206	214	194
1005	216	211	235	211		1005	204	193	201	201		1005	236	206	214	194
1006	216	211	235	211		1006	204	193	201	201		1006	236	206	214	194
1007	216	211	235	211		1007	204	193	201	201		1007	236	206	214	194
1008	216	211	235	211		1008	204	193	201	201		1008	236	206	214	194
1009	216	212	236	211		1009	204	193	201	202		1009	236	206	214	194
1010	216	212	236	211		1010	204	193	202	202		1010	236	206	214	194
1011	217	212	236	211		1011	204	194	202	202		1011	236	206	214	194
1012	217	212	236	211		1012	204	194	202	202		1012	236	207	214	194
1013	218	212	236	211		1013	204	194	202	202		1013	237	207	214	194
1014	218	212	236	212		1014	204	195	202	202		1014	237	207	214	194
1015	217	212	237	212		1015	204	195	202	203		1015	237	207	215	195
1016	217	212	236	212		1016	204	195	202	203		1016	237	207	215	195
1017	218	213	237	212		1017	205	195	202	203		1017	237	207	215	195
1018	218	213	237	212		1018	205	195	203	203		1018	237	207	215	195
1019	219	213	237	212		1019	205	195	203	203		1019	237	207	215	195
1020	219	213	237	212		1020	205	195	203	203		1020	237	207	215	195
1021	219	213	237	212		1021	206	195	203	203		1021	238	207	215	195
1022	219	213	237	213		1022	205	195	203	203		1022	238	207	215	195
1023	219	213	237	213		1023	205	195	203	203		1023	238	207	216	195
1024	219	213	237	213		1024	205	195	203	203		1024	238	207	216	196
1025	219	213	237	213		1025	205	196	202	203		1025	238	207	216	196
1026	219	214	237	213		1026	205	195	202	204		1026	238	207	216	196
1027	219	214	238	214		1027	205	195	202	203		1027	238	207	216	196
1028	220	214	238	214		1028	205	195	204	204		1028	238	207	216	196
1029	220	214	238	215		1029	205	195	203	204		1029	238	208	216	196
1030	220	214	238	215		1030	206	195	203	204		1030	238	208	215	196
1031	220	214	238	215		1031	206	195	203	204		1031	238	208	215	196
1032	220	214	238	215		1032	206	196	203	204		1032	238	208	215	196
1033	220	214	238	215		1033	205	196	203	204		1033	238	208	217	196
1034	220	215	238	215		1034	205	196	203	204		1034	239	208	217	196
1035	220	215	238	215		1035	205	196	203	205		1035	239	208	217	196
1036	220	215	238	215		1036	205	196	203	205		1036	239	208	217	196
1037	220	215	238	215		1037	205	196	203	205		1037	239	208	218	196
1038	221	215	238	215		1038	205	196	203	205		1038	239	208	218	197
1039	221	216	238	215		1039	205	196	204	205		1039	239	208	218	197
1040	221	216	238	215		1040	205	196	204	205		1040	239	208	218	197
1041	221	216	238	216		1041	206	196	204	205		1041	239	208	218	197
1042	221	216	238	216		1042	206	196	204	205		1042	239	208	218	197
1043	221	216	239	216		1043	206	196	204	205		1043	239	209	218	197
1044	222	217	239	216		1044	206	196	204	205		1044	239	209	218	197
1045	222	217	239	216		1045	206	197	204	205		1045	239	209	218	197
1046	222	217	239	216		1046	206	197	204	205		1046	239	209	218	197
1047	222	217	239	216		1047	206	197	204	205		1047	239	209	218	197
1048	222	217	240	216		1048	206	197	204	206		1048	240	209	218	197
1049	222	217	240	216		1049	206	197	204	206		1049	240	209	218	197
1050	222	217	240	216		1050	206	197	204	206		1050	240	209	219	197
1051	222	217	240	216		1051	206	197	205	206		1051	239	209	219	197
1052	222	217	240	216		1052	206	197	206	206		1052	240	209	218	197
1053	222	217	240	217		1053	207	197	206	206		1053	240	209	218	197
1054	223	217	240	217		1054	207	197	206	206		1054	240	209	218	197
1055	223	218	240	217		1055	207	197	206	206		1055	240	209	218	197
1056	223	218	241	217		1056	207	198	205	206		1056	240	209	218	198
1057	223	218	241	217		1057	207	198	205	207		1057	240	210	219	198
1058	223	219	241	217		1058	207	198	205	207		1058	240	210	219	198
1059	223	219	241	219		1059	207	198	206	207		1059	240	210	219	198
1060	223	218	241	219		1060	207	198	206	207		1060	240	210	218	198
1061	223	219	241	219		1061	207	198	206	207		1061	241	210	218	198
1062	223	219	241	219		1062	207	198	206	207		1062	241	210	218	198
1063	223	219	241	219		1063	207	198	206	207		1063	241	210	219	198
1064	223	219	241	219		1064	207	198	206	207		1064	241	210	219	198
1065	224	219	242	219		1065	207	198	206	207		1065	241	210	219	198
1066	224	219	242	219		1066	208	198	206	207		1066	241	210	220	199
1067	224	219	242	219		1067	208	198	206	207		1067	241	210	220	199
1068	224	219	242	219		1068	208	198	206	207		1068	241	210	220	199
1069	224	219	242	219		1069	208	198	206	207		1069	241	210	220	199
1070	224	219	242	220		1070	208	198	206	208		1070	241	211	220	199
1071	224	219	242	220		1071	208	199	207	208		1071	241	211	220	199
1072	224	219	242	220		1072	208	199	207	208		1072	241	211	220	199
1073	224	220	242	220		1073	208	199	207	208		1073	242	211	220	199
1074	223	220	242	220		1074	208	199	207	208		1074	242	211	220	199
1075	223	221	242	220		1075	208	199	207	208		1075	242	211	219	199
1076	223	221	242	220		1076	208	199	207	208		1076	242	211	219	199
1077	223	221	242	220		1077	208	199	207	208		1077	242	211	219	199
1078	223	221	242	220		1078	209	199	207	208		1078	242	211	219	200
1079	225	221	242	221		1079	209	199	207	208		1079	242	211	219	200
1080	224	221	242	221		1080	209	199	208	208		1080	242	211	219	200
1081	225	221	242	221		1081	209	199	209	208		1081	242	211	219	200
1082	225	221	242	221		1082	209	200	209	208		1082	243	211	219	200
1083	225	221	242	221		1083	209	200	209	208		1083	243	211	219	200
1084	225	221	242	221		1084	209	200	208	209		1084	243	211	219	200
1085	225	221	242	221		1085	209	200	208	209		1085	243	211	220	200
1086	225	221	242	222		1086	209	200	208	209		1086	243	212	220	200
1087	226	220	242	222		1087	209	200	208	209		1087	243	212	220	201
1088	226	220	242	221		1088	209	200	208	209		1088	243	212	220	201
1089	226	220	242	222		1089	210	200	209	209		1089	243	212	220	201
1090	227	220	242	222		1090	210	200	209	209		1090	243	212	220	201
1091	227	221	242	222		1091	210	200	209	209		1091	243	212	220	201
1092	227	221	242	222		1092	210	200	210	209		1092	243	212	220	201
1093	227	221	242	222		1093	210	201	210	209		1093	243	212	219	201
1094	226	221	243	222		1094	210	201	210	210		1094	243	212	219	201
1095	226	221	243	223		1095	210	201	210	210		1095	244	212	221	201
1096	226	221	243	223		1096	210	201	210	210		1096	243	212	221	201
1097	226	221	243	223		1097	210	201	210	210		1097	243	212	221	201
1098	226	221	243	223		1098	210	202	210	210		1098	244	213	221	201
1099	226	221	244	223		1099	210	202	210	210		1099	244	213	221	201
1100	227	221	244	223		1100	210	202	210	210		1100	244	213	221	201
1101	227	221	244	223		1101	211	202	210	210		1101	244	213	221	202
1102	227	221	243	224		1102	211	202	210	211		1102	244	213	221	202
1103	227	221	243	224		1103	211	202	210	211		1103	244	213	221	202
1104	227	221	243	224		1104	211	202	210	211		1104	244	213	221	202
1105	227	221	243	224		1105	211	202	210	211		1105	244	213	221	202
1106	228	221	246	224		1106	211	202	210	211		1106	244	213	221	202
1107	228	221	246	224		1107	212	203	210	211		1107	244	213	223	202
1108	228	221	246	224		1108	212	203	210	211		1108	244	213	223	202
1109	228	221	246	224		1109	212	203	210	211		1109	244	213	222	203
1110	228	221	246	225		1110	212	203	210	211		1110	245	213	223	203
1111	228	221	246	225		1111	212	203	210	211		1111	245	213	223	203
1112	229	221	246	225		1112	212	203	210	211		1112	245	213	223	203
1113	229	221	246	225		1113	212	203	210	211		1113	245	213	223	203
1114	229	221	246	225		1114	213	203	211	212		1114	245	213	223	203
1115	229	221	246	225		1115	213	203	211	212		1115	245	213	223	203
1116	229	221	246	225		1116	213	203	211	212		1116	245	213	223	203
1117	229	221	246	225		1117	213	203	211	212		1117	245	213	223	203
1118	229	221	246	226		1118	213	204	211	212		1118	245	214	223	203
1119	229	221	246	226		1119	213	203	211	212		1119	245	214	223	203
1120	229	223	246	226		1120	213	203	211	212		1120	246	214	223	203
1121	229	224	245	226		1121	213	203	211	212		1121	246	214	224	203
1122	229	224	247	226		1122	213	203	211	212		1122	246	214	224	203
1123	229	224	247	226		1123	213	203	212	213		1123	246	214	223	203
1124	229	224	247	226		1124	213	203	212	213		1124	246	214	224	204
1125	230	224	247	227		1125	214	203	212	213		1125	246	214	225	204
1126	230	224	247	227		1126	214	203	212	213		1126	246	214	225	204
1127	230	224	247	227		1127	214	204	212	213		1127	246	214	225	204
1128	230	224	247	227		1128	214	204	212	213		1128	247	215	225	204
1129	230	224	247	227		1129	214	205	213	213		1129	247	215	224	204
1130	230	224	247	227		1130	214	205	213	213		1130	247	215	224	205
1131	230	225	247	227		1131	214	205	213	213		1131	247	215	224	205
1132	230	225	247	227		1132	214	205	213	213		1132	247	215	223	205
1133	230	225	247	227		1133	214	205	213	214		1133	247	215	223	205
1134	230	225	247	227		1134	214	205	214	214		1134	247	215	226	205
1135	230	225	247	227		1135	214	205	214	214		1135	247	215	226	205
1136	230	225	247	228		1136	214	205	214	214		1136	247	215	225	205
1137	230	225	248	228		1137	215	205	214	214		1137	247	215	224	205
1138	230	226	248	228		1138	215	206	214	214		1138	247	215	224	205
1139	230	226	248	228		1139	215	205	214	214		1139	248	215	224	205
1140	230	226	248	228		1140	215	205	214	214		1140	248	215	225	205
1141	231	226	248	228		1141	215	205	214	214		1141	248	216	225	205
1142	231	227	248	228		1142	215	205	214	214		1142	248	216	225	205
1143	231	227	248	229		1143	215	205	215	215		1143	248	216	225	205
1144	231	227	248	229		1144	215	205	215	215		1144	248	216	225	206
1145	231	227	248	229		1145	215	206	216	215		1145	248	216	227	206
1146	231	227	248	229		1146	215	206	216	215		1146	249	216	227	206
1147	231	228	248	229		1147	216	206	216	215		1147	249	216	227	206
1148	231	228	248	229		1148	216	206	216	215		1148	249	216	227	206
1149	231	228	249	229		1149	216	207	216	215		1149	249	216	227	206
1150	232	228	249	229		1150	216	207	216	215		1150	249	216	228	206
1151	232	228	249	229		1151	216	206	216	215		1151	249	216	228	206
1152	231	228	249	229		1152	216	206	216	216		1152	249	216	228	206
1153	232	228	249	229		1153	216	206	217	216		1153	249	216	228	206
1154	232	228	248	229		1154	216	206	217	216		1154	249	216	228	207
1155	232	228	248	229		1155	216	207	217	216		1155	249	216	227	207
1156	232	228	248	229		1156	216	207	217	216		1156	249	217	227	207
1157	232	228	248	229		1157	216	207	217	216		1157	249	217	227	207
1158	233	229	248	229		1158	216	207	217	216		1158	249	217	226	207
1159	233	229	250	229		1159	217	207	217	216		1159	249	217	226	207
1160	233	229	251	230		1160	217	208	217	217		1160	249	217	226	207
1161	233	229	251	231		1161	217	208	217	217		1161	250	217	227	207
1162	234	229	251	231		1162	217	208	217	217		1162	250	217	227	207
1163	234	229	251	231		1163	217	208	216	217		1163	250	217	227	207
1164	233	229	250	231		1164	217	208	216	217		1164	250	217	227	207
1165	233	229	250	231		1165	218	208	216	217		1165	250	217	227	207
1166	233	229	251	230		1166	217	208	217	217		1166	250	217	227	207
1167	234	229	251	230		1167	217	208	217	217		1167	250	217	227	207
1168	235	229	251	231		1168	218	208	217	217		1168	250	217	229	208
1169	235	229	251	231		1169	218	208	217	217		1169	251	218	229	208
1170	235	229	251	231		1170	218	208	217	217		1170	251	218	228	208
1171	235	229	251	231		1171	218	209	217	217		1171	251	218	227	208
1172	235	229	251	232		1172	218	209	218	217		1172	251	218	227	208
1173	235	229	251	232		1173	218	209	218	218		1173	251	218	227	208
1174	235	229	251	232		1174	219	209	218	218		1174	251	218	227	208
1175	235	229	251	232		1175	220	209	218	218		1175	251	218	228	208
1176	235	229	252	232		1176	220	209	218	218		1176	251	218	228	208
1177	235	230	252	232		1177	220	209	218	218		1177	251	218	228	208
1178	235	230	250	232		1178	220	209	218	218		1178	251	218	228	208
1179	235	230	250	233		1179	220	209	218	218		1179	251	218	228	209
1180	235	230	250	233		1180	220	210	219	219		1180	252	218	228	209
1181	235	229	250	233		1181	220	210	219	219		1181	252	218	228	209
1182	236	229	250	233		1182	220	210	219	219		1182	252	218	228	209
1183	236	229	252	233		1183	220	210	220	219		1183	252	218	228	209
1184	236	229	252	233		1184	220	210	219	219		1184	252	218	228	209
1185	236	229	252	234		1185	221	210	219	219		1185	252	219	228	209
1186	236	229	252	234		1186	221	210	219	219		1186	252	219	228	209
1187	236	230	252	234		1187	221	210	219	219		1187	252	219	228	209
1188	236	230	251	234		1188	221	210	219	219		1188	253	219	228	209
1189	236	230	251	234		1189	221	210	219	219		1189	253	219	230	209
1190	236	230	252	234		1190	221	211	220	219		1190	253	219	230	210
1191	236	230	252	234		1191	221	211	220	219		1191	253	219	229	210
1192	236	231	252	234		1192	221	210	220	220		1192	253	219	229	210
1193	235	231	252	234		1193	221	211	220	220		1193	254	219	229	210
1194	235	232	252	234		1194	222	211	220	220		1194	254	219	230	210
1195	235	231	252	235		1195	222	211	220	220		1195	254	219	230	210
1196	235	232	252	235		1196	222	211	220	220		1196	254	219	228	210
1197	236	232	252	235		1197	222	210	220	220		1197	254	220	228	210
1198	236	232	251	235		1198	222	210	220	220		1198	254	220	228	210
1199	236	232	251	235		1199	222	210	220	220		1199	254	220	228	211
1200	236	232	251	236		1200	222	211	220	220		1200	255	220	229	211
1201	236	232	251	236		1201	222	211	220	220		1201	255	219	231	211
1202	236	232	251	236		1202	223	211	220	221		1202	255	219	231	211
1203	236	232	252	236		1203	223	211	221	220		1203	255	219	230	211
1204	236	232	252	236		1204	223	211	221	220		1204	255	219	230	211
1205	236	232	252	236		1205	223	211	221	221		1205	255	219	230	211
1206	237	232	252	237		1206	223	211	221	221		1206	255	219	230	211
1207	237	232	252	237		1207	223	211	221	222		1207	255	219	229	211
1208	236	232	252	237		1208	223	211	221	222		1208	255	219	231	212
1209	236	232	252	237		1209	223	211	221	222		1209	255	219	232	212
1210	236	233	252	237		1210	224	211	222	221		1210	255	219	232	212
1211	237	233	252	237		1211	224	211	222	221		1211	256	219	232	212
1212	237	233	252	237		1212	223	211	222	221		1212	255	219	232	212
1213	237	233	252	237		1213	222	211	222	221		1213	255	220	232	212
1214	237	233	252	237		1214	222	211	222	221		1214	256	220	232	212
1215	237	234	253	237		1215	222	212	222	223		1215	256	220	233	212
1216	237	234	254	237		1216	222	212	222	223		1216	256	220	233	212
1217	237	234	254	237		1217	222	212	223	223		1217	256	220	233	212
1218	237	234	254	237		1218	222	212	223	223		1218	256	220	233	213
1219	237	235	254	237		1219	223	212	223	223		1219	256	221	233	213
1220	237	235	254	237		1220	223	212	223	223		1220	256	221	233	213
1221	237	235	254	237		1221	223	212	223	223		1221	256	222	233	213
1222	238	235	255	237		1222	223	212	223	224		1222	256	222	233	213
1223	238	235	255	237		1223	223	212	223	223		1223	256	222	233	213
1224	238	235	255	237		1224	223	213	223	223		1224	256	222	233	213
1225	238	236	255	237		1225	223	214	223	223		1225	257	222	233	214
1226	238	235	256	238		1226	223	214	223	223		1226	257	222	233	214
1227	238	236	256	238		1227	224	214	223	223		1227	257	222	233	214
1228	239	236	256	238		1228	224	214	224	223		1228	257	223	233	214
1229	239	235	256	237		1229	224	214	224	223		1229	257	223	234	214
1230	239	236	256	237		1230	224	214	224	223		1230	257	223	233	214
1231	239	236	256	238		1231	225	214	224	223		1231	257	223	233	214
1232	239	236	256	238		1232	224	214	224	223		1232	257	223	232	214
1233	239	236	256	238		1233	224	214	224	224		1233	257	223	232	214
1234	239	236	256	238		1234	224	214	224	224		1234	258	223	235	215
1235	239	236	256	238		1235	225	215	224	224		1235	258	223	235	215
1236	239	236	256	238		1236	225	215	224	224		1236	258	223	235	215
1237	239	236	256	238		1237	225	215	224	224		1237	258	226	235	215
1238	239	236	256	238		1238	225	215	224	224		1238	258	226	235	215
1239	239	236	256	238		1239	225	215	224	224		1239	258	226	235	215
1240	238	237	256	237		1240	225	215	224	224		1240	258	228	233	215
1241	238	237	256	237		1241	225	216	224	224		1241	258	228	233	215
1242	238	237	256	237		1242	225	216	224	224		1242	258	228	234	215
1243	238	237	256	237		1243	226	216	225	225		1243	258	229	234	215
1244	238	237	256	238		1244	226	216	225	225		1244	258	229	234	215
1245	239	237	256	238		1245	226	216	225	225		1245	258	230	234	215
1246	239	237	256	238		1246	226	216	225	225		1246	258	230	233	215
1247	239	237	256	238		1247	226	216	225	225		1247	258	231	233	215
1248	239	237	257	238		1248	226	216	225	225		1248	258	231	233	215
1249	239	237	257	238		1249	226	216	225	225		1249	258	231	235	215
1250	239	237	257	238		1250	226	216	225	225		1250	258	231	235	215
1251	239	237	257	238		1251	227	217	225	225		1251	259	231	235	215
1252	241	237	257	239		1252	227	217	225	226		1252	259	231	236	215
1253	241	237	257	238		1253	227	217	225	226		1253	259	230	235	216
1254	241	238	257	238		1254	227	217	226	226		1254	259	230	235	216
1255	241	238	257	238		1255	227	217	226	226		1255	259	230	236	215
1256	241	238	258	238		1256	227	217	226	226		1256	259	230	236	215
1257	241	238	259	238		1257	227	217	226	226		1257	259	230	236	215
1258	241	238	259	238		1258	227	217	226	226		1258	259	231	236	216
1259	241	238	259	238		1259	228	217	226	226		1259	259	231	236	216
1260	241	238	259	239		1260	228	217	226	226		1260	261	232	235	216
1261	241	238	259	239		1261	229	217	226	226		1261	261	232	235	216
1262	241	238	259	238		1262	229	217	226	226		1262	261	231	236	216
1263	241	238	259	238		1263	229	217	226	227		1263	261	233	236	216
1264	241	238	259	238		1264	229	217	226	227		1264	261	233	236	216
1265	241	238	259	239		1265	229	217	227	227		1265	261	234	236	216
1266	241	238	259	241		1266	229	217	227	227		1266	261	234	237	219
1267	241	238	260	241		1267	229	218	227	227		1267	261	234	237	219
1268	241	238	260	241		1268	229	218	227	227		1268	261	234	237	219
1269	242	238	260	241		1269	230	218	227	227		1269	261	234	237	219
1270	242	238	260	240		1270	230	218	227	227		1270	261	234	238	219
1271	242	239	260	240		1271	230	219	227	227		1271	261	234	238	219
1272	242	239	260	239		1272	231	219	227	227		1272	262	234	238	219
1273	242	240	260	239		1273	231	219	227	227		1273	262	234	238	219
1274	242	240	260	239		1274	230	219	227	227		1274	262	234	238	220
1275	243	240	260	241		1275	230	219	227	227		1275	262	234	238	220
1276	243	240	260	241		1276	230	219	227	227		1276	262	234	238	220
1277	243	240	260	242		1277	230	220	227	228		1277	262	234	238	220
1278	243	240	260	242		1278	231	220	227	228		1278	262	236	238	220
1279	243	240	261	242		1279	231	220	228	228		1279	262	238	238	220
1280	243	240	261	242		1280	232	220	228	228		1280	262	238	238	220
1281	243	240	261	242		1281	231	220	228	228		1281	263	237	238	220
1282	243	240	261	243		1282	232	220	228	228		1282	263	238	238	220
1283	243	240	261	243		1283	231	220	228	228		1283	263	238	238	220
1284	244	240	261	243		1284	230	220	228	228		1284	263	238	238	220
1285	244	240	261	243		1285	230	220	228	228		1285	263	238	238	220
1286	244	240	261	243		1286	230	220	228	229		1286	263	238	238	220
1287	244	240	261	243		1287	230	221	228	229		1287	263	238	238	220
1288	244	240	261	242		1288	232	221	228	229		1288	264	239	238	221
1289	244	240	261	242		1289	232	221	228	229		1289	264	239	238	221
1290	244	240	261	242		1290	233	221	229	229		1290	264	239	238	221
1291	244	240	261	242		1291	233	220	229	229		1291	264	239	239	221
1292	244	240	261	242		1292	233	220	228	229		1292	264	239	239	221
1293	244	240	261	242		1293	232	220	228	229		1293	264	239	239	221
1294	245	240	261	243		1294	232	220	228	229		1294	264	239	239	221
1295	245	241	261	243		1295	232	220	229	229		1295	264	239	239	221
1296	245	241	262	243		1296	232	220	229	230		1296	264	239	239	221
1297	245	241	262	243		1297	232	221	229	230		1297	264	239	239	221
1298	245	241	261	243		1298	232	221	229	230		1298	264	239	239	221
1299	245	241	262	243		1299	233	221	229	230		1299	264	239	239	221
1300	245	242	262	242		1300	233	221	229	230		1300	264	239	239	221
1301	245	242	262	242		1301	233	221	230	230		1301	264	239	239	221
1302	245	242	262	242		1302	233	221	230	230		1302	264	239	239	221
1303	245	242	262	243		1303	233	221	230	230		1303	264	240	239	221
1304	245	242	262	243		1304	233	221	230	230		1304	265	240	238	221
1305	245	242	262	243		1305	233	222	230	230		1305	265	240	238	221
1306	245	242	262	242		1306	233	222	231	230		1306	265	240	239	222
1307	245	242	262	242		1307	233	222	231	230		1307	265	240	239	222
1308	245	242	261	243		1308	233	222	231	231		1308	265	240	239	222
1309	245	242	261	243		1309	234	222	231	231		1309	265	240	239	223
1310	245	242	261	243		1310	234	222	231	231		1310	265	241	239	223
1311	245	242	261	243		1311	234	224	230	231		1311	265	241	239	223
1312	245	242	262	243		1312	234	224	230	231		1312	265	242	239	224
1313	244	242	262	243		1313	234	224	230	231		1313	265	242	239	224
1314	247	243	262	243		1314	234	224	230	231		1314	265	242	239	224
1315	247	243	262	243		1315	234	224	230	231		1315	266	242	239	224
1316	247	243	262	243		1316	234	224	230	231		1316	266	242	239	224
1317	247	243	262	243		1317	234	224	230	231		1317	266	242	239	224
1318	247	243	262	243		1318	235	224	230	232		1318	266	242	239	224
1319	247	243	262	243		1319	235	224	231	232		1319	266	242	239	224
1320	248	243	262	244		1320	235	224	231	232		1320	266	242	239	224
1321	248	242	262	243		1321	235	223	231	232		1321	266	242	239	224
1322	248	242	262	244		1322	235	223	231	232		1322	266	243	240	224
1323	248	242	262	244		1323	235	224	231	232		1323	266	243	240	225
1324	248	243	262	244		1324	235	224	231	232		1324	266	243	240	225
1325	248	243	262	244		1325	235	224	231	232		1325	266	243	240	225
1326	248	243	262	244		1326	236	224	231	232		1326	266	243	240	225
1327	248	243	262	244		1327	236	224	231	232		1327	267	243	240	225
1328	248	243	263	244		1328	236	224	231	232		1328	267	243	240	225
1329	248	243	263	245		1329	236	224	231	232		1329	267	243	240	226
1330	248	243	263	245		1330	236	224	231	233		1330	267	243	240	226
1331	248	244	263	245		1331	236	225	232	233		1331	267	243	240	226
1332	248	244	263	245		1332	236	224	232	233		1332	267	243	240	226
1333	248	244	263	245		1333	236	225	232	233		1333	267	243	240	226
1334	248	244	263	245		1334	236	225	232	233		1334	267	243	242	226
1335	248	244	262	246		1335	236	225	232	233		1335	267	243	242	226
1336	248	244	262	246		1336	236	225	232	233		1336	267	243	242	226
1337	248	244	262	246		1337	236	225	232	233		1337	267	243	242	227
1338	249	244	262	246		1338	236	225	232	233		1338	267	244	241	227
1339	249	244	263	246		1339	236	225	232	233		1339	267	244	241	227
1340	249	244	262	246		1340	236	225	232	233		1340	267	244	241	227
1341	249	244	263	246		1341	236	226	232	234		1341	267	244	241	227
1342	249	245	263	246		1342	236	226	233	235		1342	267	244	241	227
1343	249	244	263	246		1343	236	226	233	235		1343	267	244	241	227
1344	249	244	263	246		1344	236	226	233	235		1344	267	244	241	227
1345	249	244	263	246		1345	237	226	233	235		1345	267	244	241	227
1346	249	244	265	247		1346	237	226	234	235		1346	268	244	243	227
1347	249	245	265	247		1347	237	226	234	235		1347	268	244	243	227
1348	249	245	264	245		1348	237	227	234	235		1348	268	244	243	227
1349	249	245	264	245		1349	237	227	234	235		1349	268	244	243	227
1350	249	245	264	245		1350	237	227	234	235		1350	268	244	243	227
1351	249	245	264	245		1351	237	227	234	235		1351	268	244	243	228
1352	249	245	263	245		1352	237	228	234	236		1352	268	244	243	228
1353	249	246	263	245		1353	237	227	234	236		1353	268	244	243	228
1354	249	246	265	247		1354	237	227	234	236		1354	268	244	243	228
1355	249	246	265	247		1355	237	227	234	236		1355	268	244	243	228
1356	249	246	265	247		1356	238	227	234	236		1356	269	244	243	228
1357	250	246	265	247		1357	238	228	234	236		1357	269	245	243	228
1358	250	246	265	247		1358	238	228	234	236		1358	269	245	243	228
1359	250	246	265	247		1359	238	228	234	236		1359	269	245	243	228
1360	250	247	265	247		1360	238	228	235	236		1360	269	245	243	228
1361	250	247	265	247		1361	238	228	235	236		1361	269	245	243	228
1362	250	247	265	248		1362	238	228	235	237		1362	269	246	243	228
1363	250	247	265	248		1363	238	228	235	236		1363	269	246	243	228
1364	250	247	265	248		1364	238	228	235	236		1364	269	246	243	228
1365	251	247	268	248		1365	238	228	235	236		1365	269	246	243	229
1366	251	247	268	248		1366	238	229	235	236		1366	270	246	243	229
1367	251	247	268	248		1367	238	229	234	236		1367	270	246	243	229
1368	251	247	268	248		1368	238	229	234	236		1368	270	246	243	229
1369	251	247	268	248		1369	238	229	234	236		1369	270	247	244	229
1370	251	247	267	248		1370	238	229	235	236		1370	271	247	244	230
1371	251	247	268	248		1371	239	229	235	236		1371	271	247	244	230
1372	251	247	268	248		1372	239	229	235	236		1372	271	247	244	230
1373	251	247	268	248		1373	239	229	235	236		1373	271	248	244	230
1374	251	247	268	248		1374	239	229	235	236		1374	271	248	244	230
1375	251	247	268	248		1375	239	229	235	236		1375	271	247	245	230
1376	251	247	268	249		1376	239	231	235	236		1376	271	247	245	230
1377	251	247	268	249		1377	239	231	235	237		1377	271	247	245	230
1378	251	247	268	249		1378	239	231	235	237		1378	271	247	244	231
1379	251	247	268	249		1379	239	231	235	236		1379	271	247	244	231
1380	251	247	269	249		1380	239	230	235	237		1380	271	247	244	231
1381	251	247	269	249		1381	239	230	235	237		1381	271	247	244	231
1382	251	247	269	249		1382	239	230	235	237		1382	271	247	244	231
1383	251	247	268	249		1383	240	231	236	237		1383	271	248	244	231
1384	251	247	268	249		1384	240	231	236	237		1384	271	248	244	231
1385	251	247	268	249		1385	240	231	235	237		1385	271	248	244	231
1386	251	247	268	249		1386	240	231	235	237		1386	271	248	244	231
1387	251	248	269	249		1387	240	231	236	237		1387	271	248	244	231
1388	251	248	269	249		1388	240	231	236	237		1388	271	248	244	231
1389	252	248	269	249		1389	240	231	236	237		1389	271	248	245	231
1390	252	248	269	248		1390	240	231	236	237		1390	271	248	245	231
1391	252	248	269	248		1391	240	231	236	238		1391	271	248	245	232
1392	252	248	269	249		1392	241	231	236	238		1392	271	248	245	232
1393	252	248	269	249		1393	241	231	236	238		1393	271	248	245	231
1394	252	248	269	249		1394	241	231	236	239		1394	271	248	245	231
1395	251	248	269	249		1395	241	231	236	238		1395	271	248	245	231
1396	251	248	269	249		1396	242	231	236	238		1396	271	248	245	231
1397	251	248	270	249		1397	242	231	236	238		1397	271	248	245	232
1398	253	249	270	249		1398	242	232	237	238		1398	271	248	245	232
1399	252	249	270	250		1399	242	232	237	238		1399	271	248	245	232
1400	252	249	270	249		1400	242	232	237	238		1400	271	248	245	232
1401	252	249	270	249		1401	242	232	237	238		1401	271	248	245	232
1402	252	249	270	249		1402	242	232	237	238		1402	271	248	246	231
1403	251	249	270	249		1403	242	232	237	238		1403	272	248	246	231
1404	254	249	270	250		1404	243	234	237	239		1404	272	249	246	231
1405	254	249	270	251		1405	243	234	237	239		1405	272	250	246	231
1406	254	249	270	251		1406	243	234	237	239		1406	272	249	246	231
1407	254	249	270	251		1407	243	234	237	239		1407	272	247	246	231
1408	254	250	270	251		1408	243	234	237	239		1408	272	247	246	233
1409	254	250	271	251		1409	243	233	237	239		1409	272	247	246	232
1410	254	250	271	251		1410	243	233	237	239		1410	272	247	246	233
1411	254	250	271	251		1411	243	233	237	239		1411	272	247	246	233
1412	253	250	271	252		1412	243	233	237	239		1412	272	247	246	233
1413	252	250	271	252		1413	243	233	237	239		1413	272	249	246	233
1414	253	251	271	252		1414	243	233	237	239		1414	272	249	246	233
1415	255	251	271	252		1415	243	233	238	239		1415	273	249	246	233
1416	255	251	271	252		1416	243	233	238	239		1416	273	249	246	234
1417	255	251	271	252		1417	244	234	238	239		1417	273	249	246	234
1418	255	251	271	252		1418	244	234	239	239		1418	273	250	246	234
1419	256	251	271	253		1419	243	234	239	239		1419	273	250	246	234
1420	256	250	271	253		1420	243	234	239	240		1420	273	250	246	234
1421	256	250	272	253		1421	243	234	239	240		1421	273	250	246	234
1422	256	250	272	253		1422	244	234	239	240		1422	273	250	246	234
1423	256	250	272	253		1423	244	235	239	240		1423	273	250	246	235
1424	256	250	272	253		1424	244	235	239	240		1424	273	250	246	235
1425	256	250	272	253		1425	244	235	239	240		1425	273	250	246	235
1426	256	250	272	253		1426	244	236	239	240		1426	273	250	246	235
1427	256	250	272	253		1427	244	236	239	240		1427	273	251	246	235
1428	256	250	273	253		1428	244	236	239	240		1428	273	251	246	235
1429	256	250	273	253		1429	244	236	239	240		1429	274	251	246	235
1430	256	250	273	253		1430	244	236	239	240		1430	274	251	246	235
1431	256	250	273	253		1431	244	236	239	240		1431	274	251	247	235
1432	256	251	273	253		1432	244	236	240	240		1432	275	251	247	235
1433	256	251	273	253		1433	245	236	240	241		1433	275	252	247	235
1434	256	252	273	253		1434	245	236	240	241		1434	275	252	247	235
1435	256	252	273	253		1435	245	236	240	241		1435	275	252	247	235
1436	256	252	273	253		1436	245	236	240	241		1436	275	252	247	235
1437	256	252	273	255		1437	245	235	240	241		1437	275	252	247	235
1438	256	252	273	255		1438	245	237	240	241		1438	275	252	247	235
1439	256	252	273	255		1439	245	237	240	241		1439	275	252	247	235
1440	256	252	273	255		1440	245	236	240	241		1440	275	252	247	235
1441	256	253	273	255		1441	245	236	240	241		1441	275	252	247	235
1442	257	253	273	255		1442	245	236	240	241		1442	275	252	247	235
1443	256	253	273	255		1443	245	237	240	241		1443	275	252	247	236
1444	256	252	274	255		1444	243	237	240	241		1444	275	252	247	236
1445	256	253	274	255		1445	243	236	240	242		1445	275	252	247	236
1446	257	252	274	255		1446	244	236	240	242		1446	276	252	247	236
1447	257	252	274	256		1447	244	236	240	242		1447	276	252	247	236
1448	257	253	274	256		1448	244	236	240	242		1448	276	253	247	236
1449	255	253	274	256		1449	244	236	240	242		1449	276	253	247	236
1450	257	254	274	256		1450	244	236	240	242		1450	276	253	247	236
1451	257	254	274	256		1451	244	236	241	242		1451	276	253	247	235
1452	257	254	274	257		1452	247	236	241	242		1452	276	253	247	235
1453	257	254	274	257		1453	247	236	241	242		1453	276	253	247	235
1454	258	254	274	257		1454	247	237	241	242		1454	276	253	247	235
1455	258	254	275	257		1455	248	238	241	242		1455	276	253	247	235
1456	258	254	275	256		1456	248	238	240	243		1456	276	253	247	236
1457	259	254	275	257		1457	248	238	240	243		1457	276	253	247	236
1458	259	254	275	257		1458	247	238	240	243		1458	276	253	247	237
1459	259	254	275	257		1459	247	237	240	243		1459	276	254	247	237
1460	258	254	275	257		1460	247	237	240	243		1460	276	253	247	237
1461	259	254	275	257		1461	247	237	240	243		1461	276	254	247	237
1462	259	255	275	257		1462	247	237	240	243		1462	276	254	247	237
1463	259	255	275	257		1463	247	237	240	243		1463	276	254	248	237
1464	259	255	275	257		1464	247	237	240	243		1464	276	254	247	237
1465	259	255	275	258		1465	247	238	241	243		1465	276	255	247	236
1466	259	255	275	258		1466	248	238	241	243		1466	277	255	247	237
1467	259	255	275	258		1467	247	239	241	244		1467	277	255	247	237
1468	259	255	275	258		1468	246	239	241	244		1468	277	255	247	238
1469	259	255	275	258		1469	246	239	241	244		1469	277	255	248	238
1470	259	255	276	258		1470	247	239	241	244		1470	277	255	248	238
1471	259	255	276	258		1471	247	239	241	244		1471	277	255	248	238
1472	259	255	276	259		1472	247	239	242	244		1472	277	255	248	239
1473	259	254	276	259		1473	247	239	242	244		1473	277	255	248	239
1474	259	255	276	259		1474	247	240	242	244		1474	277	255	248	239
1475	260	255	276	259		1475	247	240	242	244		1475	277	255	248	239
1476	260	255	276	259		1476	247	239	242	244		1476	277	255	247	239
1477	260	255	276	259		1477	247	240	242	244		1477	278	255	247	239
1478	260	255	276	259		1478	247	240	242	244		1478	278	255	247	239
1479	260	255	277	260		1479	247	240	241	244		1479	278	255	247	239
1480	260	255	277	260		1480	248	240	241	245		1480	278	256	247	239
1481	260	255	277	260		1481	248	240	241	245		1481	278	255	248	239
1482	260	255	277	260		1482	248	240	241	245		1482	279	255	248	239
1483	260	256	277	260		1483	248	239	242	245		1483	279	255	248	239
1484	260	256	277	260		1484	249	240	242	245		1484	279	256	248	239
1485	260	256	277	260		1485	249	240	242	245		1485	279	256	248	239
1486	260	256	277	260		1486	249	240	242	245		1486	277	256	248	239
1487	260	256	277	260		1487	249	240	242	246		1487	278	256	248	240
1488	260	256	277	260		1488	249	240	242	246		1488	278	256	248	240
1489	261	256	277	260		1489	249	240	242	246		1489	278	256	248	240
1490	261	257	277	260		1490	249	240	243	247		1490	278	256	248	238
1491	261	257	277	260		1491	249	240	243	247		1491	278	256	248	239
1492	261	257	277	261		1492	249	240	243	247		1492	278	255	248	239
1493	261	257	278	261		1493	249	240	243	247		1493	279	255	248	239
1494	261	257	278	260		1494	249	240	243	247		1494	279	255	248	240
1495	261	257	278	260		1495	249	240	243	247		1495	279	255	248	240
1496	261	257	278	260		1496	249	240	244	247		1496	279	257	248	240
1497	261	257	278	260		1497	249	241	244	247		1497	279	257	248	240
1498	261	257	278	260		1498	249	241	244	247		1498	279	258	248	240
1499	261	257	278	260		1499	249	240	244	247		1499	279	257	248	240
1500	261	257	278	260		1500	250	241	244	247		1500	279	257	248	240
1501	261	258	278	260		1501	249	241	244	247		1501	279	257	248	240
1502	262	258	279	260		1502	249	241	244	247		1502	279	257	248	240
1503	262	258	278	260		1503	250	241	244	247		1503	280	257	249	241
1504	262	258	278	261		1504	250	240	244	247		1504	280	257	249	241
1505	262	258	278	261		1505	250	241	243	247		1505	280	257	248	241
1506	262	258	278	260		1506	250	241	243	248		1506	280	258	248	241
1507	262	258	279	260		1507	250	241	243	248		1507	280	259	248	240
1508	262	258	279	261		1508	250	241	244	248		1508	280	259	249	240
1509	262	258	279	261		1509	250	241	244	248		1509	280	259	249	240
1510	262	258	279	261		1510	251	241	244	248		1510	280	259	249	240
1511	262	258	279	261		1511	251	241	244	248		1511	280	259	249	240
1512	262	258	279	261		1512	250	241	244	248		1512	280	259	249	240
1513	262	258	279	261		1513	250	241	245	248		1513	280	259	249	240
1514	262	258	279	261		1514	250	241	245	248		1514	280	259	249	239
1515	262	258	279	261		1515	250	241	245	248		1515	280	259	249	239
1516	262	258	279	261		1516	251	241	245	248		1516	280	259	249	239
1517	262	258	279	261		1517	251	241	245	248		1517	280	259	249	239
1518	262	258	279	261		1518	251	242	245	248		1518	281	259	249	240
1519	263	258	279	261		1519	251	242	245	248		1519	281	260	249	241
1520	263	259	279	261		1520	251	242	245	248		1520	281	260	249	241
1521	263	259	280	261		1521	251	242	245	248		1521	281	260	249	241
1522	262	259	280	261		1522	251	243	245	248		1522	281	259	249	241
1523	263	259	280	261		1523	251	243	246	249		1523	281	259	249	241
1524	263	258	280	261		1524	251	243	246	249		1524	281	259	249	241
1525	263	258	280	261		1525	251	243	246	249		1525	281	259	249	242
1526	263	258	280	261		1526	251	242	246	249		1526	281	259	249	241
1527	264	259	280	261		1527	251	242	246	249		1527	281	259	249	241
1528	264	259	280	260		1528	251	242	246	249		1528	281	259	249	242
1529	264	260	280	260		1529	251	242	246	249		1529	281	259	249	242
1530	264	260	280	260		1530	251	243	246	249		1530	281	260	249	242
1531	264	260	280	260		1531	251	244	246	249		1531	281	261	249	242
1532	264	260	280	260		1532	251	244	246	249		1532	281	261	249	242
1533	264	260	281	261		1533	251	244	246	250		1533	281	261	249	242
1534	264	260	281	261		1534	252	243	246	250		1534	281	261	249	241
1535	264	260	281	261		1535	252	243	246	250		1535	282	261	249	241
1536	264	260	280	261		1536	252	243	247	250		1536	282	261	249	241
1537	264	260	280	261		1537	252	243	247	250		1537	281	261	249	241
1538	264	261	280	261		1538	252	244	247	250		1538	281	262	249	241
1539	264	260	281	262		1539	252	244	247	250		1539	281	262	249	241
1540	264	257	281	262		1540	252	244	247	250		1540	282	262	250	242
1541	264	257	280	262		1541	252	244	247	250		1541	282	262	250	242
1542	264	257	280	262		1542	252	244	247	249		1542	282	262	250	242
1543	264	259	280	262		1543	252	244	247	249		1543	282	262	250	242
1544	264	259	280	262		1544	252	244	247	249		1544	282	262	250	242
1545	265	260	280	263		1545	252	244	247	250		1545	282	262	250	242
1546	265	260	280	263		1546	252	245	247	250		1546	282	262	250	242
1547	264	260	280	263		1547	252	245	247	250		1547	282	262	250	242
1548	264	260	281	263		1548	252	245	246	250		1548	282	262	250	244
1549	265	260	281	263		1549	253	245	247	250		1549	282	262	250	244
1550	265	260	281	263		1550	253	245	247	250		1550	283	262	250	242
1551	265	261	281	263		1551	253	245	247	250		1551	283	262	250	242
1552	265	261	281	263		1552	253	245	247	250		1552	283	261	250	244
1553	265	261	281	263		1553	253	245	247	250		1553	283	260	250	244
1554	265	261	281	263		1554	253	245	247	250		1554	283	260	250	244
1555	265	261	281	263		1555	253	245	247	250		1555	283	260	250	244
1556	265	261	282	263		1556	253	245	247	250		1556	283	262	251	244
1557	265	261	282	263		1557	253	245	247	250		1557	283	262	251	244
1558	265	261	282	264		1558	253	246	247	250		1558	283	262	251	244
1559	265	261	282	266		1559	253	246	247	250		1559	284	262	251	244
1560	265	261	282	266		1560	253	244	247	250		1560	283	262	251	244
1561	265	261	282	266		1561	254	244	247	251		1561	283	262	251	244
1562	265	261	282	266		1562	253	245	247	251		1562	283	262	251	244
1563	265	261	282	266		1563	254	245	248	251		1563	284	262	251	243
1564	265	262	282	264		1564	254	245	248	251		1564	284	263	251	244
1565	265	262	282	264		1565	254	245	248	251		1565	284	263	251	244
1566	266	262	282	264		1566	254	246	248	251		1566	284	263	251	244
1567	266	262	282	264		1567	254	246	248	251		1567	284	263	251	244
1568	266	262	282	266		1568	255	246	248	251		1568	284	264	251	244
1569	266	263	284	265		1569	255	246	248	251		1569	284	264	251	244
1570	266	263	284	267		1570	255	246	248	251		1570	284	264	251	244
1571	266	263	284	267		1571	255	246	248	252		1571	284	264	251	244
1572	266	263	284	267		1572	255	247	248	252		1572	284	264	252	244
1573	266	263	284	267		1573	255	247	248	252		1573	284	264	252	244
1574	266	263	284	267		1574	255	247	248	252		1574	284	264	252	244
1575	266	263	284	267		1575	255	247	248	252		1575	284	264	252	244
1576	266	263	284	267		1576	255	247	248	252		1576	285	264	252	245
1577	266	263	284	267		1577	256	247	248	252		1577	285	264	252	245
1578	266	263	284	268		1578	255	247	249	252		1578	285	264	252	245
1579	266	263	284	268		1579	255	247	249	252		1579	285	264	252	245
1580	266	263	284	267		1580	255	247	249	252		1580	285	264	252	245
1581	266	263	284	268		1581	256	247	249	252		1581	285	264	252	245
1582	266	263	284	268		1582	256	247	249	252		1582	285	264	252	246
1583	266	263	284	268		1583	256	247	249	252		1583	285	264	252	246
1584	268	263	284	268		1584	256	247	249	252		1584	285	265	252	246
1585	268	264	284	268		1585	256	248	249	253		1585	285	265	252	246
1586	268	264	284	268		1586	256	248	249	253		1586	285	265	252	246
1587	268	264	284	269		1587	256	248	249	253		1587	285	265	252	246
1588	268	264	284	269		1588	256	248	249	253		1588	285	265	252	246
1589	268	264	284	269		1589	256	248	249	253		1589	285	265	253	246
1590	268	264	284	269		1590	256	248	249	253		1590	285	265	253	246
1591	268	264	284	268		1591	256	248	249	253		1591	286	265	253	246
1592	268	264	284	268		1592	256	248	250	253		1592	286	265	253	246
1593	268	264	284	268		1593	257	248	250	253		1593	286	265	253	246
1594	268	264	284	268		1594	257	248	250	253		1594	286	265	253	246
1595	268	265	284	268		1595	257	248	251	253		1595	286	265	253	246
1596	268	265	285	268		1596	257	248	251	253		1596	286	265	253	246
1597	268	265	285	269		1597	258	249	251	253		1597	286	266	253	247
1598	268	265	285	270		1598	258	249	251	254		1598	286	266	253	247
1599	268	265	285	269		1599	258	249	251	254		1599	287	266	253	247
1600	268	264	285	269		1600	258	249	251	254		1600	287	266	253	247
1601	269	265	285	269		1601	257	249	251	254		1601	287	266	253	247
1602	269	265	285	269		1602	258	249	251	255		1602	287	266	253	247
1603	269	265	285	269		1603	258	249	251	254		1603	287	266	253	247
1604	269	265	285	269		1604	258	249	251	254		1604	287	266	253	247
1605	269	265	286	269		1605	258	249	251	254		1605	287	266	253	248
1606	269	265	286	269		1606	259	249	251	254		1606	287	266	253	248
1607	269	265	286	269		1607	259	249	251	254		1607	287	266	253	248
1608	269	265	286	269		1608	259	249	251	254		1608	287	266	253	247
1609	269	266	286	269		1609	259	249	251	255		1609	287	266	254	248
1610	270	266	286	269		1610	259	249	251	255		1610	287	266	254	248
1611	270	266	286	270		1611	259	249	251	255		1611	287	266	254	248
1612	270	266	286	270		1612	259	249	252	255		1612	287	267	254	248
1613	270	266	286	270		1613	259	250	252	255		1613	287	267	254	248
1614	270	266	286	270		1614	259	250	252	255		1614	287	267	254	248
1615	270	266	286	270		1615	259	250	252	255		1615	288	267	254	248
1616	270	266	286	270		1616	258	250	252	255		1616	288	267	254	248
1617	270	266	287	270		1617	258	250	252	255		1617	288	267	254	248
1618	270	266	287	270		1618	258	250	252	255		1618	288	267	255	248
1619	270	266	287	270		1619	259	250	252	255		1619	288	267	255	248
1620	270	266	287	270		1620	259	249	252	255		1620	288	267	255	248
1621	270	266	287	270		1621	259	249	252	255		1621	288	267	255	248
1622	270	267	287	270		1622	260	249	252	255		1622	288	267	255	248
1623	270	267	288	270		1623	260	249	252	256		1623	288	267	255	248
1624	270	267	288	270		1624	260	249	252	256		1624	288	267	255	248
1625	271	267	288	270		1625	260	250	252	256		1625	288	267	255	248
1626	271	267	288	270		1626	260	250	252	256		1626	288	267	255	248
1627	271	267	288	270		1627	260	250	252	256		1627	288	267	255	248
1628	271	267	288	270		1628	260	250	252	256		1628	288	267	255	248
1629	271	267	288	270		1629	260	251	252	256		1629	288	268	255	248
1630	271	268	288	271		1630	260	251	252	256		1630	288	268	255	248
1631	271	268	288	270		1631	260	251	252	256		1631	288	268	255	248
1632	271	268	288	270		1632	261	251	252	256		1632	289	268	255	248
1633	271	268	288	270		1633	261	251	252	256		1633	289	268	255	248
1634	271	268	288	270		1634	261	251	253	256		1634	289	268	255	248
1635	271	268	288	270		1635	261	251	253	256		1635	289	268	255	248
1636	271	268	289	270		1636	260	252	253	256		1636	289	268	255	248
1637	271	268	289	270		1637	260	252	253	256		1637	289	266	256	248
1638	271	268	289	270		1638	260	252	253	257		1638	289	266	256	248
1639	272	268	288	271		1639	261	252	253	257		1639	289	266	256	249
1640	272	268	289	271		1640	261	251	253	257		1640	289	267	256	249
1641	272	268	288	274		1641	261	251	253	257		1641	289	267	256	249
1642	272	268	289	274		1642	261	252	253	257		1642	289	267	256	249
1643	272	269	289	274		1643	261	252	254	257		1643	289	267	256	249
1644	271	269	289	274		1644	261	252	254	257		1644	289	267	256	249
1645	272	269	289	274		1645	261	252	254	257		1645	289	268	256	249
1646	272	269	289	274		1646	261	252	254	257		1646	289	268	256	249
1647	272	269	289	273		1647	261	253	254	257		1647	289	268	256	249
1648	272	269	289	273		1648	261	253	254	257		1648	289	268	256	250
1649	272	269	289	273		1649	261	253	254	257		1649	289	268	256	250
1650	272	269	289	274		1650	261	253	254	257		1650	289	268	256	250
1651	272	269	290	274		1651	262	253	254	257		1651	289	268	256	250
1652	272	269	290	274		1652	261	253	255	257		1652	289	268	256	249
1653	272	269	290	274		1653	261	253	255	257		1653	289	268	256	249
1654	272	269	290	274		1654	261	253	255	257		1654	289	268	257	249
1655	272	269	290	274		1655	261	253	255	257		1655	289	268	257	250
1656	272	269	290	275		1656	261	253	255	257		1656	289	268	257	250
1657	272	269	290	275		1657	261	253	255	257		1657	289	268	257	250
1658	272	269	290	275		1658	261	253	255	257		1658	289	268	257	250
1659	272	269	290	273		1659	261	254	255	257		1659	290	268	257	250
1660	272	269	290	273		1660	261	254	255	258		1660	290	269	257	251
1661	272	268	290	273		1661	261	254	255	258		1661	290	269	257	251
1662	272	268	290	273		1662	261	254	255	258		1662	290	269	257	252
1663	272	268	290	273		1663	262	254	255	258		1663	290	269	257	252
1664	272	268	290	273		1664	261	254	255	258		1664	290	269	257	252
1665	272	268	290	273		1665	262	254	255	259		1665	290	269	257	252
1666	273	268	290	273		1666	262	254	255	259		1666	290	269	257	252
1667	273	268	291	273		1667	262	254	255	259		1667	290	269	257	252
1668	273	268	291	273		1668	262	254	255	259		1668	290	269	257	252
1669	273	268	291	273		1669	262	254	255	259		1669	291	269	257	252
1670	272	268	291	273		1670	262	254	255	259		1670	291	269	257	251
1671	272	268	291	274		1671	262	254	256	259		1671	291	269	257	251
1672	272	268	291	274		1672	262	254	256	259		1672	291	271	257	251
1673	272	268	291	274		1673	262	255	256	259		1673	291	271	258	251
1674	272	268	291	274		1674	262	255	256	259		1674	291	271	258	251
1675	272	270	291	275		1675	262	255	256	259		1675	291	271	258	251
1676	272	270	291	275		1676	262	255	256	259		1676	291	271	258	251
1677	272	270	291	275		1677	263	255	256	259		1677	291	271	259	251
1678	272	270	291	275		1678	263	255	256	259		1678	291	271	259	251
1679	272	270	291	275		1679	264	255	256	259		1679	291	271	259	251
1680	272	270	291	275		1680	264	254	256	259		1680	291	270	259	252
1681	272	270	292	275		1681	263	254	256	259		1681	291	271	259	252
1682	272	269	292	275		1682	263	254	256	260		1682	291	271	259	252
1683	272	270	292	275		1683	263	254	256	260		1683	291	271	259	251
1684	273	270	292	275		1684	263	254	256	260		1684	291	271	259	251
1685	273	270	292	277		1685	263	255	256	260		1685	291	271	259	251
1686	273	270	292	277		1686	263	255	257	260		1686	291	271	259	251
1687	273	270	292	277		1687	264	255	257	260		1687	292	272	259	252
1688	273	271	292	277		1688	265	255	257	260		1688	291	272	259	252
1689	273	271	292	276		1689	265	255	257	260		1689	292	272	259	252
1690	273	271	292	276		1690	265	256	257	260		1690	292	272	259	252
1691	273	271	292	276		1691	265	256	257	260		1691	292	271	259	252
1692	273	271	293	276		1692	263	256	257	260		1692	291	271	259	251
1693	273	271	293	276		1693	264	256	257	260		1693	291	271	259	251
1694	273	271	293	276		1694	264	256	257	261		1694	291	271	259	251
1695	273	271	293	276		1695	264	256	257	261		1695	291	271	259	252
1696	273	271	293	276		1696	264	256	257	261		1696	291	271	259	252
1697	273	271	293	276		1697	264	256	257	261		1697	291	271	259	252
1698	273	271	293	276		1698	264	256	257	261		1698	292	270	259	252
1699	273	271	293	276		1699	264	256	257	261		1699	292	270	259	253
1700	273	271	293	276		1700	265	256	257	261		1700	292	270	260	255
1701	273	271	293	276		1701	265	257	258	261		1701	292	271	260	254
1702	273	271	293	276		1702	265	257	258	261		1702	292	272	260	254
1703	273	271	293	276		1703	265	257	258	261		1703	292	272	260	254
1704	272	271	293	276		1704	265	257	258	261		1704	292	272	260	254
1705	274	271	293	276		1705	265	257	258	261		1705	292	272	260	254
1706	274	270	294	276		1706	265	257	258	261		1706	292	272	260	254
1707	274	270	294	277		1707	265	257	258	262		1707	292	272	260	252
1708	274	270	294	277		1708	265	257	258	262		1708	292	272	260	254
1709	274	270	294	277		1709	265	257	258	262		1709	292	272	260	254
1710	273	270	294	277		1710	265	257	258	262		1710	292	273	260	254
1711	273	270	294	277		1711	265	257	258	262		1711	292	273	260	254
1712	276	270	294	277		1712	266	257	260	262		1712	292	273	260	254
1713	276	270	295	277		1713	266	257	260	262		1713	292	273	260	254
1714	276	270	295	277		1714	266	258	260	262		1714	292	273	260	254
1715	276	270	295	277		1715	266	258	260	262		1715	293	273	260	254
1716	276	270	295	279		1716	266	258	259	262		1716	292	273	260	254
1717	276	270	295	279		1717	266	258	259	262		1717	292	274	260	254
1718	276	270	295	279		1718	266	258	260	262		1718	292	272	260	254
1719	276	271	295	279		1719	266	258	260	262		1719	293	272	260	254
1720	276	272	295	279		1720	266	259	260	262		1720	293	272	260	255
1721	276	272	295	279		1721	266	259	260	262		1721	293	272	260	255
1722	276	272	295	279		1722	266	259	260	262		1722	293	273	260	255
1723	276	272	295	279		1723	266	259	260	262		1723	293	273	260	255
1724	276	272	295	279		1724	266	259	260	263		1724	293	273	260	256
1725	276	272	295	279		1725	266	259	260	263		1725	293	273	260	256
1726	277	273	295	279		1726	266	259	260	263		1726	293	273	260	256
1727	277	273	295	279		1727	266	259	260	263		1727	294	273	260	254
1728	277	273	295	279		1728	267	259	260	263		1728	293	273	260	254
1729	277	273	295	279		1729	267	259	260	263		1729	293	273	260	254
1730	277	273	295	279		1730	267	259	260	263		1730	294	273	261	254
1731	277	273	295	280		1731	267	259	260	263		1731	294	274	261	254
1732	277	273	296	280		1732	267	259	261	263		1732	294	275	261	254
1733	277	273	296	280		1733	267	259	261	263		1733	294	275	261	254
1734	277	273	296	280		1734	267	259	261	263		1734	294	275	261	254
1735	277	273	296	280		1735	267	260	261	263		1735	294	275	261	254
1736	277	273	296	280		1736	267	260	261	264		1736	294	275	261	253
1737	277	273	296	280		1737	267	260	261	264		1737	294	275	261	253
1738	277	274	296	280		1738	267	260	261	264		1738	295	275	261	255
1739	277	274	296	280		1739	267	260	261	264		1739	295	275	261	255
1740	277	274	296	280		1740	267	259	261	264		1740	295	275	261	255
1741	277	274	296	280		1741	267	259	261	264		1741	295	276	261	255
1742	278	274	296	280		1742	268	259	261	264		1742	295	276	261	256
1743	278	274	296	280		1743	268	260	261	264		1743	295	276	262	256
1744	278	274	296	281		1744	268	260	261	264		1744	295	276	262	256
1745	278	274	296	281		1745	268	259	261	264		1745	295	276	262	255
1746	278	274	296	281		1746	268	259	261	264		1746	295	276	262	255
1747	278	274	296	281		1747	268	259	261	264		1747	295	276	262	255
1748	278	274	297	282		1748	268	259	261	264		1748	295	276	262	255
1749	279	274	297	282		1749	268	260	261	264		1749	295	276	262	255
1750	279	274	297	282		1750	268	260	261	264		1750	295	276	262	255
1751	279	274	297	282		1751	268	259	261	264		1751	296	276	262	255
1752	279	274	297	282		1752	268	259	262	264		1752	295	276	262	255
1753	279	274	297	282		1753	268	259	262	265		1753	295	276	262	255
1754	279	275	297	282		1754	268	260	262	265		1754	295	276	262	256
1755	279	275	297	282		1755	268	260	262	265		1755	295	276	262	255
1756	279	275	297	282		1756	269	260	262	265		1756	295	276	262	255
1757	279	275	297	282		1757	269	260	262	265		1757	295	276	262	255
1758	279	275	297	282		1758	268	260	262	265		1758	295	276	263	255
1759	279	275	297	282		1759	268	261	263	265		1759	295	276	263	255
1760	280	275	297	282		1760	268	261	263	265		1760	296	276	263	255
1761	280	275	297	282		1761	268	262	263	265		1761	296	276	263	257
1762	280	275	297	282		1762	268	261	263	265		1762	296	276	263	257
1763	280	275	297	282		1763	268	261	263	265		1763	296	276	263	258
1764	280	275	298	282		1764	268	261	263	265		1764	296	276	263	258
1765	280	275	298	283		1765	269	260	263	265		1765	296	276	263	259
1766	280	275	298	283		1766	269	260	263	265		1766	296	277	263	257
1767	280	275	298	283		1767	269	260	263	265		1767	296	277	263	257
1768	280	275	298	283		1768	270	261	263	265		1768	296	277	263	257
1769	280	275	298	283		1769	269	261	263	265		1769	296	277	263	256
1770	280	275	298	283		1770	269	261	263	265		1770	296	278	263	256
1771	281	275	298	283		1771	269	261	263	265		1771	296	278	263	256
1772	281	275	298	283		1772	269	262	263	266		1772	296	278	263	256
1773	281	275	298	283		1773	269	262	263	266		1773	297	278	263	259
1774	281	275	298	283		1774	268	262	263	266		1774	297	277	263	259
1775	281	275	298	283		1775	269	262	264	266		1775	297	277	264	259
1776	281	275	298	284		1776	270	262	264	266		1776	297	277	264	259
1777	281	275	298	284		1777	270	262	264	266		1777	297	277	264	258
1778	281	275	299	284		1778	270	262	264	266		1778	297	277	264	259
1779	281	275	299	283		1779	271	263	264	266		1779	297	278	264	259
1780	281	277	299	283		1780	271	263	264	266		1780	297	278	264	259
1781	281	277	299	283		1781	271	263	264	266		1781	297	278	264	259
1782	281	277	299	283		1782	271	263	264	267		1782	297	278	264	259
1783	281	277	299	283		1783	271	263	264	267		1783	297	278	264	259
1784	281	277	299	283		1784	271	263	264	267		1784	297	278	264	259
1785	282	277	299	283		1785	271	263	264	267		1785	297	278	264	259
1786	281	277	299	283		1786	271	263	265	267		1786	298	278	264	259
1787	281	277	299	284		1787	271	263	265	267		1787	298	278	264	259
1788	281	277	299	284		1788	271	263	265	267		1788	298	278	264	259
1789	281	277	299	284		1789	271	263	265	267		1789	298	278	264	259
1790	282	277	299	284		1790	271	263	265	267		1790	298	278	264	257
1791	282	277	299	284		1791	270	263	265	267		1791	298	277	264	257
1792	282	277	299	284		1792	271	263	265	267		1792	298	278	264	257
1793	282	277	300	284		1793	271	263	265	267		1793	298	278	264	257
1794	282	277	299	284		1794	271	263	265	267		1794	298	278	265	257
1795	283	277	300	284		1795	271	264	265	267		1795	298	278	265	257
1796	283	278	300	284		1796	271	264	265	267		1796	298	278	265	257
1797	283	278	300	284		1797	271	264	265	267		1797	298	279	265	257
1798	283	278	300	284		1798	272	264	265	267		1798	298	279	265	257
1799	283	278	300	284		1799	272	264	265	267		1799	298	279	265	257
1800	283	278	300	284		1800	272	264	265	267		1800	298	279	265	259
1801	283	278	300	284		1801	271	263	265	267		1801	298	279	265	259
1802	283	278	301	285		1802	271	263	266	268		1802	298	279	265	259
1803	283	278	301	285		1803	271	263	266	268		1803	298	279	265	259
1804	283	278	301	285		1804	271	264	266	268		1804	298	279	265	259
1805	283	278	301	285		1805	271	264	266	268		1805	299	279	265	259
1806	283	278	301	286		1806	271	264	266	268		1806	299	279	265	259
1807	284	278	301	286		1807	271	263	266	268		1807	299	279	265	259
1808	284	278	301	286		1808	271	263	266	268		1808	299	279	265	259
1809	284	278	301	286		1809	271	263	266	268		1809	299	279	265	259
1810	284	278	301	286		1810	272	263	266	268		1810	299	279	265	259
1811	282	278	301	286		1811	272	264	266	268		1811	299	280	265	259
1812	282	278	301	286		1812	274	264	266	268		1812	299	279	265	259
1813	282	279	301	286		1813	273	264	266	268		1813	299	280	265	259
1814	282	279	301	286		1814	273	264	266	268		1814	299	280	265	259
1815	282	279	301	286		1815	273	264	266	268		1815	299	280	265	259
1816	282	279	301	286		1816	273	264	266	268		1816	299	280	265	259
1817	282	279	301	286		1817	273	264	266	268		1817	299	280	265	259
1818	284	279	301	286		1818	272	264	266	268		1818	299	279	265	259
1819	284	279	301	286		1819	272	264	266	268		1819	299	279	265	259
1820	284	279	302	286		1820	272	265	267	268		1820	299	279	265	259
1821	284	279	302	286		1821	273	265	267	268		1821	299	279	265	259
1822	283	280	302	286		1822	273	265	267	268		1822	299	279	265	259
1823	283	280	302	286		1823	273	265	267	268		1823	299	279	265	260
1824	283	280	302	287		1824	273	265	267	269		1824	299	279	265	260
1825	282	280	302	287		1825	273	265	267	269		1825	299	280	265	260
1826	282	280	303	287		1826	273	265	267	269		1826	299	280	266	260
1827	282	280	303	287		1827	274	265	267	269		1827	299	280	266	260
1828	282	280	303	287		1828	274	266	267	269		1828	299	280	266	260
1829	282	280	303	287		1829	274	266	267	269		1829	299	280	266	260
1830	282	280	303	287		1830	274	266	267	269		1830	299	282	266	260
1831	282	280	303	287		1831	274	266	267	269		1831	299	281	266	260
1832	282	280	303	287		1832	274	266	268	269		1832	300	281	266	261
1833	282	280	303	287		1833	274	266	268	269		1833	300	281	266	261
1834	282	280	303	287		1834	274	267	268	269		1834	300	281	266	261
1835	280	280	303	287		1835	274	267	268	269		1835	300	281	266	261
1836	280	280	303	287		1836	274	267	267	269		1836	300	281	267	261
1837	279	280	303	287		1837	274	267	267	269		1837	300	281	267	261
1838	280	280	303	287		1838	274	266	268	269		1838	300	281	267	261
1839	281	280	303	287		1839	274	266	269	269		1839	300	281	267	261
1840	281	281	303	287		1840	275	266	269	269		1840	300	281	267	261
1841	281	281	304	287		1841	275	266	269	269		1841	300	281	267	261
1842	281	281	304	287		1842	275	266	269	270		1842	300	281	267	261
1843	283	281	304	287		1843	275	266	269	270		1843	300	281	267	261
1844	283	281	304	287		1844	275	266	269	270		1844	300	282	267	261
1845	283	281	304	287		1845	275	266	269	270		1845	300	281	267	261
1846	283	281	304	287		1846	275	266	270	270		1846	300	281	267	262
1847	283	281	304	287		1847	275	267	270	270		1847	300	281	267	262
1848	283	281	304	287		1848	275	267	270	270		1848	300	281	267	262
1849	284	281	304	287		1849	275	267	269	270		1849	300	281	267	263
1850	284	281	304	287		1850	275	267	269	270		1850	302	281	267	264
1851	283	281	304	287		1851	275	267	269	270		1851	302	281	267	264
1852	283	281	304	287		1852	275	267	269	270		1852	302	283	267	264
1853	283	281	304	287		1853	275	267	269	270		1853	302	283	267	264
1854	283	281	304	288		1854	276	268	269	270		1854	302	283	267	264
1855	284	282	304	288		1855	276	268	269	270		1855	302	283	267	264
1856	284	282	305	288		1856	276	268	269	270		1856	302	283	267	264
1857	284	282	305	288		1857	276	268	269	270		1857	302	282	267	264
1858	284	281	305	289		1858	276	268	269	271		1858	302	282	267	264
1859	284	281	305	288		1859	276	268	269	271		1859	302	282	267	264
1860	284	281	305	288		1860	276	267	269	271		1860	302	283	267	264
1861	284	281	305	288		1861	276	267	269	271		1861	302	283	267	264
1862	284	281	304	288		1862	276	267	269	271		1862	302	283	267	264
1863	284	281	304	288		1863	276	267	269	271		1863	302	283	267	264
1864	284	281	305	289		1864	276	267	269	271		1864	302	283	267	264
1865	284	281	305	289		1865	276	267	269	271		1865	302	283	268	264
1866	284	281	305	290		1866	276	267	269	271		1866	303	283	268	264
1867	284	281	305	290		1867	276	267	269	271		1867	303	283	268	263
1868	284	281	305	290		1868	276	267	269	271		1868	303	283	268	263
1869	284	280	305	290		1869	276	267	269	271		1869	303	283	268	263
1870	284	280	305	290		1870	276	268	269	271		1870	303	283	268	263
1871	284	280	305	290		1871	276	268	269	271		1871	303	283	268	263
1872	284	280	305	290		1872	280	268	270	271		1872	303	284	268	264
1873	284	280	305	290		1873	280	268	270	271		1873	303	284	268	264
1874	284	281	305	291		1874	280	269	270	271		1874	303	284	268	264
1875	284	281	306	291		1875	280	269	270	272		1875	303	284	268	264
1876	284	281	306	291		1876	280	269	270	272		1876	303	283	268	264
1877	284	281	306	290		1877	280	269	270	272		1877	303	284	268	264
1878	284	282	306	290		1878	280	269	270	272		1878	303	283	268	264
1879	284	282	306	290		1879	280	269	270	272		1879	303	283	268	264
1880	284	282	306	290		1880	279	269	270	272		1880	303	284	268	265
1881	284	282	306	290		1881	279	269	270	272		1881	303	284	268	265
1882	284	282	306	291		1882	279	269	270	272		1882	303	284	268	265
1883	284	282	306	291		1883	279	270	270	272		1883	303	284	268	265
1884	284	282	306	291		1884	279	270	270	272		1884	303	284	268	265
1885	284	282	306	291		1885	279	270	270	272		1885	304	285	268	265
1886	284	282	306	291		1886	279	270	271	272		1886	304	285	268	266
1887	284	282	306	291		1887	279	270	271	272		1887	304	286	269	266
1888	284	282	308	291		1888	279	270	271	272		1888	304	286	269	266
1889	284	282	308	292		1889	280	270	271	272		1889	304	286	269	266
1890	284	282	308	292		1890	280	270	271	272		1890	304	286	269	265
1891	283	282	308	291		1891	280	270	271	272		1891	304	286	269	265
1892	283	282	308	291		1892	280	270	271	272		1892	304	286	269	265
1893	284	282	308	291		1893	280	270	271	272		1893	304	285	269	265
1894	284	281	308	291		1894	280	270	271	272		1894	304	285	269	265
1895	284	281	308	291		1895	280	270	272	272		1895	304	285	269	265
1896	284	281	308	291		1896	280	270	272	273		1896	304	285	269	265
1897	284	281	308	291		1897	280	270	272	273		1897	304	285	270	267
1898	284	281	308	291		1898	280	270	272	273		1898	304	285	270	267
1899	284	281	308	291		1899	281	270	272	273		1899	304	285	270	267
1900	284	283	308	291		1900	281	270	272	273		1900	304	286	270	267
1901	284	283	308	291		1901	281	270	273	273		1901	304	285	270	267
1902	284	283	308	292		1902	281	271	273	273		1902	304	286	271	267
1903	284	283	308	292		1903	281	271	273	273		1903	304	285	271	267
1904	284	283	308	292		1904	281	271	273	273		1904	304	285	271	267
1905	284	283	309	292		1905	281	271	272	273		1905	304	285	271	267
1906	284	283	309	292		1906	281	271	272	273		1906	304	286	271	267
1907	284	283	308	292		1907	281	271	272	273		1907	304	286	271	267
1908	284	283	308	292		1908	281	271	273	273		1908	305	287	271	267
1909	284	283	308	292		1909	281	271	273	273		1909	305	286	271	267
1910	284	284	308	292		1910	281	271	273	273		1910	305	286	271	267
1911	284	284	308	292		1911	281	271	273	273		1911	305	286	271	268
1912	284	284	308	292		1912	281	271	273	273		1912	305	286	271	268
1913	284	284	308	292		1913	282	271	273	273		1913	305	286	271	268
1914	284	284	308	292		1914	282	271	273	274		1914	305	286	271	268
1915	284	284	308	292		1915	282	271	273	274		1915	305	286	271	268
1916	286	284	308	293		1916	282	272	273	274		1916	305	286	271	268
1917	285	284	308	293		1917	282	272	273	274		1917	305	286	271	268
1918	285	285	309	293		1918	282	272	273	274		1918	305	286	271	268
1919	285	285	309	293		1919	282	272	273	274		1919	305	286	271	268
1920	286	285	309	293		1920	282	272	274	274		1920	305	286	271	268
1921	286	285	309	293		1921	282	272	274	274		1921	305	286	271	268
1922	286	285	309	293		1922	283	272	272	274		1922	305	286	271	268
1923	286	285	309	293		1923	283	272	272	274		1923	305	286	271	268
1924	286	285	309	293		1924	282	272	273	274		1924	305	287	271	268
1925	285	285	309	293		1925	282	272	273	274		1925	305	287	271	269
1926	285	285	309	293		1926	282	273	273	274		1926	305	287	271	269
1927	285	284	309	293		1927	282	273	273	274		1927	305	287	271	269
[truncated: 5,402 more rows]

## Sheet: Subject 4
Subject 4																															Channel Labeling	Orignal Channel with in Single Chip	Global Channel Number
[truncated: 7,494 more rows]

[truncated: 9 more sheets: Subject 5, Subject 6, Subject 7, Subject 8, Subject 9, Sheet10, Subject 11, Subject 12 , Average Flow Velocity at 70 fra]
