# Supplementary material for: Rapid antithrombin assay from human blood plasma utilizing smartphone-based flow observation on paper chips
Source: PLOS Digit Health. 2026 Feb 10;5(2):e0001209. doi: 10.1371/journal.pdig.0001209 (PMC12890117; doi:10.1371/journal.pdig.0001209)
Supplement: S8 File — (XLSX) [file pdig.0001209.s008.xlsx]

## Sheet: Sheet2
Fig 8A	Concentrations in ng/mL
Subject #	FV	log ATIII	ATIII	ELISA
1	0.337554	0.550942	3.55584	1.91181
2	0.351019	0.575883	3.76602	0.951935
3	0.221745	0.336442	2.16991	2.25257
4	0.350515	0.574948	3.75793	3.57741
5	0.331399	0.539542	3.46371	3.16461
6	0.294026	0.470321	2.95339	3.19317
7	0.309458	0.498904	3.15431	3.2545
8	0.324632	0.527008	3.36518	2.63653
9	0.241964	0.373892	2.36533	3.40502
10	0.281796	0.447669	2.80329	3.13736
11	0.255102	0.398225	2.50164	2.53847
12	0.288584	0.46024	2.88563	2.01789
A	0.185693	0.269666	1.86066	1.59	Data from S3 File
Fig 8B	Concentrations in ng/mL
Subject #	FV	log ATIII	ATIII	ELISA
1	0.325571	0.352498	2.25164	1.91181
2	0.355096	0.388956	2.44881	0.951935
3	0.317509	0.342544	2.20062	2.25257
4	0.359805	0.394771	2.48182	3.57741
5	0.373805	0.412058	2.5826	3.16461
6	0.348592	0.380924	2.40394	3.19317
7	0.518774	0.591064	3.9	3.2545
8	0.486283	0.550945	3.55586	2.63653
9	0.458174	0.516236	3.28274	3.40502
10	0.448363	0.504121	3.19243	3.13736
11	0.402909	0.447995	2.8054	2.53847
12	0.396969	0.44066	2.75842	2.01789
